# Supplementary material for: EPI-SauriCas9-based mouse ovarian cancer models recapitulating pten deletion in patients
Source: Commun Biol. 2025 Dec 29;9:159. doi: 10.1038/s42003-025-09437-2 (PMC12873370; doi:10.1038/s42003-025-09437-2)
Supplement: Supplementary file 4 — Supplementary Data1-9 [file 42003_2025_9437_MOESM4_ESM.xlsx]

## Sheet: Supplementary Data 1
Supplementary Data 1.Patient organoids metadata
Organid.ID	Pathology	Passage number	PTEN status
PO1	ENOC	>10	Deficient
Org#1	OCCC	2	Unknown
Org#2	HGSOC	3	Unknown
Org#3	HGSOC	2	Unknown
Org#4	SOC	2	Unknown
Org#5	HGSOC	3	Unknown
Org#6	HGSOC	4	Unknown
OV_org_2	HGSOC	4	Deficient
OV_org_3	HGSOC	4	Deficient
OV_org_4	HGSOC	5	Deficient

## Sheet: Supplementary Data 2
Supplementary Data 2. scRNA-seq markers
p_val	avg_log2FC	pct.1	pct.2	p_val_adj	cluster	gene
6.07748e-130	5.30705	0.184	0.004	1.06636e-125	Epithelial	Nxph4
4.53171e-107	5.01728	0.142	0.002	7.95134e-103	Epithelial	Shox2
1.67262e-151	5.01192	0.208	0.004	2.93478e-147	Epithelial	Notum
2.91127e-105	4.93886	0.144	0.003	5.10811e-101	Epithelial	Gm15551
0	4.82685	0.602	0.018	0	Epithelial	Adh7
6.73738e-181	4.7268	0.232	0.003	1.18214e-176	Epithelial	Cyp4f14
0	4.60844	0.854	0.082	0	Epithelial	Igfbp2
1.20208e-90	4.5799	0.13	0.003	2.10916e-86	Epithelial	9330159F19Rik
8.2017e-165	4.53767	0.298	0.017	1.43907e-160	Epithelial	Akr1c18
1.7197e-192	4.52223	0.294	0.01	3.01738e-188	Epithelial	Lgals2
0	4.48611	0.538	0.017	0	Epithelial	Aqp5
9.02887e-286	4.48002	0.556	0.042	1.58421e-281	Epithelial	Upk3b
2.50319e-276	4.46645	0.904	0.245	4.39209e-272	Epithelial	Igfbp5
0	4.44996	0.514	0.021	0	Epithelial	Dmkn
7.00042e-102	4.37209	0.132	0.002	1.22829e-97	Epithelial	Shisa8
1.03509e-84	4.34352	0.13	0.004	1.81616e-80	Epithelial	Fgf18
6.27514e-303	4.31875	0.512	0.026	1.10104e-298	Epithelial	Car9
2.69571e-148	4.30594	0.208	0.004	4.7299e-144	Epithelial	Akap5
1.7407e-85	4.27794	0.124	0.003	3.05423e-81	Epithelial	Gm34030
1.75998e-154	4.26277	0.25	0.01	3.08807e-150	Epithelial	Fxyd3
3.17807e-129	4.24982	0.178	0.003	5.57625e-125	Epithelial	Gng13
6.78038e-207	4.24702	0.296	0.007	1.18969e-202	Epithelial	Hoxc13
6.53791e-255	4.24105	0.988	0.529	1.14714e-250	Epithelial	Lgals1
3.05572e-82	4.23617	0.122	0.003	5.36157e-78	Epithelial	4930478M13Rik
0	4.23069	0.71	0.039	0	Epithelial	Efhd1
3.01934e-149	4.21225	0.252	0.011	5.29774e-145	Epithelial	Crb2
0	4.19134	0.506	0.014	0	Epithelial	Aqp2
3.12603e-112	4.15031	0.144	0.002	5.48492e-108	Epithelial	Elfn2
1.50747e-259	4.13862	0.416	0.017	2.64501e-255	Epithelial	Cox7a1
1.59416e-76	4.12576	0.102	0.002	2.79711e-72	Epithelial	AC109619.1
4.88745e-120	4.12123	0.244	0.017	8.57551e-116	Epithelial	Angptl7
4.71239e-190	4.08715	0.692	0.166	8.26836e-186	Epithelial	Itm2a
9.1714e-168	4.07476	0.286	0.014	1.60921e-163	Epithelial	Aldh1a7
6.89329e-151	4.03611	0.266	0.014	1.2095e-146	Epithelial	Ecrg4
0	4.03393	0.51	0.023	0	Epithelial	Tspan8
4.13003e-304	4.02316	0.692	0.077	7.24656e-300	Epithelial	Stra6
5.16129e-136	3.99893	0.204	0.006	9.05599e-132	Epithelial	Krt14
1.67607e-287	3.98537	0.524	0.033	2.94083e-283	Epithelial	Gpm6a
4.51133e-122	3.9838	0.162	0.002	7.91558e-118	Epithelial	Six1
1.2551e-88	3.96374	0.138	0.005	2.20221e-84	Epithelial	Cryaa
5.43877e-126	3.9625	0.178	0.004	9.54287e-122	Epithelial	Fbxo2
1.01733e-160	3.93361	0.28	0.014	1.78502e-156	Epithelial	Nfe2l3
2.74332e-215	3.90977	0.422	0.03	4.81343e-211	Epithelial	Tmem255a
1.86317e-154	3.90072	0.422	0.052	3.26912e-150	Epithelial	Npnt
0	3.89411	0.568	0.031	0	Epithelial	Ndufa4l2
6.48902e-295	3.87731	0.6	0.048	1.13856e-290	Epithelial	Col12a1
0	3.84475	0.51	0.017	0	Epithelial	Lgals7
3.33327e-200	3.8247	0.33	0.014	5.84856e-196	Epithelial	Msln
3.5735e-58	3.82203	0.104	0.005	6.27006e-54	Epithelial	Actn3
1.05054e-94	3.80225	0.152	0.006	1.84328e-90	Epithelial	Adra1b
6.29794e-279	3.78463	0.464	0.022	1.10504e-274	Epithelial	Star
4.66446e-240	3.77884	0.424	0.023	8.18426e-236	Epithelial	Fads2
1.92947e-263	3.77539	0.442	0.021	3.38545e-259	Epithelial	Nkain4
1.17244e-236	3.70575	0.456	0.031	2.05716e-232	Epithelial	Gsta4
2.01321e-237	3.7055	0.338	0.008	3.53239e-233	Epithelial	Lctl
1.18562e-76	3.70215	0.12	0.004	2.08029e-72	Epithelial	Chac1
1.4809e-104	3.69755	0.154	0.004	2.5984e-100	Epithelial	Ptgfr
8.63015e-256	3.6906	0.554	0.05	1.51425e-251	Epithelial	Pkhd1l1
1.30492e-115	3.68559	0.196	0.009	2.2896e-111	Epithelial	Ackr4
1.53745e-122	3.68109	0.188	0.006	2.6976e-118	Epithelial	Dlx5
6.72945e-256	3.6502	0.388	0.013	1.18075e-251	Epithelial	Tmem151a
6.55383e-102	3.63056	0.144	0.003	1.14993e-97	Epithelial	Foxa2
0	3.62346	0.802	0.064	0	Epithelial	Ildr2
3.1246e-137	3.61705	0.246	0.013	5.48242e-133	Epithelial	Arhgef19
6.14578e-261	3.60251	0.532	0.042	1.07834e-256	Epithelial	Wnt4
2.31288e-248	3.59639	0.492	0.036	4.05819e-244	Epithelial	Ociad2
1.85791e-201	3.59229	0.32	0.012	3.2599e-197	Epithelial	Krt19
3.73684e-165	3.5911	0.268	0.011	6.55665e-161	Epithelial	Sfrp4
9.1361e-179	3.5791	0.324	0.018	1.60302e-174	Epithelial	Lipg
1.21235e-211	3.57597	0.606	0.085	2.12719e-207	Epithelial	Tnc
5.63509e-244	3.57005	0.388	0.015	9.88733e-240	Epithelial	Fam83a
1.07815e-128	3.56142	0.234	0.013	1.89172e-124	Epithelial	Mrgprf
3.76417e-73	3.56017	0.1	0.002	6.60461e-69	Epithelial	Hepacam
2.49385e-96	3.54821	0.16	0.007	4.37571e-92	Epithelial	Prr15l
0	3.54718	0.838	0.094	0	Epithelial	Rhou
2.748e-101	3.53359	0.19	0.011	4.82164e-97	Epithelial	Ctf1
1.52303e-160	3.51658	0.258	0.01	2.6723e-156	Epithelial	Tbx18
1.35192e-107	3.50393	0.182	0.008	2.37208e-103	Epithelial	Lrrn4
1.72612e-171	3.49866	0.27	0.01	3.02866e-167	Epithelial	Tesc
0	3.49628	0.756	0.065	0	Epithelial	Pcolce
1.02337e-243	3.49608	0.886	0.22	1.79561e-239	Epithelial	Ndrg1
4.16999e-216	3.496	0.476	0.043	7.31666e-212	Epithelial	Col8a1
4.71751e-58	3.48013	0.108	0.006	8.27734e-54	Epithelial	Fam160a1
1.70381e-250	3.45673	0.45	0.026	2.9895e-246	Epithelial	Ak1
2.60455e-68	3.45575	0.116	0.005	4.56994e-64	Epithelial	Klhdc8a
1.00411e-144	3.45523	0.302	0.023	1.76181e-140	Epithelial	Upk1b
1.27789e-198	3.45015	0.346	0.017	2.24219e-194	Epithelial	Rpp25
2.62617e-67	3.44828	0.11	0.004	4.60788e-63	Epithelial	5033428I22Rik
1.54754e-149	3.44672	0.204	0.004	2.71531e-145	Epithelial	4930461G14Rik
1.66369e-59	3.44569	0.124	0.009	2.91912e-55	Epithelial	Spire2
5.27461e-57	3.44466	0.104	0.006	9.25483e-53	Epithelial	Gjc2
0	3.43998	0.622	0.034	0	Epithelial	Fads3
0	3.4387	0.728	0.05	0	Epithelial	Myrf
1.59676e-153	3.42356	0.286	0.017	2.80167e-149	Epithelial	Steap1
9.27288e-97	3.41705	0.134	0.003	1.62702e-92	Epithelial	Sp7
4.24712e-264	3.38631	0.63	0.072	7.45199e-260	Epithelial	Lsr
1.70497e-293	3.38326	0.57	0.041	2.99153e-289	Epithelial	Aplp1
2.06467e-92	3.37932	0.16	0.008	3.62267e-88	Epithelial	Sbsn
3.53039e-128	3.37474	0.238	0.014	6.19442e-124	Epithelial	Flrt1
6.65378e-216	3.36985	0.342	0.013	1.16747e-211	Epithelial	Lgr5
9.30964e-129	3.36571	0.22	0.01	1.63347e-124	Epithelial	Tubb3
5.15608e-131	3.36559	0.226	0.011	9.04686e-127	Epithelial	Ppp1r3c
5.53769e-61	3.36428	0.108	0.005	9.71643e-57	Epithelial	Chrd
4.00471e-238	3.36242	0.4	0.019	7.02666e-234	Epithelial	Gstp2
1.32661e-109	3.35501	0.19	0.009	2.32767e-105	Epithelial	Prcd
5.14753e-254	3.34891	0.498	0.035	9.03186e-250	Epithelial	Gsta3
0	3.33698	0.852	0.108	0	Epithelial	Me1
4.36756e-120	3.33043	0.196	0.008	7.66333e-116	Epithelial	Aldh1l2
0	3.31699	0.63	0.048	0	Epithelial	Igfbp6
1.08737e-271	3.3155	0.508	0.032	1.90791e-267	Epithelial	Rspo1
2.93579e-259	3.30802	0.522	0.04	5.15113e-255	Epithelial	Smim1
0	3.29935	0.794	0.099	0	Epithelial	Ermp1
7.50673e-60	3.29881	0.116	0.007	1.31713e-55	Epithelial	Fah
4.3216e-94	3.29157	0.138	0.004	7.58268e-90	Epithelial	Edn2
8.66817e-197	3.28197	0.334	0.015	1.52092e-192	Epithelial	Wnt9a
4.68617e-60	3.28183	0.112	0.007	8.22236e-56	Epithelial	Car6
9.25803e-192	3.27945	0.33	0.016	1.62441e-187	Epithelial	Wnt10b
5.47997e-159	3.27166	0.252	0.009	9.61516e-155	Epithelial	Vtcn1
1.50942e-254	3.27059	0.406	0.016	2.64843e-250	Epithelial	Prkg2
1.39014e-77	3.26146	0.118	0.004	2.43915e-73	Epithelial	Wnt10a
1.00726e-195	3.24902	0.37	0.023	1.76734e-191	Epithelial	Wfdc1
4.76933e-102	3.24211	0.146	0.003	8.36827e-98	Epithelial	Asic3
1.73566e-122	3.23589	0.214	0.01	3.04539e-118	Epithelial	Gjb5
0	3.23248	0.77	0.056	0	Epithelial	Hspb8
1.30938e-276	3.2242	0.658	0.066	2.29744e-272	Epithelial	Cryab
1.78232e-69	3.21703	0.126	0.007	3.12726e-65	Epithelial	Hspb2
1.57066e-296	3.16692	0.686	0.074	2.75589e-292	Epithelial	Gamt
0	3.15335	0.756	0.085	0	Epithelial	Olfml2b
4.55182e-151	3.14853	0.318	0.025	7.98663e-147	Epithelial	Stbd1
0	3.14489	0.638	0.042	0	Epithelial	Sema3d
2.56985e-254	3.13268	0.508	0.037	4.50906e-250	Epithelial	Steap2
2.32391e-85	3.12881	0.152	0.008	4.07754e-81	Epithelial	Rin1
6.57311e-201	3.12592	0.312	0.011	1.15332e-196	Epithelial	Aox3
3.27009e-122	3.12104	0.242	0.016	5.73769e-118	Epithelial	Shisa4
1.19379e-83	3.1179	0.162	0.01	2.09463e-79	Epithelial	Gdf6
0	3.11409	0.73	0.072	0	Epithelial	Mgarp
1.58096e-231	3.1117	0.552	0.058	2.77396e-227	Epithelial	Podxl
3.57896e-281	3.10933	0.682	0.077	6.27965e-277	Epithelial	Enpp2
2.80018e-249	3.09416	0.698	0.101	4.9132e-245	Epithelial	Amhr2
3.63755e-209	3.07897	0.472	0.043	6.38245e-205	Epithelial	Vldlr
9.4647e-147	3.0765	0.282	0.018	1.66068e-142	Epithelial	Nxnl2
0	3.07586	0.642	0.044	0	Epithelial	Wnt5a
0	3.06676	0.714	0.064	0	Epithelial	Emp2
1.43601e-274	3.0664	0.724	0.093	2.51963e-270	Epithelial	Sod3
1.81849e-290	3.06116	0.7	0.08	3.19071e-286	Epithelial	Epdr1
2.71646e-96	3.05822	0.184	0.011	4.76629e-92	Epithelial	Prrx2
2.2065e-203	3.05717	0.392	0.025	3.87152e-199	Epithelial	Sez6l
2.00809e-79	3.05408	0.198	0.02	3.52339e-75	Epithelial	Fmod
8.93594e-277	3.05269	0.804	0.127	1.5679e-272	Epithelial	Hspb1
1.49025e-192	3.05124	0.316	0.013	2.61479e-188	Epithelial	Epb41l4a
1.04329e-120	3.04671	0.236	0.015	1.83056e-116	Epithelial	Nqo1
4.0937e-137	3.04555	0.226	0.009	7.18281e-133	Epithelial	Plekhg4
2.74807e-213	3.03726	0.396	0.023	4.82176e-209	Epithelial	Clip3
1.79105e-212	3.03667	0.336	0.013	3.14257e-208	Epithelial	Tfcp2l1
2.04935e-84	3.03478	0.168	0.011	3.59579e-80	Epithelial	Hebp2
0	3.0281	0.792	0.095	0	Epithelial	Sema3c
1.08689e-235	3.0176	0.458	0.031	1.90706e-231	Epithelial	Cdr2l
8.10788e-103	3.00947	0.224	0.018	1.42261e-98	Epithelial	Scube3
5.80414e-64	2.993	0.13	0.009	1.01839e-59	Epithelial	Spon2
3.27614e-103	2.98961	0.196	0.012	5.74832e-99	Epithelial	Gm32618
4.12662e-176	2.97939	0.332	0.02	7.24056e-172	Epithelial	Sv2a
3.29473e-220	2.97536	0.482	0.042	5.78093e-216	Epithelial	Myl9
6.09306e-78	2.96925	0.144	0.008	1.06909e-73	Epithelial	Gprc5a
1.60011e-269	2.96617	0.558	0.044	2.80756e-265	Epithelial	Sulf1
1.19993e-249	2.95696	0.862	0.193	2.10539e-245	Epithelial	Gstm2
7.34414e-268	2.95561	0.506	0.032	1.2886e-263	Epithelial	Il33
6.04361e-215	2.94546	0.71	0.128	1.06041e-210	Epithelial	Tmem98
4.80571e-207	2.94065	0.378	0.022	8.4321e-203	Epithelial	Smpd3
2.82408e-289	2.93516	0.828	0.14	4.95512e-285	Epithelial	Sdc2
2.52646e-243	2.93414	0.742	0.126	4.43293e-239	Epithelial	Csrp2
3.48822e-262	2.91489	0.566	0.049	6.12043e-258	Epithelial	Irx5
7.69684e-226	2.91016	0.542	0.055	1.35049e-221	Epithelial	Islr
3.75687e-203	2.90762	0.556	0.072	6.5918e-199	Epithelial	Gm50321
0	2.90634	0.526	0.016	0	Epithelial	Pax3
6.91237e-213	2.9034	0.436	0.033	1.21284e-208	Epithelial	Alad
5.25718e-95	2.89934	0.154	0.006	9.22425e-91	Epithelial	Apol7a
2.05202e-78	2.89925	0.142	0.008	3.60048e-74	Epithelial	B9d1
3.16969e-112	2.88901	0.222	0.015	5.56154e-108	Epithelial	Efs
1.74723e-220	2.87338	0.596	0.077	3.06569e-216	Epithelial	Dnmbp
3.57919e-68	2.83959	0.276	0.053	6.28005e-64	Epithelial	Lum
3.53423e-143	2.83845	0.282	0.019	6.20115e-139	Epithelial	Zbtb8b
1.014e-74	2.83461	0.13	0.006	1.77916e-70	Epithelial	Muc16
0	2.83362	0.676	0.061	0	Epithelial	Ces2g
8.76117e-131	2.82694	0.274	0.021	1.53724e-126	Epithelial	Arhgap44
3.59822e-132	2.82453	0.292	0.024	6.31343e-128	Epithelial	Mme
3.40709e-262	2.82451	0.636	0.07	5.97808e-258	Epithelial	Maoa
3.2477e-205	2.82383	0.392	0.025	5.69841e-201	Epithelial	Nnmt
5.59694e-181	2.82348	0.352	0.023	9.82039e-177	Epithelial	Pcnx2
5.02467e-244	2.81939	0.792	0.148	8.81629e-240	Epithelial	Atp1b1
5.41486e-209	2.81848	0.952	0.469	9.50091e-205	Epithelial	Sparc
3.79089e-288	2.81676	0.674	0.068	6.65149e-284	Epithelial	C2
2.86835e-86	2.81314	0.17	0.011	5.03281e-82	Epithelial	Foxo6
6.7153e-72	2.81213	0.152	0.011	1.17827e-67	Epithelial	Oplah
1.0952e-190	2.80647	0.416	0.034	1.92164e-186	Epithelial	Akr1b8
4.91442e-286	2.80613	0.698	0.079	8.62284e-282	Epithelial	Tspan7
1.85131e-68	2.80004	0.134	0.009	3.24831e-64	Epithelial	Ppargc1a
6.48889e-74	2.79933	0.12	0.005	1.13854e-69	Epithelial	Foxf2
4.78507e-181	2.79672	0.362	0.025	8.39589e-177	Epithelial	C1qtnf6
8.77383e-116	2.79045	0.27	0.025	1.53946e-111	Epithelial	Pter
1.42799e-271	2.78236	0.636	0.064	2.50555e-267	Epithelial	Gxylt2
2.16955e-62	2.77868	0.166	0.019	3.8067e-58	Epithelial	Krt18
6.09578e-65	2.76865	0.128	0.008	1.06957e-60	Epithelial	Smpx
5.35477e-55	2.7652	0.104	0.006	9.39547e-51	Epithelial	Cys1
2.72126e-141	2.76159	0.298	0.023	4.77472e-137	Epithelial	Slc1a4
1.79753e-75	2.75624	0.138	0.008	3.15394e-71	Epithelial	Megf6
4.88052e-68	2.75218	0.128	0.008	8.56337e-64	Epithelial	Sox8
4.0274e-67	2.75087	0.212	0.03	7.06648e-63	Epithelial	Cdca3
1.04379e-130	2.74809	0.226	0.011	1.83143e-126	Epithelial	Gipc2
3.67614e-49	2.74523	0.106	0.008	6.45015e-45	Epithelial	Tmem53
2.4032e-71	2.74199	0.148	0.011	4.21665e-67	Epithelial	Rhpn2
9.21155e-173	2.74172	0.452	0.051	1.61626e-168	Epithelial	Lratd2
1.74855e-128	2.73488	0.264	0.019	3.068e-124	Epithelial	B3gnt9
2.14512e-58	2.73465	0.12	0.009	3.76383e-54	Epithelial	Ankrd29
2.98098e-155	2.73367	0.312	0.021	5.23044e-151	Epithelial	Hspa12a
4.18614e-142	2.73236	0.316	0.027	7.345e-138	Epithelial	Lmcd1
2.02153e-172	2.73117	0.384	0.033	3.54697e-168	Epithelial	Bcam
5.42435e-122	2.72926	0.252	0.018	9.51757e-118	Epithelial	Susd2
4.68116e-253	2.72096	0.534	0.044	8.21357e-249	Epithelial	Timp1
7.11902e-43	2.71938	0.102	0.01	1.2491e-38	Epithelial	Arvcf
1.4748e-176	2.71676	0.372	0.028	2.58768e-172	Epithelial	Cd248
9.58035e-214	2.71461	0.588	0.077	1.68097e-209	Epithelial	P3h4
5.37933e-279	2.71439	0.568	0.043	9.43856e-275	Epithelial	Efemp1
2.95293e-69	2.70521	0.134	0.008	5.18122e-65	Epithelial	Evc
1.57196e-106	2.70487	0.194	0.01	2.75817e-102	Epithelial	Adgrg2
1.61786e-255	2.70139	0.768	0.115	2.8387e-251	Epithelial	Mxra8
2.02708e-89	2.70107	0.22	0.022	3.55671e-85	Epithelial	Rcor2
1.61306e-237	2.69857	0.866	0.192	2.83027e-233	Epithelial	Col3a1
9.57294e-256	2.68385	0.772	0.116	1.67967e-251	Epithelial	Tm4sf1
9.32319e-171	2.68313	0.406	0.039	1.63585e-166	Epithelial	Cela1
5.38221e-199	2.68164	0.55	0.07	9.44363e-195	Epithelial	P4ha2
4.56075e-250	2.6815	0.866	0.198	8.0023e-246	Epithelial	Mtap
7.58718e-200	2.67835	0.518	0.06	1.33125e-195	Epithelial	Aldh4a1
3.6662e-255	2.6762	0.866	0.186	6.43271e-251	Epithelial	Cyb5r3
1.77425e-130	2.66254	0.324	0.033	3.11311e-126	Epithelial	Cgn
3.66631e-82	2.64921	0.206	0.021	6.43291e-78	Epithelial	Cldn15
1.28294e-204	2.64915	0.51	0.054	2.25105e-200	Epithelial	Tkfc
4.57984e-223	2.6467	0.438	0.03	8.0358e-219	Epithelial	Lama5
5.11113e-57	2.64431	0.118	0.009	8.96799e-53	Epithelial	Car12
4.34909e-58	2.64403	0.13	0.011	7.63091e-54	Epithelial	Cthrc1
1.06677e-281	2.64323	0.624	0.055	1.87176e-277	Epithelial	Tgfb2
1.20611e-216	2.64289	0.564	0.066	2.11624e-212	Epithelial	Nectin2
0	2.64183	0.844	0.108	0	Epithelial	Fbln2
2.99213e-266	2.63935	0.578	0.049	5.24999e-262	Epithelial	Kirrel
2.63798e-264	2.63288	0.516	0.035	4.6286e-260	Epithelial	Rcan2
1.07595e-107	2.63198	0.202	0.012	1.88785e-103	Epithelial	Cemip
1.63308e-238	2.62351	0.528	0.045	2.86541e-234	Epithelial	Prss35
5.53512e-241	2.62166	0.486	0.035	9.71193e-237	Epithelial	Avpi1
1.69657e-295	2.61386	0.704	0.075	2.97681e-291	Epithelial	Col4a5
2.51912e-105	2.61332	0.25	0.023	4.42004e-101	Epithelial	Acy3
8.62756e-69	2.61319	0.148	0.011	1.51379e-64	Epithelial	AI838599
1.54041e-51	2.61314	0.172	0.026	2.7028e-47	Epithelial	Hmmr
1.13263e-185	2.6123	0.436	0.042	1.98731e-181	Epithelial	Phgdh
2.7573e-96	2.60855	0.202	0.015	4.83795e-92	Epithelial	Ephb3
1.34241e-215	2.60773	0.884	0.255	2.35538e-211	Epithelial	Mgst1
3.2276e-185	2.60255	0.726	0.169	5.66315e-181	Epithelial	Aldh1a1
1.68065e-234	2.59998	0.58	0.062	2.94887e-230	Epithelial	Mcub
6.37441e-92	2.5985	0.272	0.036	1.11845e-87	Epithelial	Anln
5.41337e-276	2.58735	0.782	0.115	9.4983e-272	Epithelial	Cdon
1.46809e-102	2.58489	0.224	0.018	2.57591e-98	Epithelial	Map1a
4.86285e-74	2.5826	0.206	0.025	8.53235e-70	Epithelial	Pxylp1
9.27486e-52	2.58215	0.112	0.009	1.62737e-47	Epithelial	Bicdl1
8.96236e-114	2.57915	0.238	0.017	1.57253e-109	Epithelial	Fxyd1
2.40582e-208	2.57736	0.636	0.095	4.22126e-204	Epithelial	Ddr1
4.64308e-218	2.57575	0.742	0.144	8.14674e-214	Epithelial	Ptgis
1.30445e-85	2.5748	0.176	0.013	2.28879e-81	Epithelial	Pemt
1.97343e-211	2.5734	0.488	0.045	3.46259e-207	Epithelial	Dclk1
3.94335e-45	2.57325	0.108	0.01	6.919e-41	Epithelial	Samd5
7.58297e-53	2.56866	0.11	0.008	1.33051e-48	Epithelial	Slc46a1
1.67376e-62	2.56717	0.126	0.009	2.93678e-58	Epithelial	Selenom
2.7755e-122	2.56024	0.256	0.019	4.86989e-118	Epithelial	C1rl
6.47644e-261	2.54999	0.596	0.057	1.13636e-256	Epithelial	Ncam1
6.95802e-147	2.54259	0.776	0.228	1.22085e-142	Epithelial	Crip1
7.65285e-228	2.54189	0.882	0.217	1.34277e-223	Epithelial	H1f0
3.20303e-122	2.54099	0.384	0.055	5.62003e-118	Epithelial	Serpinf1
2.96705e-217	2.54083	0.594	0.077	5.20598e-213	Epithelial	Eln
6.52213e-235	2.53894	0.56	0.056	1.14437e-230	Epithelial	Rnf128
0	2.53496	0.78	0.086	0	Epithelial	Gas1
1.43157e-166	2.53193	0.554	0.091	2.51183e-162	Epithelial	Ap4e1
6.90517e-75	2.52957	0.17	0.015	1.21158e-70	Epithelial	Lefty1
5.89626e-245	2.52869	0.608	0.067	1.03456e-240	Epithelial	Tnfrsf12a
1.11707e-150	2.52354	0.27	0.014	1.96002e-146	Epithelial	Mgat3
2.18751e-242	2.52006	0.946	0.294	3.8382e-238	Epithelial	S100a10
8.62934e-91	2.51986	0.162	0.008	1.5141e-86	Epithelial	Mapk4
2.17685e-238	2.51972	0.616	0.07	3.81951e-234	Epithelial	Stk26
4.02183e-239	2.51908	0.614	0.07	7.0567e-235	Epithelial	Slc7a2
1.47532e-240	2.51881	0.422	0.021	2.58859e-236	Epithelial	Sema3a
3.69766e-93	2.51855	0.206	0.017	6.48791e-89	Epithelial	Col6a5
1.08641e-251	2.51727	0.736	0.108	1.90621e-247	Epithelial	Snhg18
1.1112e-60	2.51501	0.15	0.015	1.94971e-56	Epithelial	Bnc1
3.35388e-176	2.51463	0.336	0.021	5.88471e-172	Epithelial	Ppl
1.35096e-187	2.5126	0.688	0.135	2.3704e-183	Epithelial	Ldhb
1.01274e-122	2.50739	0.368	0.05	1.77695e-118	Epithelial	Smtnl2
8.98496e-284	2.50204	0.59	0.047	1.5765e-279	Epithelial	Scara5
2.9801e-131	2.50072	0.344	0.038	5.22889e-127	Epithelial	Cercam
6.50001e-293	2.49946	0.634	0.054	1.14049e-288	Epithelial	Fhl1
3.79624e-245	2.49823	0.594	0.061	6.66088e-241	Epithelial	Ecm1
2.60127e-83	2.4856	0.154	0.009	4.56419e-79	Epithelial	9930012K11Rik
1.74207e-59	2.48371	0.124	0.009	3.05663e-55	Epithelial	Cmbl
2.25583e-98	2.48001	0.216	0.017	3.95809e-94	Epithelial	Kcnab3
2.85038e-188	2.47982	0.63	0.106	5.00127e-184	Epithelial	Maged2
1.75435e-99	2.47529	0.228	0.02	3.07819e-95	Epithelial	Flnc
8.3043e-61	2.47471	0.132	0.01	1.45707e-56	Epithelial	Tspyl5
5.04568e-69	2.46879	0.124	0.007	8.85315e-65	Epithelial	Slc18a1
2.82411e-237	2.46168	0.544	0.05	4.95518e-233	Epithelial	Mpdz
1.53842e-285	2.45716	0.592	0.046	2.69931e-281	Epithelial	Axin2
1.03519e-47	2.45152	0.116	0.011	1.81635e-43	Epithelial	Myorg
1.7386e-121	2.44978	0.21	0.01	3.05055e-117	Epithelial	Osbpl10
1.20948e-158	2.44894	0.394	0.04	2.12215e-154	Epithelial	C1qtnf12
1.26564e-191	2.44758	0.742	0.16	2.22069e-187	Epithelial	Higd1a
1.73865e-33	2.44558	0.104	0.015	3.05064e-29	Epithelial	Troap
1.32127e-143	2.44168	0.8	0.246	2.31831e-139	Epithelial	Gstm1
4.1403e-60	2.44131	0.176	0.022	7.26457e-56	Epithelial	Uchl1
3.08136e-139	2.44124	0.418	0.056	5.40655e-135	Epithelial	Ass1
1.66898e-32	2.44109	0.104	0.015	2.9284e-28	Epithelial	Depdc1a
4.9429e-46	2.44066	0.134	0.017	8.67282e-42	Epithelial	Ndnf
3.18596e-43	2.43462	0.108	0.011	5.59009e-39	Epithelial	Grtp1
2.15121e-137	2.42358	0.36	0.04	3.77452e-133	Epithelial	Prr15
1.04063e-211	2.42335	0.52	0.054	1.82589e-207	Epithelial	Dcbld2
3.17171e-241	2.42051	0.864	0.202	5.56508e-237	Epithelial	Ndufb9
1.48851e-121	2.41937	0.328	0.038	2.61175e-117	Epithelial	Uqcc2
9.27229e-247	2.4128	0.498	0.037	1.62692e-242	Epithelial	Baiap2l1
1.31697e-94	2.41158	0.256	0.029	2.31075e-90	Epithelial	Wnt11
4.67638e-69	2.41082	0.16	0.014	8.20517e-65	Epithelial	Itga7
2.75354e-204	2.4092	0.756	0.152	4.83136e-200	Epithelial	Egln3
2.4933e-79	2.40443	0.202	0.021	4.37474e-75	Epithelial	Nudt2
2.02886e-112	2.39316	0.292	0.031	3.55983e-108	Epithelial	Polr3h
1.98631e-57	2.39193	0.246	0.05	3.48518e-53	Epithelial	Ccna2
3.71262e-170	2.38076	0.906	0.331	6.51415e-166	Epithelial	Bsg
8.03369e-75	2.37901	0.194	0.021	1.40959e-70	Epithelial	Tppp3
7.39576e-82	2.37809	0.17	0.012	1.29766e-77	Epithelial	Apol9b
2.13678e-89	2.37757	0.248	0.03	3.7492e-85	Epithelial	Slc4a11
1.34003e-106	2.37643	0.282	0.031	2.35121e-102	Epithelial	Plxdc1
1.90993e-165	2.37386	0.342	0.025	3.35116e-161	Epithelial	Scrn1
2.65885e-87	2.37252	0.13	0.004	4.66521e-83	Epithelial	Tbx15
1.48064e-222	2.37143	0.548	0.058	2.59793e-218	Epithelial	Efnb1
1.72813e-192	2.37068	0.958	0.506	3.03218e-188	Epithelial	S100a6
2.09746e-168	2.37008	0.474	0.06	3.68021e-164	Epithelial	Syngr1
5.11298e-89	2.36965	0.194	0.015	8.97123e-85	Epithelial	Kcnh2
1.8323e-52	2.36767	0.126	0.012	3.21495e-48	Epithelial	Apol9a
4.13611e-131	2.36571	0.298	0.026	7.25722e-127	Epithelial	Tst
5.12925e-49	2.36483	0.118	0.011	8.99978e-45	Epithelial	Tcf23
7.9605e-193	2.36295	0.754	0.154	1.39675e-188	Epithelial	Clu
5.7952e-64	2.3621	0.15	0.014	1.01683e-59	Epithelial	Hoxd4
3.56192e-53	2.36204	0.122	0.011	6.24975e-49	Epithelial	Nav3
8.99487e-228	2.35483	0.802	0.163	1.57824e-223	Epithelial	Prdx3
3.5922e-70	2.34847	0.134	0.008	6.30288e-66	Epithelial	E330013P04Rik
7.45048e-149	2.34768	0.36	0.035	1.30726e-144	Epithelial	Kctd1
1.31493e-92	2.34433	0.182	0.012	2.30717e-88	Epithelial	Gpc1
4.32643e-255	2.34335	0.714	0.095	7.59115e-251	Epithelial	S100a16
9.91266e-82	2.34151	0.156	0.009	1.73928e-77	Epithelial	Nr2f1
2.42285e-223	2.34144	0.902	0.247	4.25113e-219	Epithelial	Cnn3
2.18662e-117	2.34086	0.236	0.016	3.83664e-113	Epithelial	Pmm1
3.69848e-50	2.33984	0.164	0.024	6.48935e-46	Epithelial	Clec11a
5.91156e-70	2.33945	0.124	0.006	1.03724e-65	Epithelial	Gm13056
1.53019e-268	2.33922	0.788	0.112	2.68487e-264	Epithelial	Bgn
9.15957e-104	2.33823	0.286	0.034	1.60714e-99	Epithelial	Fabp3
1.09926e-217	2.33715	0.436	0.03	1.92876e-213	Epithelial	Dync1i1
3.87232e-212	2.33133	0.556	0.066	6.79438e-208	Epithelial	Grhpr
4.83048e-65	2.32918	0.194	0.026	8.47556e-61	Epithelial	Cdkn3
7.7114e-217	2.32871	0.938	0.338	1.35304e-212	Epithelial	Vdac1
4.36643e-180	2.3285	0.362	0.025	7.66135e-176	Epithelial	Bmp4
7.56574e-212	2.32759	0.966	0.498	1.32748e-207	Epithelial	Cox6c
2.36946e-136	2.32536	0.418	0.058	4.15746e-132	Epithelial	Cyp2s1
5.23674e-213	2.32417	0.92	0.301	9.18839e-209	Epithelial	Dap
1.07517e-75	2.32116	0.16	0.012	1.88649e-71	Epithelial	Car5b
5.26733e-179	2.32112	0.41	0.036	9.24206e-175	Epithelial	Snta1
7.6087e-193	2.31662	0.478	0.049	1.33502e-188	Epithelial	Tspan9
7.21599e-64	2.3146	0.182	0.022	1.26612e-59	Epithelial	Efna2
2.77097e-120	2.31454	0.334	0.04	4.86195e-116	Epithelial	Kctd15
6.63176e-66	2.31209	0.132	0.009	1.16361e-61	Epithelial	Gpt
7.01497e-103	2.30978	0.308	0.041	1.23085e-98	Epithelial	Cst12
1.65695e-170	2.30725	0.404	0.038	2.90728e-166	Epithelial	Sox9
9.58145e-250	2.30478	0.748	0.108	1.68116e-245	Epithelial	Loxl2
8.82034e-218	2.30348	0.634	0.085	1.54762e-213	Epithelial	Cp
1.18489e-85	2.30006	0.238	0.028	2.07901e-81	Epithelial	Snai2
3.8297e-159	2.29141	0.368	0.033	6.71959e-155	Epithelial	Nptxr
8.09252e-148	2.29098	0.43	0.055	1.41991e-143	Epithelial	Kdelr3
5.12374e-223	2.28939	0.652	0.093	8.99011e-219	Epithelial	Ttll12
1.18382e-193	2.28883	0.758	0.165	2.07714e-189	Epithelial	Fam162a
3.23275e-72	2.28842	0.13	0.007	5.67219e-68	Epithelial	AC168977.1
2.06181e-68	2.2811	0.134	0.009	3.61766e-64	Epithelial	Itga11
1.25901e-99	2.27855	0.2	0.013	2.20905e-95	Epithelial	Aox1
3.20322e-70	2.2641	0.19	0.021	5.62037e-66	Epithelial	Lyplal1
2.51622e-63	2.26013	0.16	0.016	4.41497e-59	Epithelial	Dixdc1
9.43659e-45	2.25034	0.16	0.026	1.65574e-40	Epithelial	Foxm1
9.34064e-85	2.24883	0.198	0.018	1.63891e-80	Epithelial	Tnfsf13os
7.30399e-106	2.24819	0.248	0.022	1.28156e-101	Epithelial	Aifm2
3.29775e-80	2.248	0.206	0.022	5.78623e-76	Epithelial	Tmem45a
1.66494e-232	2.24756	0.904	0.236	2.9213e-228	Epithelial	Wls
7.94613e-172	2.24114	0.848	0.253	1.39423e-167	Epithelial	Vegfa
1.32488e-168	2.24063	0.952	0.431	2.32464e-164	Epithelial	Pgk1
6.84573e-103	2.24058	0.192	0.011	1.20115e-98	Epithelial	Ppp2r2b
2.38125e-242	2.23597	0.854	0.167	4.17813e-238	Epithelial	Wt1
5.98278e-218	2.2346	0.852	0.211	1.04974e-213	Epithelial	Ndufb6
3.08289e-137	2.23452	0.316	0.028	5.40923e-133	Epithelial	Csdc2
5.315e-88	2.22604	0.316	0.052	9.3257e-84	Epithelial	Rrm2
2.85893e-74	2.22498	0.138	0.008	5.01628e-70	Epithelial	Rarb
1.37428e-211	2.21604	0.73	0.129	2.41131e-207	Epithelial	Myh10
2.12577e-71	2.21544	0.22	0.03	3.72987e-67	Epithelial	Wnt5b
3.36125e-128	2.21414	0.316	0.031	5.89764e-124	Epithelial	Psph
2.20133e-77	2.21383	0.266	0.042	3.86245e-73	Epithelial	Spc24
2.58618e-183	2.21369	0.604	0.096	4.53771e-179	Epithelial	Epb41l1
2.44194e-242	2.20737	0.788	0.129	4.28464e-238	Epithelial	C1s1
2.24856e-139	2.20428	0.418	0.057	3.94532e-135	Epithelial	Igfbp3
6.04702e-222	2.20301	0.8	0.157	1.06101e-217	Epithelial	Hacd3
1.34278e-35	2.20187	0.136	0.024	2.35605e-31	Epithelial	Melk
8.49398e-57	2.20088	0.118	0.009	1.49035e-52	Epithelial	Slc16a4
6.82789e-95	2.20005	0.778	0.338	1.19802e-90	Epithelial	Col1a1
1.09488e-172	2.19778	0.638	0.119	1.92107e-168	Epithelial	Ptprf
8.77257e-87	2.19174	0.16	0.009	1.53924e-82	Epithelial	Prss12
1.77526e-201	2.18497	0.728	0.138	3.11488e-197	Epithelial	Fads1
4.78764e-136	2.18369	0.494	0.087	8.40039e-132	Epithelial	Psat1
3.74703e-149	2.1829	0.34	0.03	6.57454e-145	Epithelial	Nbl1
5.83839e-61	2.18263	0.108	0.005	1.0244e-56	Epithelial	Alpl
1.9105e-154	2.17825	0.484	0.069	3.35216e-150	Epithelial	Nenf
7.80994e-63	2.17712	0.3	0.067	1.37033e-58	Epithelial	Birc5
2.19053e-85	2.17553	0.202	0.018	3.8435e-81	Epithelial	Adam33
3.9938e-142	2.17552	0.386	0.045	7.00752e-138	Epithelial	Bcar1
2.39685e-212	2.17435	0.512	0.051	4.20552e-208	Epithelial	Trim2
5.14266e-205	2.17422	0.64	0.096	9.02331e-201	Epithelial	Acot7
3.1238e-40	2.17218	0.132	0.02	5.48103e-36	Epithelial	Cep55
3.13091e-240	2.16766	0.874	0.189	5.49349e-236	Epithelial	Ppfibp1
6.50614e-167	2.16719	0.61	0.112	1.14157e-162	Epithelial	Crls1
3.6136e-32	2.16449	0.14	0.028	6.34043e-28	Epithelial	Kifc1
1.20557e-137	2.15136	0.332	0.032	2.11529e-133	Epithelial	Entpd2
8.85049e-146	2.14521	0.518	0.088	1.55291e-141	Epithelial	Fkbp10
9.87952e-75	2.14456	0.276	0.047	1.73346e-70	Epithelial	Krt8
2.38025e-170	2.14264	0.592	0.101	4.17639e-166	Epithelial	Chchd10
1.54755e-70	2.1425	0.106	0.003	2.71533e-66	Epithelial	Pex5l
4.24309e-125	2.13877	0.354	0.043	7.44492e-121	Epithelial	Fads6
2.26695e-221	2.13864	0.59	0.069	3.9776e-217	Epithelial	Aebp1
8.94682e-186	2.13705	0.638	0.108	1.56981e-181	Epithelial	Antxr1
1.21663e-115	2.13532	0.294	0.03	2.13469e-111	Epithelial	Nhsl1
5.13317e-34	2.1334	0.12	0.02	9.00666e-30	Epithelial	Kif20a
5.00989e-211	2.13285	0.634	0.089	8.79036e-207	Epithelial	Fam92a
3.37483e-206	2.13222	0.626	0.089	5.92147e-202	Epithelial	Gstp1
4.50251e-204	2.13073	0.78	0.157	7.90011e-200	Epithelial	Ltbp3
1.95385e-43	2.12703	0.16	0.027	3.42823e-39	Epithelial	Knstrn
2.51217e-130	2.12637	0.38	0.048	4.40786e-126	Epithelial	Apoo
6.72442e-123	2.1253	0.284	0.025	1.17987e-118	Epithelial	Slit2
5.10075e-161	2.12256	0.356	0.029	8.94978e-157	Epithelial	Mgst2
9.7195e-223	2.12255	0.712	0.112	1.70538e-218	Epithelial	2310022B05Rik
8.42019e-54	2.12202	0.136	0.014	1.47741e-49	Epithelial	Foxs1
1.45388e-189	2.11651	0.452	0.043	2.55097e-185	Epithelial	Adamtsl4
4.49094e-206	2.1148	0.812	0.178	7.87981e-202	Epithelial	Pam
1.20899e-80	2.11312	0.192	0.018	2.12129e-76	Epithelial	Pxmp2
2.91761e-80	2.11156	0.27	0.041	5.11923e-76	Epithelial	Syce2
2.84628e-55	2.11125	0.132	0.012	4.99408e-51	Epithelial	Foxf1
1.6313e-82	2.10664	0.212	0.022	2.86227e-78	Epithelial	Pir
5.29351e-35	2.10266	0.112	0.016	9.28799e-31	Epithelial	Pard6b
1.57789e-161	2.09947	0.554	0.089	2.76856e-157	Epithelial	Igsf3
7.33058e-78	2.09769	0.188	0.018	1.28622e-73	Epithelial	Cdh3
4.31865e-146	2.0945	0.454	0.063	7.57751e-142	Epithelial	Fkbp7
7.34321e-146	2.09325	0.4	0.047	1.28844e-141	Epithelial	Rdh10
3.68276e-270	2.0877	0.87	0.143	6.46177e-266	Epithelial	Nfib
2.02954e-56	2.08604	0.14	0.014	3.56104e-52	Epithelial	Lbp
1.60701e-126	2.08495	0.374	0.049	2.81966e-122	Epithelial	Ift27
2.49256e-178	2.08103	0.484	0.058	4.37344e-174	Epithelial	Cdkn2c
1.01953e-62	2.07937	0.194	0.026	1.78887e-58	Epithelial	Itga10
1.26756e-108	2.07828	0.276	0.028	2.22407e-104	Epithelial	Wt1os
3.40948e-142	2.07744	0.304	0.023	5.98227e-138	Epithelial	Zfp423
5.45832e-53	2.07628	0.116	0.009	9.57716e-49	Epithelial	Unc13c
4.1851e-186	2.07579	0.914	0.313	7.34318e-182	Epithelial	Uqcrq
1.18841e-31	2.07425	0.102	0.015	2.08518e-27	Epithelial	Dscc1
4.70752e-197	2.07259	0.864	0.216	8.25981e-193	Epithelial	Serpinh1
6.05867e-70	2.0664	0.186	0.02	1.06305e-65	Epithelial	Commd5
1.2797e-104	2.06296	0.228	0.018	2.24536e-100	Epithelial	Foxc1
1.92931e-94	2.05881	0.214	0.018	3.38517e-90	Epithelial	Flt4
2.60885e-158	2.05432	0.48	0.064	4.57748e-154	Epithelial	Decr1
2.83295e-78	2.05261	0.204	0.022	4.97069e-74	Epithelial	Trim16
9.81038e-157	2.05148	0.648	0.132	1.72133e-152	Epithelial	S100a1
5.45287e-207	2.04336	0.84	0.202	9.5676e-203	Epithelial	Cd151
4.50273e-40	2.04285	0.136	0.021	7.90049e-36	Epithelial	Sertad4
4.61789e-139	2.0407	0.322	0.028	8.10255e-135	Epithelial	Plekhh2
1.61447e-95	2.03907	0.206	0.016	2.83275e-91	Epithelial	Amy1
1.26117e-55	2.03197	0.172	0.023	2.21285e-51	Epithelial	Zfp579
5.09681e-146	2.03174	0.402	0.048	8.94285e-142	Epithelial	Polr2f
2.23365e-97	2.0293	0.316	0.046	3.91916e-93	Epithelial	Tbl2
1.56433e-153	2.02642	0.546	0.091	2.74478e-149	Epithelial	Nhp2
8.15093e-250	2.02608	0.678	0.081	1.43016e-245	Epithelial	Hopx
5.16724e-129	2.02502	0.37	0.046	9.06643e-125	Epithelial	Mrpl55
1.95737e-107	2.0244	0.242	0.02	3.43441e-103	Epithelial	Cdc42ep1
1.07378e-52	2.02398	0.154	0.019	1.88405e-48	Epithelial	Plekhh3
3.29428e-28	2.02343	0.118	0.023	5.78014e-24	Epithelial	Nuf2
1.19001e-59	2.0216	0.154	0.016	2.08799e-55	Epithelial	Meak7
6.16792e-148	2.02065	0.466	0.067	1.08222e-143	Epithelial	Rmdn2
1.4454e-132	2.02034	0.326	0.032	2.53609e-128	Epithelial	Vdr
1.25289e-150	2.01892	0.81	0.258	2.19832e-146	Epithelial	Olfr1033
1.13323e-196	2.0166	0.712	0.13	1.98837e-192	Epithelial	Rrm1
1.44421e-123	2.01644	0.364	0.047	2.53401e-119	Epithelial	Tbc1d31
4.20625e-105	2.0159	0.308	0.039	7.38028e-101	Epithelial	Aldoc
3.50257e-38	2.01581	0.102	0.011	6.14562e-34	Epithelial	Sdsl
2.32923e-84	2.01528	0.212	0.021	4.08687e-80	Epithelial	Tspan17
5.78688e-49	2.01527	0.222	0.046	1.01537e-44	Epithelial	Ckap2l
5.99486e-38	2.01383	0.108	0.013	1.05186e-33	Epithelial	Dok6
4.73172e-204	2.00989	0.512	0.054	8.30227e-200	Epithelial	Unc5b
3.06011e-36	2.00856	0.108	0.014	5.36926e-32	Epithelial	Ccdc9b
9.95773e-219	2.00714	0.898	0.224	1.74718e-214	Epithelial	Fn1
8.51311e-205	2.00591	0.66	0.102	1.49371e-200	Epithelial	Tnks1bp1
1.15772e-106	2.00564	0.356	0.054	2.03134e-102	Epithelial	Aldh18a1
3.01791e-56	2.00312	0.166	0.021	5.29522e-52	Epithelial	Psrc1
1.18379e-48	2.00147	0.138	0.017	2.07708e-44	Epithelial	Ttc9
2.49026e-123	1.99803	0.368	0.048	4.36942e-119	Epithelial	Copz2
8.75326e-41	1.99755	0.11	0.013	1.53585e-36	Epithelial	Cntnap1
1.38028e-196	1.99642	0.838	0.204	2.42184e-192	Epithelial	Ndufc1
5.83491e-145	1.9959	0.332	0.029	1.02379e-140	Epithelial	Ccdc141
2.67162e-197	1.99525	0.73	0.138	4.68762e-193	Epithelial	Uqcr10
5.41723e-09	1.99367	0.388	0.262	9.50507e-05	Epithelial	Mgp
3.22729e-149	1.99353	0.39	0.043	5.6626e-145	Epithelial	Pde1a
1.58631e-32	1.99311	0.12	0.02	2.78334e-28	Epithelial	Kntc1
8.80542e-92	1.99279	0.238	0.025	1.545e-87	Epithelial	Trabd2b
4.90162e-181	1.99019	0.642	0.111	8.60039e-177	Epithelial	Laptm4b
3.92005e-106	1.98997	0.314	0.04	6.87812e-102	Epithelial	Casp12
6.97321e-190	1.98875	0.79	0.173	1.22352e-185	Epithelial	Nfix
6.45218e-196	1.98845	0.58	0.078	1.1321e-191	Epithelial	Ldlrad3
5.07496e-195	1.98705	0.78	0.17	8.90452e-191	Epithelial	Cpq
6.45632e-209	1.98516	0.772	0.145	1.13283e-204	Epithelial	Plod2
3.22649e-81	1.97874	0.234	0.029	5.66119e-77	Epithelial	Plekhf1
2.35757e-142	1.97467	0.47	0.07	4.1366e-138	Epithelial	Rcn3
5.08451e-92	1.97466	0.208	0.017	8.92129e-88	Epithelial	Podn
4.96263e-193	1.9731	0.738	0.142	8.70743e-189	Epithelial	Neo1
2.18715e-199	1.97228	0.802	0.173	3.83758e-195	Epithelial	Cbx6
4.53802e-54	1.9695	0.138	0.014	7.9624e-50	Epithelial	Pdxp
1.93252e-122	1.96825	0.348	0.043	3.3908e-118	Epithelial	Rpgrip1l
6.55938e-61	1.9659	0.326	0.08	1.15091e-56	Epithelial	Racgap1
2.33305e-125	1.96277	0.43	0.068	4.09356e-121	Epithelial	Smpdl3b
2.4242e-250	1.9622	0.706	0.088	4.25351e-246	Epithelial	Col5a2
9.81352e-147	1.95793	0.472	0.068	1.72188e-142	Epithelial	Ripor1
5.12589e-55	1.95612	0.174	0.024	8.99389e-51	Epithelial	2810001G20Rik
1.27285e-135	1.95489	0.412	0.056	2.23334e-131	Epithelial	Ptgr1
5.41032e-224	1.9547	0.66	0.09	9.49294e-220	Epithelial	Palld
7.55601e-175	1.95465	0.67	0.125	1.32578e-170	Epithelial	Smo
2.17139e-132	1.9525	0.38	0.047	3.80991e-128	Epithelial	Lgr4
7.15452e-211	1.95136	0.802	0.159	1.25533e-206	Epithelial	Ryk
1.17036e-142	1.95126	0.276	0.017	2.05351e-138	Epithelial	Fgfr3
3.06186e-134	1.94962	0.794	0.274	5.37233e-130	Epithelial	F11r
9.1852e-99	1.9495	0.348	0.056	1.61163e-94	Epithelial	Sord
8.60942e-105	1.94846	0.28	0.031	1.51061e-100	Epithelial	Stpg2
3.8743e-170	1.94819	0.608	0.104	6.79784e-166	Epithelial	Enc1
4.66194e-161	1.94346	0.954	0.483	8.17984e-157	Epithelial	Hint1
2.13837e-192	1.94264	0.73	0.142	3.75199e-188	Epithelial	Mrpl13
2.32133e-98	1.94101	0.26	0.028	4.073e-94	Epithelial	Cadm4
2.81922e-68	1.93884	0.196	0.024	4.94661e-64	Epithelial	Plcd1
2.19114e-209	1.9385	0.768	0.151	3.84457e-205	Epithelial	Med30
7.94682e-170	1.93741	0.596	0.1	1.39435e-165	Epithelial	Acaa2
1.73873e-147	1.93566	0.498	0.078	3.05078e-143	Epithelial	Uqcr11
6.79245e-120	1.93565	0.462	0.083	1.1918e-115	Epithelial	B230118H07Rik
2.56521e-111	1.93456	0.292	0.032	4.50093e-107	Epithelial	Speg
3.27944e-224	1.93449	0.776	0.131	5.75411e-220	Epithelial	Fstl1
2.45547e-138	1.93342	0.444	0.065	4.30837e-134	Epithelial	Prrx1
2.15609e-78	1.93338	0.142	0.008	3.78307e-74	Epithelial	Mpp2
9.89894e-181	1.93049	0.678	0.127	1.73687e-176	Epithelial	Polr2k
4.05127e-178	1.92998	0.708	0.143	7.10835e-174	Epithelial	Hcfc1r1
2.07789e-204	1.92789	0.676	0.106	3.64587e-200	Epithelial	Adgrl2
1.23864e-49	1.92682	0.198	0.036	2.17332e-45	Epithelial	P3h1
9.98266e-185	1.92672	0.474	0.051	1.75156e-180	Epithelial	Dpy19l3
1.26945e-60	1.9261	0.218	0.035	2.22738e-56	Epithelial	Fam180a
1.69803e-222	1.92584	0.702	0.104	2.97936e-218	Epithelial	Crip2
3.98178e-144	1.92458	0.644	0.14	6.98643e-140	Epithelial	Deptor
2.86421e-200	1.92404	0.564	0.069	5.02554e-196	Epithelial	Atp1a3
2.66163e-40	1.92304	0.166	0.031	4.6701e-36	Epithelial	Gins2
3.84841e-186	1.92086	0.826	0.196	6.75242e-182	Epithelial	S100a4
1.39586e-65	1.92071	0.222	0.033	2.44918e-61	Epithelial	Kctd11
2.6484e-169	1.91831	0.528	0.075	4.64688e-165	Epithelial	Apip
1.43003e-173	1.91654	0.48	0.057	2.50913e-169	Epithelial	Osmr
1.10666e-154	1.90936	0.438	0.054	1.94174e-150	Epithelial	Ctnnal1
1.86728e-93	1.90532	0.248	0.027	3.27632e-89	Epithelial	2310039H08Rik
2.78079e-50	1.90454	0.184	0.03	4.87917e-46	Epithelial	Tead3
1.48076e-90	1.90435	0.262	0.032	2.59815e-86	Epithelial	Lrrc75a
2.04847e-138	1.9004	0.436	0.061	3.59425e-134	Epithelial	Ddah1
2.44296e-60	1.88896	0.11	0.006	4.28643e-56	Epithelial	Trpm6
5.72168e-118	1.88429	0.356	0.047	1.00393e-113	Epithelial	Snx7
9.18359e-147	1.8818	0.892	0.336	1.61135e-142	Epithelial	Ndufa4
2.1868e-114	1.87845	0.346	0.046	3.83696e-110	Epithelial	Gpt2
6.20141e-165	1.87635	0.854	0.259	1.0881e-160	Epithelial	Atp5k
2.40534e-111	1.8742	0.352	0.049	4.2204e-107	Epithelial	Kifc3
1.1913e-176	1.87325	0.68	0.127	2.09026e-172	Epithelial	Rhoc
8.0671e-169	1.872	0.9	0.3	1.41545e-164	Epithelial	Dbi
6.5015e-200	1.87126	0.752	0.148	1.14075e-195	Epithelial	Cox14
1.45327e-247	1.8703	0.734	0.098	2.54991e-243	Epithelial	Cavin3
9.32515e-148	1.86748	0.406	0.048	1.63619e-143	Epithelial	Snap47
3.37768e-186	1.86721	0.608	0.091	5.92649e-182	Epithelial	Tspo
1.04394e-146	1.86594	0.938	0.402	1.83169e-142	Epithelial	Gm2a
1.4747e-179	1.85885	0.878	0.263	2.5875e-175	Epithelial	Aco2
1.87372e-125	1.85489	0.338	0.038	3.28763e-121	Epithelial	Kctd17
1.40196e-170	1.85212	0.692	0.139	2.45988e-166	Epithelial	Bod1
3.42506e-193	1.85209	0.838	0.191	6.00961e-189	Epithelial	Cttn
5.99412e-237	1.85177	0.908	0.185	1.05173e-232	Epithelial	Cald1
1.63231e-215	1.85091	0.662	0.091	2.86405e-211	Epithelial	Msrb3
3.11973e-117	1.84958	0.386	0.056	5.47387e-113	Epithelial	Gpx8
2.53172e-165	1.84908	0.566	0.091	4.44215e-161	Epithelial	Tars
2.61736e-87	1.849	0.246	0.029	4.59242e-83	Epithelial	Vangl1
2.43479e-87	1.84881	0.274	0.038	4.27209e-83	Epithelial	Dync2li1
4.47994e-137	1.84583	0.422	0.058	7.8605e-133	Epithelial	Arl4d
4.32193e-120	1.8457	0.294	0.028	7.58327e-116	Epithelial	Afap1l2
2.94825e-197	1.84374	0.724	0.131	5.173e-193	Epithelial	Slc45a4
3.56997e-42	1.84301	0.118	0.014	6.26387e-38	Epithelial	Gpr176
6.1049e-38	1.843	0.166	0.033	1.07117e-33	Epithelial	Tk1
1.76885e-139	1.84233	0.46	0.068	3.10362e-135	Epithelial	Hmgn3
1.2639e-106	1.84023	0.306	0.038	2.21764e-102	Epithelial	Plekhg5
1.56851e-164	1.83769	0.672	0.134	2.75211e-160	Epithelial	Fkbp9
6.23397e-192	1.83614	0.666	0.112	1.09381e-187	Epithelial	Pdpn
1.93835e-77	1.83431	0.174	0.015	3.40104e-73	Epithelial	Rorc
4.74974e-57	1.83303	0.224	0.04	8.33389e-53	Epithelial	Sh2d4a
6.66444e-169	1.83158	0.624	0.11	1.16934e-164	Epithelial	Gpc4
2.09213e-204	1.83087	0.704	0.118	3.67086e-200	Epithelial	Ddit4
5.14184e-181	1.82987	0.498	0.058	9.02187e-177	Epithelial	Loxl1
8.54224e-104	1.82974	0.726	0.224	1.49882e-99	Epithelial	Trf
6.76314e-191	1.82964	0.744	0.142	1.18666e-186	Epithelial	Gata6
3.22921e-183	1.82935	0.512	0.061	5.66598e-179	Epithelial	Hspg2
5.76094e-160	1.82779	0.598	0.108	1.01081e-155	Epithelial	Cfap36
5.41221e-88	1.8277	0.292	0.043	9.49626e-84	Epithelial	Abat
1.21657e-100	1.82749	0.324	0.047	2.13459e-96	Epithelial	Daam2
9.93725e-171	1.82623	0.93	0.331	1.74359e-166	Epithelial	Tpi1
2.98625e-175	1.82477	0.692	0.135	5.23968e-171	Epithelial	Septin8
1.17708e-115	1.82395	0.358	0.049	2.0653e-111	Epithelial	Plxna4
1.92379e-109	1.82004	0.382	0.062	3.37547e-105	Epithelial	Asns
1.751e-173	1.81968	0.896	0.291	3.07231e-169	Epithelial	Zfp706
1.62311e-42	1.81957	0.164	0.029	2.84791e-38	Epithelial	Enkd1
3.90087e-122	1.81937	0.4	0.058	6.84447e-118	Epithelial	Npdc1
9.98156e-197	1.81875	0.4	0.028	1.75137e-192	Epithelial	Col4a6
7.0539e-46	1.81699	0.166	0.027	1.23768e-41	Epithelial	Pop1
1.2085e-178	1.81581	0.826	0.216	2.12044e-174	Epithelial	Ndufa8
5.34861e-116	1.81578	0.382	0.056	9.38468e-112	Epithelial	Nudcd1
4.48861e-121	1.81521	0.348	0.043	7.87572e-117	Epithelial	Col16a1
1.86348e-30	1.81509	0.12	0.022	3.26967e-26	Epithelial	Gmpr
8.84672e-117	1.81201	0.28	0.026	1.55225e-112	Epithelial	Gpr39
1.45389e-171	1.81166	0.548	0.082	2.551e-167	Epithelial	Guk1
2.29426e-173	1.8094	0.98	0.546	4.0255e-169	Epithelial	Vim
8.21635e-66	1.80817	0.208	0.029	1.44164e-61	Epithelial	Yif1a
1.16133e-74	1.80728	0.23	0.031	2.03767e-70	Epithelial	Pyroxd2
1.71101e-94	1.80577	0.254	0.028	3.00213e-90	Epithelial	Magee1
9.31714e-179	1.80482	0.738	0.153	1.63479e-174	Epithelial	Phpt1
1.2563e-68	1.80407	0.184	0.02	2.20431e-64	Epithelial	Fhod3
8.87036e-75	1.80394	0.312	0.059	1.55639e-70	Epithelial	Bok
7.22707e-46	1.80118	0.106	0.009	1.26806e-41	Epithelial	Camk2n2
6.23332e-69	1.80088	0.196	0.023	1.0937e-64	Epithelial	Fam13c
3.13598e-116	1.79776	0.28	0.026	5.50238e-112	Epithelial	Tmem62
1.28733e-162	1.79761	0.892	0.315	2.25876e-158	Epithelial	Atp5md
3.32238e-99	1.7974	0.3	0.039	5.82945e-95	Epithelial	Scrn3
1.60349e-27	1.79686	0.108	0.019	2.81349e-23	Epithelial	Dhrs13
3.41923e-72	1.79185	0.232	0.033	5.99938e-68	Epithelial	Cldn12
5.10024e-181	1.79022	0.702	0.135	8.94888e-177	Epithelial	Pole3
3.24025e-119	1.78957	0.354	0.045	5.68534e-115	Epithelial	Asrgl1
2.24594e-45	1.78933	0.142	0.019	3.94073e-41	Epithelial	Tab1
8.15911e-43	1.7891	0.136	0.019	1.4316e-38	Epithelial	Gm7694
1.49745e-132	1.7887	0.472	0.077	2.62743e-128	Epithelial	Flrt2
3.26205e-113	1.7876	0.29	0.03	5.7236e-109	Epithelial	Medag
1.50288e-120	1.78752	0.254	0.019	2.63695e-116	Epithelial	Gm49317
1.1191e-97	1.78672	0.22	0.018	1.96357e-93	Epithelial	Kcnab1
7.15575e-134	1.78594	0.482	0.081	1.25555e-129	Epithelial	Spp1
3.9229e-80	1.78516	0.224	0.026	6.88313e-76	Epithelial	Fuom
4.82347e-185	1.78415	0.81	0.18	8.46326e-181	Epithelial	Myof
2.67853e-155	1.78118	0.896	0.338	4.69975e-151	Epithelial	Ndufb8
4.15342e-166	1.77924	0.684	0.14	7.28759e-162	Epithelial	Ndufa5
7.91893e-114	1.77705	0.334	0.042	1.38945e-109	Epithelial	Ccn4
2.88112e-47	1.77369	0.228	0.05	5.05521e-43	Epithelial	Ccnb2
5.95782e-161	1.77135	0.72	0.158	1.04536e-156	Epithelial	Pmp22
4.30961e-157	1.77077	0.956	0.482	7.56165e-153	Epithelial	Cox8a
3.50238e-60	1.77011	0.242	0.044	6.14528e-56	Epithelial	E2f1
1.50167e-193	1.76818	0.67	0.112	2.63483e-189	Epithelial	Rbfox2
9.85088e-79	1.76577	0.354	0.073	1.72843e-74	Epithelial	Rasl11a
1.0055e-32	1.76479	0.162	0.037	1.76424e-28	Epithelial	Cdc20
6.96606e-186	1.76271	0.76	0.162	1.22226e-181	Epithelial	Smdt1
1.12925e-146	1.76131	0.432	0.056	1.98138e-142	Epithelial	Zfp672
4.34367e-33	1.76066	0.138	0.026	7.6214e-29	Epithelial	Ccnb1
0	1.76035	0.906	0.139	0	Epithelial	Dcn
1.42445e-36	1.75989	0.146	0.027	2.49935e-32	Epithelial	Ect2
1.00068e-123	1.75849	0.362	0.045	1.75579e-119	Epithelial	Bace1
9.10338e-75	1.75681	0.164	0.013	1.59728e-70	Epithelial	Il17re
7.6025e-164	1.75654	0.672	0.134	1.33393e-159	Epithelial	Pdgfa
6.95959e-29	1.75568	0.112	0.02	1.22113e-24	Epithelial	Asf1b
1.27027e-153	1.75459	0.92	0.36	2.22882e-149	Epithelial	Calu
9.53901e-91	1.7539	0.264	0.033	1.67371e-86	Epithelial	Tuft1
3.88102e-104	1.75369	0.34	0.049	6.80964e-100	Epithelial	Romo1
8.18493e-146	1.74958	0.988	0.587	1.43613e-141	Epithelial	Gapdh
3.17358e-50	1.74863	0.124	0.012	5.56836e-46	Epithelial	Gabre
3.6217e-183	1.74617	0.72	0.138	6.35463e-179	Epithelial	Lix1l
3.61878e-167	1.74455	0.704	0.144	6.34951e-163	Epithelial	Cbx5
3.69953e-30	1.74156	0.106	0.017	6.4912e-26	Epithelial	Esyt3
2.50161e-92	1.74052	0.416	0.087	4.38932e-88	Epithelial	Cyp51
2.55185e-131	1.74049	0.5	0.088	4.47747e-127	Epithelial	9530068E07Rik
5.89353e-137	1.74024	0.604	0.128	1.03408e-132	Epithelial	Ccn1
1.5946e-54	1.74021	0.124	0.011	2.79788e-50	Epithelial	F2rl2
9.37961e-53	1.73746	0.174	0.025	1.64575e-48	Epithelial	Nanp
2.00847e-21	1.73725	0.106	0.024	3.52406e-17	Epithelial	Prr11
1.70221e-187	1.73553	0.646	0.105	2.9867e-183	Epithelial	Spats2
2.44479e-137	1.73448	0.886	0.349	4.28963e-133	Epithelial	Ndufa1
1.85642e-55	1.7331	0.16	0.02	3.25727e-51	Epithelial	Kif26b
7.01786e-167	1.73283	0.634	0.115	1.23135e-162	Epithelial	Rnd3
2.20704e-159	1.73127	0.908	0.312	3.87247e-155	Epithelial	Atp5g1
6.22426e-36	1.73124	0.106	0.014	1.09211e-31	Epithelial	Exoc3l4
3.98259e-150	1.73016	0.418	0.05	6.98785e-146	Epithelial	Zbtb7c
1.64669e-49	1.72859	0.27	0.066	2.88929e-45	Epithelial	Sqle
1.43505e-50	1.72834	0.164	0.023	2.51793e-46	Epithelial	Msantd3
1.67098e-96	1.72782	0.304	0.042	2.9319e-92	Epithelial	Pfkm
2.49373e-174	1.72691	0.84	0.224	4.3755e-170	Epithelial	Hsbp1
9.28872e-127	1.72429	0.462	0.078	1.6298e-122	Epithelial	Cyc1
1.80801e-23	1.72394	0.1	0.02	3.17233e-19	Epithelial	Rsph3a
6.60117e-43	1.72383	0.166	0.029	1.15824e-38	Epithelial	Wdr27
2.82423e-90	1.72296	0.348	0.061	4.9554e-86	Epithelial	Fkbp11
7.12354e-157	1.72199	0.774	0.192	1.2499e-152	Epithelial	Crtap
5.00484e-151	1.71787	0.972	0.488	8.78149e-147	Epithelial	Pgam1
9.73916e-101	1.71736	0.33	0.048	1.70883e-96	Epithelial	Ttyh2
1.40445e-70	1.71699	0.224	0.031	2.46424e-66	Epithelial	Wasf1
3.66809e-113	1.71613	0.396	0.062	6.43602e-109	Epithelial	Cd99l2
1.25095e-66	1.71571	0.198	0.026	2.19491e-62	Epithelial	Frk
8.33327e-37	1.71435	0.12	0.017	1.46216e-32	Epithelial	Rhod
1.04216e-59	1.71416	0.298	0.068	1.82858e-55	Epithelial	Gfpt2
2.66548e-166	1.71173	0.582	0.092	4.67685e-162	Epithelial	Emc2
1.4423e-54	1.71134	0.128	0.011	2.53067e-50	Epithelial	Plch1
6.8192e-168	1.71115	0.976	0.569	1.1965e-163	Epithelial	Atp5g3
6.09346e-104	1.71112	0.282	0.032	1.06916e-99	Epithelial	Fzd6
7.10436e-116	1.71086	0.5	0.101	1.24653e-111	Epithelial	Hmgcs1
9.30923e-31	1.70894	0.102	0.015	1.6334e-26	Epithelial	Nhs
6.61793e-146	1.70602	0.49	0.074	1.16118e-141	Epithelial	Col5a1
6.49726e-127	1.706	0.412	0.059	1.14001e-122	Epithelial	Aamdc
8.0701e-159	1.70558	0.884	0.298	1.41598e-154	Epithelial	Ndufa6
5.25102e-152	1.70436	0.672	0.142	9.21344e-148	Epithelial	Kank2
4.83497e-181	1.70319	0.972	0.584	8.48343e-177	Epithelial	Atp5g2
3.15798e-166	1.70013	0.452	0.052	5.541e-162	Epithelial	Lox
1.79098e-181	1.69865	0.556	0.077	3.14245e-177	Epithelial	Spryd3
2.90793e-15	1.69727	0.104	0.031	5.10225e-11	Epithelial	Rad51ap1
1.96589e-168	1.69726	0.674	0.129	3.44935e-164	Epithelial	Samm50
8.06017e-81	1.69612	0.214	0.023	1.41424e-76	Epithelial	Pkia
2.49348e-89	1.69187	0.532	0.143	4.37506e-85	Epithelial	Olfml3
9.73716e-51	1.69184	0.158	0.021	1.70848e-46	Epithelial	Ap5s1
5.06563e-108	1.69141	0.29	0.033	8.88816e-104	Epithelial	Slc35f2
1.47298e-59	1.69012	0.194	0.028	2.58448e-55	Epithelial	BC029722
1.9283e-97	1.68998	0.426	0.084	3.3834e-93	Epithelial	0610009B22Rik
8.30387e-169	1.68876	0.894	0.287	1.457e-164	Epithelial	Tpm1
3.53673e-139	1.67918	0.474	0.072	6.20554e-135	Epithelial	Mxra7
7.01176e-165	1.67853	0.808	0.205	1.23028e-160	Epithelial	Impad1
1.67772e-158	1.67798	0.8	0.221	2.94373e-154	Epithelial	Mprip
5.91845e-129	1.67754	0.406	0.056	1.03845e-124	Epithelial	Tulp3
1.1199e-87	1.67552	0.314	0.051	1.96497e-83	Epithelial	Pigyl
2.2168e-171	1.67452	0.93	0.302	3.8896e-167	Epithelial	Anxa2
3.03465e-98	1.67397	0.32	0.045	5.3246e-94	Epithelial	Serhl
8.40587e-146	1.67248	0.572	0.108	1.47489e-141	Epithelial	Pdk3
7.44485e-88	1.66949	0.298	0.045	1.30627e-83	Epithelial	Mrpl22
7.04806e-82	1.66939	0.288	0.045	1.23665e-77	Epithelial	Nt5m
3.03124e-68	1.66694	0.246	0.039	5.31861e-64	Epithelial	Fkbp14
1.47496e-29	1.66688	0.144	0.032	2.58797e-25	Epithelial	Kif11
1.18994e-139	1.66621	0.396	0.048	2.08786e-135	Epithelial	Cxadr
2.72911e-169	1.666	0.648	0.119	4.7885e-165	Epithelial	Slc44a1
1.21904e-90	1.66451	0.33	0.054	2.13892e-86	Epithelial	Fgfrl1
3.40588e-151	1.66382	0.654	0.136	5.97595e-147	Epithelial	Insig2
2.70335e-130	1.66238	0.448	0.07	4.7433e-126	Epithelial	Terf2ip
1.15352e-143	1.66215	0.652	0.141	2.02397e-139	Epithelial	Sh3pxd2a
1.38098e-62	1.66208	0.374	0.1	2.42307e-58	Epithelial	Col6a3
9.68689e-135	1.66074	0.974	0.643	1.69966e-130	Epithelial	Arf1
2.66708e-123	1.65996	0.448	0.074	4.67966e-119	Epithelial	Cox19
1.02124e-54	1.65926	0.188	0.029	1.79188e-50	Epithelial	Agbl3
1.26382e-41	1.65879	0.154	0.026	2.21749e-37	Epithelial	Adamts4
2.47684e-38	1.65871	0.116	0.015	4.34587e-34	Epithelial	Efemp2
6.74265e-137	1.65771	0.946	0.428	1.18307e-132	Epithelial	Tuba1b
9.06539e-175	1.65755	0.76	0.169	1.59061e-170	Epithelial	Ugp2
1.22304e-156	1.65741	0.756	0.183	2.14595e-152	Epithelial	Oxct1
2.74937e-154	1.65726	0.798	0.215	4.82405e-150	Epithelial	Rnf181
1.50508e-131	1.65601	0.846	0.291	2.64082e-127	Epithelial	Add3
2.36335e-134	1.65594	0.956	0.462	4.14673e-130	Epithelial	P4hb
6.91305e-127	1.65395	0.79	0.25	1.21296e-122	Epithelial	Dynll2
4.33594e-151	1.65353	0.682	0.147	7.60785e-147	Epithelial	Fdx1
3.32996e-172	1.6534	0.796	0.194	5.84274e-168	Epithelial	Txn2
2.53363e-48	1.65131	0.136	0.016	4.44551e-44	Epithelial	Dnm1
3.5175e-156	1.65121	0.742	0.174	6.17181e-152	Epithelial	Echs1
7.15666e-146	1.64979	0.564	0.099	1.25571e-141	Epithelial	Tmem37
1.16193e-62	1.64858	0.226	0.036	2.03873e-58	Epithelial	Slc18b1
6.28299e-70	1.64646	0.174	0.017	1.10241e-65	Epithelial	Zfp7
7.36775e-73	1.64559	0.302	0.056	1.29275e-68	Epithelial	Tmem141
6.18899e-137	1.64334	0.562	0.109	1.08592e-132	Epithelial	Cops3
1.41118e-146	1.6433	0.624	0.128	2.47605e-142	Epithelial	Twsg1
9.79834e-76	1.64215	0.17	0.014	1.71922e-71	Epithelial	Rassf9
1.12537e-107	1.64206	0.404	0.068	1.97458e-103	Epithelial	Dnal4
5.62916e-49	1.64112	0.128	0.014	9.87692e-45	Epithelial	Porcn
4.14865e-130	1.63921	0.38	0.048	7.27923e-126	Epithelial	Gask1b
2.21685e-48	1.63704	0.15	0.02	3.88969e-44	Epithelial	Mcts2
1.19201e-147	1.63647	0.756	0.189	2.09151e-143	Epithelial	Idh2
4.49724e-61	1.63631	0.192	0.026	7.89086e-57	Epithelial	Atp9a
6.25848e-86	1.63456	0.304	0.048	1.09811e-81	Epithelial	Zswim7
8.85759e-141	1.63348	0.626	0.134	1.55415e-136	Epithelial	Aifm1
9.00466e-195	1.63263	0.88	0.217	1.57996e-190	Epithelial	Anxa1
1.50553e-80	1.63139	0.29	0.046	2.64161e-76	Epithelial	Afap1
1.02003e-38	1.6305	0.19	0.041	1.78974e-34	Epithelial	Uap1l1
3.44115e-131	1.63035	0.646	0.151	6.03784e-127	Epithelial	Cnpy2
4.97521e-148	1.63007	0.67	0.147	8.7295e-144	Epithelial	Rars
2.00083e-198	1.62779	0.618	0.09	3.51066e-194	Epithelial	Sh3d19
7.24747e-137	1.62779	0.264	0.016	1.27164e-132	Epithelial	Piwil2
3.58e-111	1.62722	0.45	0.082	6.28147e-107	Epithelial	Vasn
1.17892e-137	1.62684	0.886	0.323	2.06854e-133	Epithelial	1810037I17Rik
6.32953e-95	1.62517	0.336	0.053	1.11058e-90	Epithelial	Rab4a
1.09832e-88	1.62371	0.316	0.05	1.92712e-84	Epithelial	Mpg
3.05903e-119	1.62298	0.51	0.101	5.36738e-115	Epithelial	Zfyve21
1.84209e-22	1.61942	0.104	0.022	3.23212e-18	Epithelial	Kif4
8.73606e-144	1.61717	0.64	0.135	1.53283e-139	Epithelial	Tmem147
5.38018e-162	1.61699	0.764	0.184	9.44006e-158	Epithelial	Kctd14
2.95894e-55	1.6167	0.204	0.033	5.19176e-51	Epithelial	Scarf2
1.33938e-92	1.61497	0.314	0.048	2.35007e-88	Epithelial	Med9
1.33457e-95	1.61437	0.334	0.051	2.34163e-91	Epithelial	Tgfb3
8.18689e-78	1.61409	0.254	0.037	1.43647e-73	Epithelial	Mns1
9.98582e-159	1.61334	0.708	0.152	1.75211e-154	Epithelial	Ak3
6.40888e-122	1.61323	0.506	0.096	1.1245e-117	Epithelial	Ndufs5
3.52557e-99	1.61015	0.688	0.221	6.18596e-95	Epithelial	Igfbp4
8.86891e-195	1.60738	0.856	0.189	1.55614e-190	Epithelial	Cavin1
2.64131e-124	1.60596	0.468	0.08	4.63444e-120	Epithelial	Adgrg1
5.7906e-128	1.60466	0.53	0.101	1.01602e-123	Epithelial	Chpt1
4.54291e-111	1.60448	0.458	0.085	7.971e-107	Epithelial	Fam234a
3.14789e-51	1.60434	0.16	0.022	5.52328e-47	Epithelial	Garnl3
1.64609e-83	1.60246	0.284	0.043	2.88824e-79	Epithelial	Nradd
1.16815e-64	1.60065	0.348	0.084	2.04964e-60	Epithelial	Cdk1
1.05501e-43	1.59916	0.138	0.019	1.85111e-39	Epithelial	Fzd2
1.43586e-29	1.5976	0.19	0.053	2.51936e-25	Epithelial	Cenpe
1.42661e-76	1.59664	0.302	0.053	2.50312e-72	Epithelial	Aga
1.09111e-147	1.59657	0.54	0.09	1.91447e-143	Epithelial	Arsa
2.27319e-43	1.5954	0.126	0.016	3.98854e-39	Epithelial	Cby1
3.32303e-50	1.5953	0.188	0.032	5.83059e-46	Epithelial	Plxnb1
1.84554e-46	1.59405	0.152	0.022	3.23818e-42	Epithelial	Them4
9.08864e-129	1.5915	0.474	0.078	1.59469e-124	Epithelial	Parva
1.29465e-151	1.59072	0.734	0.174	2.2716e-147	Epithelial	Pgm1
2.7897e-63	1.58888	0.206	0.029	4.8948e-59	Epithelial	Nr5a1
3.45943e-155	1.58876	0.778	0.2	6.06992e-151	Epithelial	Eny2
9.48996e-198	1.58606	0.792	0.157	1.66511e-193	Epithelial	Wwtr1
6.34317e-48	1.58586	0.148	0.02	1.11297e-43	Epithelial	Mypop
1.72787e-40	1.5849	0.134	0.02	3.03173e-36	Epithelial	Car13
7.38961e-150	1.58464	0.77	0.205	1.29658e-145	Epithelial	Ndufv3
1.23269e-96	1.58457	0.348	0.056	2.16289e-92	Epithelial	Eci1
7.30968e-149	1.58384	0.898	0.314	1.28256e-144	Epithelial	Cox6a1
4.74644e-160	1.58359	0.594	0.099	8.3281e-156	Epithelial	Tax1bp3
7.48868e-81	1.57902	0.328	0.06	1.31396e-76	Epithelial	Adgra3
2.13693e-94	1.5785	0.256	0.029	3.74945e-90	Epithelial	Gabra3
5.85304e-123	1.57698	0.61	0.144	1.02697e-118	Epithelial	Me2
3.36779e-31	1.57644	0.132	0.026	5.90912e-27	Epithelial	Bub1b
1.48778e-215	1.57603	0.802	0.145	2.61046e-211	Epithelial	Col6a1
1.55929e-85	1.57582	0.324	0.055	2.73594e-81	Epithelial	Decr2
7.66263e-29	1.57382	0.15	0.035	1.34449e-24	Epithelial	Ckap2
3.55518e-142	1.57313	0.908	0.357	6.23791e-138	Epithelial	Skp1a
7.18269e-90	1.57233	0.318	0.05	1.26027e-85	Epithelial	Tmem119
1.5213e-111	1.56834	0.388	0.06	2.66926e-107	Epithelial	Ccdc122
1.23698e-46	1.56783	0.168	0.027	2.17041e-42	Epithelial	Tyro3
7.13239e-61	1.56715	0.186	0.025	1.25145e-56	Epithelial	Sh3tc2
1.73072e-180	1.56675	0.628	0.104	3.03672e-176	Epithelial	Cyp1b1
1.17861e-62	1.56669	0.288	0.06	2.06799e-58	Epithelial	Nupr1
3.43666e-38	1.5614	0.202	0.048	6.02996e-34	Epithelial	Tacc3
1.63082e-34	1.56038	0.128	0.021	2.86144e-30	Epithelial	Nkd1
2.63388e-132	1.56018	0.884	0.341	4.6214e-128	Epithelial	Sec61b
8.30435e-80	1.56004	0.258	0.036	1.45708e-75	Epithelial	Slc35e4
3.433e-44	1.55999	0.196	0.04	6.02354e-40	Epithelial	Mad2l1
1.14115e-38	1.55831	0.142	0.023	2.00226e-34	Epithelial	Cryz
3.01862e-27	1.55757	0.108	0.02	5.29647e-23	Epithelial	Mamdc4
7.41971e-59	1.55479	0.242	0.045	1.30186e-54	Epithelial	Sardh
1.46053e-137	1.55442	0.894	0.305	2.56264e-133	Epithelial	Mif
3.52884e-136	1.5541	0.816	0.241	6.19171e-132	Epithelial	Esd
1.33837e-154	1.5536	0.878	0.272	2.3483e-150	Epithelial	Emc7
2.52726e-126	1.55195	0.476	0.083	4.43432e-122	Epithelial	Dhrs7b
3.38525e-118	1.54952	0.41	0.064	5.93976e-114	Epithelial	Prkaca
7.27086e-144	1.54905	0.824	0.248	1.27575e-139	Epithelial	Ndufv2
6.32065e-31	1.54805	0.116	0.02	1.10902e-26	Epithelial	Caprin2
6.01594e-154	1.54767	0.734	0.172	1.05556e-149	Epithelial	Atp5j2
1.03897e-29	1.54748	0.144	0.032	1.82298e-25	Epithelial	Cip2a
1.28078e-109	1.54698	0.48	0.096	2.24725e-105	Epithelial	Ptgfrn
5.38443e-29	1.54605	0.128	0.026	9.44752e-25	Epithelial	Zfp9
7.17725e-18	1.54495	0.102	0.026	1.25932e-13	Epithelial	Gtse1
1.85199e-31	1.5428	0.142	0.029	3.2495e-27	Epithelial	Wdr35
1.10379e-91	1.54261	0.356	0.062	1.93671e-87	Epithelial	Ift74
1.24371e-59	1.54186	0.174	0.022	2.18222e-55	Epithelial	Eya4
1.19946e-171	1.54039	0.608	0.101	2.10458e-167	Epithelial	C1ra
8.63195e-89	1.54007	0.286	0.04	1.51456e-84	Epithelial	Zbtb8a
2.09166e-149	1.53976	0.642	0.131	3.67002e-145	Epithelial	Orc6
1.56005e-113	1.53942	0.81	0.286	2.73727e-109	Epithelial	Egln1
1.21327e-112	1.53905	0.612	0.154	2.1288e-108	Epithelial	Ptgs1
3.07531e-154	1.53809	0.838	0.238	5.39594e-150	Epithelial	Ndufa7
2.51775e-126	1.53807	0.478	0.081	4.41764e-122	Epithelial	Lxn
7.18112e-173	1.53755	0.682	0.121	1.26e-168	Epithelial	Htra1
7.93186e-91	1.53744	0.48	0.115	1.39172e-86	Epithelial	Selenoh
6.83276e-83	1.53701	0.308	0.051	1.19888e-78	Epithelial	Zcchc3
3.67847e-36	1.53666	0.146	0.027	6.45424e-32	Epithelial	2010320M18Rik
6.55709e-93	1.53656	0.31	0.046	1.15051e-88	Epithelial	C77080
4.2133e-239	1.53576	0.6	0.064	7.39265e-235	Epithelial	Cacnb3
1.79163e-128	1.53522	0.328	0.034	3.14359e-124	Epithelial	Plce1
3.94169e-128	1.53411	0.276	0.021	6.91609e-124	Epithelial	Rhbdl3
4.99993e-135	1.53402	0.736	0.196	8.77288e-131	Epithelial	Pgrmc1
7.69258e-45	1.52932	0.164	0.027	1.34974e-40	Epithelial	Thbs2
2.43256e-129	1.52825	0.468	0.077	4.26817e-125	Epithelial	Glis2
3.7303e-141	1.52822	0.796	0.224	6.54518e-137	Epithelial	Ctnnd1
4.42442e-82	1.52796	0.328	0.058	7.76309e-78	Epithelial	Tmem250-ps
7.76079e-36	1.52569	0.202	0.051	1.36171e-31	Epithelial	Cdca8
1.52336e-142	1.52453	0.894	0.305	2.67289e-138	Epithelial	Slc25a4
1.2325e-156	1.52371	0.726	0.162	2.16254e-152	Epithelial	Cyb5b
1.8005e-30	1.52304	0.172	0.043	3.15916e-26	Epithelial	Kif15
1.33595e-25	1.52283	0.12	0.026	2.34406e-21	Epithelial	Gdpd2
1.11314e-140	1.52272	0.71	0.171	1.95312e-136	Epithelial	Ndufb4
1.39785e-126	1.52118	0.87	0.301	2.45267e-122	Epithelial	Scd2
2.18973e-59	1.51904	0.164	0.019	3.84209e-55	Epithelial	Drg2
5.9027e-42	1.51894	0.116	0.014	1.03569e-37	Epithelial	Dusp14
3.48883e-114	1.51861	0.486	0.096	6.12151e-110	Epithelial	Gtf2ird1
1.19108e-42	1.5185	0.202	0.043	2.08986e-38	Epithelial	Cenpf
2.47664e-161	1.51848	0.452	0.053	4.34551e-157	Epithelial	Adgrd1
1.75418e-117	1.51769	0.864	0.307	3.07788e-113	Epithelial	Rbbp7
3.61599e-135	1.51592	0.852	0.272	6.34462e-131	Epithelial	Psmd7
2.37615e-112	1.51574	0.46	0.086	4.16919e-108	Epithelial	Clstn1
1.30338e-54	1.5153	0.184	0.027	2.28691e-50	Epithelial	Pik3r3
2.84186e-142	1.51527	0.662	0.148	4.98633e-138	Epithelial	Mmadhc
3.8445e-112	1.51421	0.43	0.073	6.74557e-108	Epithelial	Dbn1
3.93681e-75	1.51386	0.304	0.056	6.90752e-71	Epithelial	Cenpw
3.94643e-42	1.51305	0.144	0.022	6.92441e-38	Epithelial	Cacna1h
1.74216e-124	1.51299	0.54	0.106	3.05679e-120	Epithelial	Ikbip
5.70525e-130	1.51246	0.852	0.286	1.00104e-125	Epithelial	Ssr2
1.55729e-58	1.51076	0.268	0.055	2.73242e-54	Epithelial	Wfs1
9.72839e-86	1.50935	0.416	0.09	1.70694e-81	Epithelial	Megf8
5.30256e-107	1.50677	0.382	0.061	9.30387e-103	Epithelial	Lamtor4
3.52521e-86	1.50667	0.326	0.055	6.18534e-82	Epithelial	Tspan4
3.98779e-29	1.50604	0.158	0.038	6.99697e-25	Epithelial	Pbk
1.22823e-108	1.50333	0.448	0.084	2.15505e-104	Epithelial	Gm20400
1.29455e-149	1.50307	0.806	0.211	2.27142e-145	Epithelial	Hadh
1.30574e-122	1.50261	0.444	0.073	2.29106e-118	Epithelial	Emc4
5.24209e-41	1.5013	0.14	0.021	9.19777e-37	Epithelial	Mcrs1
3.70335e-137	1.49912	0.78	0.215	6.4979e-133	Epithelial	Lima1
9.90339e-151	1.49893	0.818	0.224	1.73765e-146	Epithelial	Ndufb5
3.9004e-109	1.49864	0.38	0.059	6.84365e-105	Epithelial	Sort1
1.3522e-139	1.4984	0.956	0.503	2.37257e-135	Epithelial	Cox4i1
2.28521e-92	1.49682	0.414	0.085	4.00964e-88	Epithelial	Aldh6a1
4.98457e-94	1.49502	0.348	0.057	8.74592e-90	Epithelial	Stard5
5.06547e-129	1.49286	0.868	0.326	8.88788e-125	Epithelial	Arf3
4.86617e-71	1.49192	0.28	0.049	8.53818e-67	Epithelial	Tmem159
1.2248e-128	1.49186	0.892	0.322	2.14904e-124	Epithelial	Banf1
4.48074e-140	1.49143	0.874	0.294	7.8619e-136	Epithelial	Spcs1
3.84664e-27	1.49091	0.136	0.031	6.74931e-23	Epithelial	Knl1
3.26714e-97	1.48764	0.318	0.046	5.73253e-93	Epithelial	Megf9
1.53439e-141	1.48655	0.876	0.29	2.69224e-137	Epithelial	Mtch1
6.65348e-106	1.48555	0.406	0.07	1.16742e-101	Epithelial	Sorbs3
2.63589e-139	1.48547	0.624	0.131	4.62494e-135	Epithelial	Creb3
4.09777e-102	1.48403	0.5	0.111	7.18995e-98	Epithelial	Polr3k
1.5431e-87	1.48284	0.884	0.428	2.70752e-83	Epithelial	Ezr
2.46543e-126	1.48229	0.472	0.08	4.32585e-122	Epithelial	Aprt
2.08588e-180	1.48145	0.516	0.063	3.65989e-176	Epithelial	Cygb
1.18028e-37	1.48099	0.13	0.02	2.07091e-33	Epithelial	Retsat
9.2111e-139	1.48016	0.618	0.13	1.61618e-134	Epithelial	Myo10
6.39036e-99	1.47933	0.566	0.145	1.12125e-94	Epithelial	Ugdh
8.05912e-148	1.47899	0.652	0.137	1.41405e-143	Epithelial	Ncaph2
2.52945e-48	1.47848	0.182	0.031	4.43817e-44	Epithelial	Rnaseh2a
4.45512e-38	1.47844	0.214	0.053	7.81695e-34	Epithelial	Fdps
4.35036e-53	1.47806	0.26	0.056	7.63314e-49	Epithelial	Tbc1d19
3.09776e-88	1.47706	0.302	0.046	5.43533e-84	Epithelial	Mpv17l2
7.5115e-45	1.47676	0.128	0.016	1.31797e-40	Epithelial	Wnt6
2.75013e-146	1.47638	0.738	0.178	4.82537e-142	Epithelial	Ndufb10
9.80746e-136	1.47634	0.884	0.304	1.72082e-131	Epithelial	Ndufc2
1.73074e-49	1.47602	0.144	0.018	3.03676e-45	Epithelial	Mgmt
1.60471e-48	1.47599	0.186	0.032	2.81563e-44	Epithelial	Dusp19
3.78701e-57	1.47408	0.136	0.013	6.64468e-53	Epithelial	Nr1h4
9.43654e-128	1.47278	0.38	0.049	1.65574e-123	Epithelial	Ptpn14
3.21053e-156	1.47221	0.546	0.087	5.63319e-152	Epithelial	Inf2
1.56291e-127	1.47157	0.584	0.123	2.74228e-123	Epithelial	Pla2g12a
3.90763e-67	1.47021	0.248	0.041	6.85632e-63	Epithelial	Smug1
1.30339e-123	1.46999	0.506	0.095	2.28693e-119	Epithelial	Fmc1
2.35128e-117	1.46992	0.634	0.158	4.12556e-113	Epithelial	Sec13
2.27291e-32	1.46988	0.168	0.039	3.98805e-28	Epithelial	Prc1
2.16533e-110	1.46917	0.462	0.087	3.79929e-106	Epithelial	Med21
3.75622e-36	1.46728	0.24	0.068	6.59067e-32	Epithelial	Pclaf
1.00897e-103	1.4672	0.388	0.065	1.77033e-99	Epithelial	Cep170b
9.48244e-111	1.46702	0.462	0.087	1.66379e-106	Epithelial	1810055G02Rik
7.24837e-63	1.4669	0.256	0.047	1.2718e-58	Epithelial	Cpt2
5.20649e-132	1.46507	0.91	0.368	9.13531e-128	Epithelial	Tmem258
7.71947e-112	1.46487	0.432	0.075	1.35446e-107	Epithelial	Cyhr1
1.03046e-123	1.46474	0.662	0.169	1.80804e-119	Epithelial	Tmem11
1.25711e-133	1.46374	0.696	0.17	2.20572e-129	Epithelial	Tsen34
9.29122e-99	1.46265	0.484	0.11	1.63024e-94	Epithelial	Cemip2
1.17772e-115	1.46165	0.426	0.07	2.06642e-111	Epithelial	Crot
1.09438e-214	1.46162	0.834	0.159	1.9202e-210	Epithelial	Timp3
1.10631e-110	1.46053	0.522	0.112	1.94113e-106	Epithelial	Cisd1
1.70898e-27	1.45792	0.104	0.018	2.99858e-23	Epithelial	Clba1
1.08729e-104	1.45786	0.368	0.058	1.90775e-100	Epithelial	Plscr2
1.51329e-149	1.45755	0.976	0.605	2.65522e-145	Epithelial	Cox7c
3.58224e-123	1.45755	0.54	0.111	6.2854e-119	Epithelial	Xpnpep1
9.29409e-31	1.45698	0.102	0.015	1.63074e-26	Epithelial	Fgd1
3.65452e-139	1.45642	0.67	0.15	6.41222e-135	Epithelial	Pgrmc2
9.13406e-60	1.45588	0.238	0.042	1.60266e-55	Epithelial	Lzts2
2.97683e-33	1.45502	0.15	0.031	5.22314e-29	Epithelial	Nek4
2.39993e-135	1.45474	0.456	0.069	4.21092e-131	Epithelial	Tspan5
7.7083e-132	1.4543	0.902	0.359	1.3525e-127	Epithelial	Uqcrb
5.41756e-52	1.45379	0.21	0.038	9.50565e-48	Epithelial	Samd4
9.81114e-38	1.45304	0.168	0.034	1.72146e-33	Epithelial	2410018L13Rik
7.8688e-115	1.45215	0.636	0.16	1.38066e-110	Epithelial	Prdx4
1.92616e-102	1.45132	0.564	0.141	3.37964e-98	Epithelial	Ppp1r14b
5.82983e-126	1.45016	0.606	0.138	1.0229e-121	Epithelial	Pdk1
2.3959e-28	1.44996	0.106	0.018	4.20385e-24	Epithelial	Cdk5
1.85005e-74	1.44982	0.302	0.055	3.24609e-70	Epithelial	Borcs7
2.05801e-95	1.44936	0.426	0.084	3.61098e-91	Epithelial	Sox12
2.32246e-143	1.44799	0.728	0.192	4.07499e-139	Epithelial	Lpl
2.20281e-153	1.44769	0.644	0.123	3.86505e-149	Epithelial	Hacd4
5.65341e-101	1.44228	0.384	0.066	9.91947e-97	Epithelial	Acot13
1.20621e-117	1.4418	0.654	0.172	2.11642e-113	Epithelial	Shmt2
4.41458e-126	1.44099	0.508	0.094	7.74582e-122	Epithelial	Dctn3
7.22952e-77	1.44069	0.252	0.036	1.26849e-72	Epithelial	Ndufb7
4.31231e-136	1.43935	0.642	0.143	7.56638e-132	Epithelial	Golim4
1.84796e-43	1.43869	0.162	0.027	3.24244e-39	Epithelial	Wipf3
1.08156e-125	1.43821	0.588	0.126	1.8977e-121	Epithelial	Kdelr2
2.84659e-115	1.43782	0.676	0.185	4.99462e-111	Epithelial	Rbm28
2.78481e-143	1.43574	0.516	0.083	4.88623e-139	Epithelial	Arhgap23
4.91362e-92	1.43294	0.43	0.091	8.62144e-88	Epithelial	Tvp23b
9.3838e-137	1.43213	0.496	0.08	1.64648e-132	Epithelial	Mical2
3.09662e-118	1.43177	0.362	0.048	5.43333e-114	Epithelial	Tatdn1
3.95857e-136	1.43106	0.822	0.246	6.94571e-132	Epithelial	Dynlrb1
1.55773e-62	1.42992	0.234	0.039	2.7332e-58	Epithelial	Slc6a8
3.6633e-146	1.42989	0.432	0.056	6.42763e-142	Epithelial	Efna5
4.82867e-129	1.42974	0.872	0.331	8.47238e-125	Epithelial	Rbx1
4.45463e-118	1.42952	0.432	0.07	7.8161e-114	Epithelial	Smpd1
1.28206e-168	1.42882	0.548	0.077	2.2495e-164	Epithelial	Phldb2
5.89052e-55	1.4269	0.194	0.03	1.03355e-50	Epithelial	C1qtnf1
1.52306e-143	1.42582	0.682	0.156	2.67236e-139	Epithelial	Malsu1
3.07867e-164	1.42575	0.678	0.13	5.40184e-160	Epithelial	Pls3
4.6715e-54	1.4251	0.206	0.035	8.19662e-50	Epithelial	Plpp2
6.38089e-141	1.42493	0.746	0.183	1.11959e-136	Epithelial	Emp3
7.80156e-81	1.4235	0.338	0.063	1.36886e-76	Epithelial	Commd1
3.71491e-121	1.42316	0.282	0.025	6.51818e-117	Epithelial	Nebl
2.2314e-96	1.42218	0.234	0.022	3.91521e-92	Epithelial	Itgb8
1.0938e-116	1.42096	0.438	0.074	1.91918e-112	Epithelial	9130401M01Rik
3.77511e-31	1.42043	0.104	0.016	6.6238e-27	Epithelial	Slc22a23
4.41607e-109	1.41945	0.344	0.047	7.74844e-105	Epithelial	Prelp
4.8009e-109	1.41844	0.462	0.089	8.42366e-105	Epithelial	Mrpl14
4.94059e-138	1.41788	0.976	0.63	8.66877e-134	Epithelial	Chchd2
2.20534e-151	1.41723	0.79	0.206	3.8695e-147	Epithelial	Slc48a1
1.38979e-61	1.41709	0.188	0.025	2.43853e-57	Epithelial	Hspb6
3.38882e-60	1.41596	0.236	0.041	5.94602e-56	Epithelial	Dmpk
4.885e-80	1.41564	0.31	0.053	8.57122e-76	Epithelial	Cgnl1
2.4489e-143	1.41486	0.762	0.197	4.29684e-139	Epithelial	Micos10
1.84732e-38	1.41397	0.13	0.02	3.2413e-34	Epithelial	Yjefn3
6.01824e-58	1.41395	0.266	0.054	1.05596e-53	Epithelial	Nphp1
9.99072e-104	1.4127	0.37	0.059	1.75297e-99	Epithelial	1110065P20Rik
2.66542e-52	1.41264	0.21	0.038	4.67675e-48	Epithelial	Tubb2b
1.17224e-28	1.41147	0.122	0.023	2.05682e-24	Epithelial	Lss
6.78428e-90	1.41127	0.424	0.09	1.19037e-85	Epithelial	Sspn
5.21295e-63	1.41084	0.194	0.026	9.14665e-59	Epithelial	Trib3
1.02544e-142	1.4099	0.59	0.113	1.79924e-138	Epithelial	Sap30l
2.19394e-42	1.40987	0.152	0.025	3.84948e-38	Epithelial	Pkp2
3.82091e-173	1.40963	0.772	0.171	6.70418e-169	Epithelial	Mpc1
1.79098e-95	1.40929	0.268	0.031	3.14246e-91	Epithelial	Gli3
7.30405e-131	1.4082	0.598	0.127	1.28157e-126	Epithelial	Crim1
8.11768e-41	1.408	0.13	0.018	1.42433e-36	Epithelial	Fbxo10
3.98275e-85	1.40736	0.33	0.057	6.98813e-81	Epithelial	Fzd7
1.71565e-126	1.40708	0.638	0.147	3.01027e-122	Epithelial	Cnih1
2.19225e-106	1.40638	0.46	0.089	3.84653e-102	Epithelial	Prkci
1.22651e-151	1.40484	0.672	0.139	2.15204e-147	Epithelial	Anapc4
9.72971e-37	1.40483	0.162	0.033	1.70718e-32	Epithelial	Sgo2a
5.87632e-133	1.40454	0.612	0.131	1.03106e-128	Epithelial	Stk39
2.60699e-42	1.40411	0.142	0.021	4.57422e-38	Epithelial	Gm12840
2.94751e-84	1.40372	0.294	0.046	5.17169e-80	Epithelial	Dpm1
2.67097e-45	1.40283	0.228	0.051	4.68649e-41	Epithelial	Rab13
1.44624e-117	1.40262	0.53	0.108	2.53758e-113	Epithelial	Pkd2
1.24039e-20	1.40183	0.108	0.026	2.17639e-16	Epithelial	Ndc80
1.39579e-102	1.40154	0.38	0.062	2.44905e-98	Epithelial	Tmem208
1.36641e-33	1.40139	0.108	0.015	2.3975e-29	Epithelial	Tmem150a
6.24194e-127	1.40131	0.946	0.398	1.09521e-122	Epithelial	Ldha
8.57963e-136	1.39989	0.854	0.277	1.50538e-131	Epithelial	Atp5c1
3.43441e-124	1.39872	0.88	0.323	6.02602e-120	Epithelial	Cox7b
8.7524e-62	1.39868	0.206	0.03	1.5357e-57	Epithelial	Celsr1
1.69478e-138	1.39854	0.898	0.301	2.97366e-134	Epithelial	Swi5
1.5499e-70	1.39796	0.378	0.09	2.71946e-66	Epithelial	Ccdc34
2.2948e-79	1.3978	0.318	0.057	4.02646e-75	Epithelial	Cbr3
1.20922e-100	1.39772	0.336	0.049	2.12169e-96	Epithelial	Pfkl
2.3488e-74	1.39769	0.222	0.028	4.1212e-70	Epithelial	Mrc2
5.86547e-67	1.39743	0.302	0.061	1.02916e-62	Epithelial	Fkbp2
8.02789e-48	1.39602	0.188	0.033	1.40857e-43	Epithelial	Tmem107
9.24172e-99	1.39575	0.34	0.051	1.62155e-94	Epithelial	Adgra2
7.31912e-29	1.39556	0.188	0.052	1.28421e-24	Epithelial	Kif20b
5.11659e-65	1.39504	0.242	0.04	8.97756e-61	Epithelial	Natd1
2.81971e-49	1.39485	0.172	0.027	4.94746e-45	Epithelial	Mtmr11
3.71828e-129	1.39418	0.572	0.116	6.5241e-125	Epithelial	Tomm5
1.73698e-44	1.39403	0.178	0.032	3.0477e-40	Epithelial	Ulbp1
2.96364e-30	1.39402	0.206	0.059	5.19999e-26	Epithelial	Mtss2
8.80238e-58	1.39345	0.104	0.005	1.54447e-53	Epithelial	S1pr5
1.87896e-48	1.39021	0.254	0.058	3.29682e-44	Epithelial	Macroh2a2
4.28226e-94	1.38972	0.45	0.095	7.51365e-90	Epithelial	Pdzd11
1.01669e-104	1.38941	0.974	0.509	1.78388e-100	Epithelial	Ran
1.35605e-33	1.38621	0.124	0.021	2.37932e-29	Epithelial	Sco2
4.71235e-120	1.38566	0.426	0.068	8.26828e-116	Epithelial	Pip4p2
1.34026e-58	1.38507	0.238	0.043	2.35163e-54	Epithelial	Galnt4
6.80418e-112	1.38407	0.432	0.075	1.19386e-107	Epithelial	H2aw
7.9891e-133	1.38252	0.972	0.569	1.40177e-128	Epithelial	Txn1
2.19541e-141	1.37874	0.824	0.233	3.85207e-137	Epithelial	Sdc4
6.44872e-138	1.3786	0.758	0.188	1.13149e-133	Epithelial	Arhgap29
1.87076e-58	1.37796	0.31	0.072	3.28243e-54	Epithelial	Rfc3
1.47896e-109	1.37698	0.35	0.048	2.59498e-105	Epithelial	Fzd4
3.06853e-138	1.37601	0.444	0.063	5.38404e-134	Epithelial	Vamp5
4.47663e-79	1.37558	0.31	0.054	7.85469e-75	Epithelial	Lonp1
6.72033e-40	1.37434	0.132	0.019	1.17915e-35	Epithelial	Ttc30b
7.76882e-138	1.3734	0.76	0.202	1.36312e-133	Epithelial	Zcrb1
1.15433e-52	1.37295	0.268	0.061	2.02539e-48	Epithelial	Tyms
6.31793e-46	1.37283	0.228	0.049	1.10854e-41	Epithelial	Ift43
3.74434e-69	1.37271	0.208	0.027	6.56982e-65	Epithelial	Lockd
3.79453e-22	1.37214	0.104	0.022	6.65788e-18	Epithelial	Src
1.47656e-66	1.37139	0.254	0.043	2.59077e-62	Epithelial	Iqsec2
1.03451e-40	1.37134	0.148	0.024	1.81516e-36	Epithelial	Chid1
7.97367e-121	1.37125	0.538	0.11	1.39906e-116	Epithelial	Mtx2
1.26519e-112	1.37106	0.366	0.053	2.21991e-108	Epithelial	Matn2
2.12508e-44	1.37087	0.154	0.024	3.72866e-40	Epithelial	Slc16a9
2.44468e-102	1.37036	0.314	0.041	4.28944e-98	Epithelial	Pdzrn3
2.17384e-54	1.36919	0.178	0.026	3.81422e-50	Epithelial	Rbpms2
2.67478e-16	1.36859	0.112	0.033	4.69316e-12	Epithelial	Aurkb
3.24217e-52	1.36811	0.21	0.038	5.68871e-48	Epithelial	Tmem41a
5.84918e-24	1.36741	0.11	0.023	1.0263e-19	Epithelial	Psmc3ip
9.57112e-45	1.3665	0.166	0.027	1.67935e-40	Epithelial	Lamb2
2.69342e-96	1.36496	0.45	0.094	4.72588e-92	Epithelial	Mtres1
3.48513e-122	1.36467	0.462	0.078	6.11501e-118	Epithelial	Ankrd46
6.94166e-130	1.36362	0.956	0.473	1.21798e-125	Epithelial	Ssr3
3.15104e-137	1.36325	0.87	0.289	5.52881e-133	Epithelial	Derl1
4.60049e-123	1.36268	0.618	0.144	8.07203e-119	Epithelial	Tfrc
5.00156e-82	1.36086	0.276	0.041	8.77574e-78	Epithelial	Abi3bp
1.62347e-84	1.36028	0.338	0.06	2.84854e-80	Epithelial	Bad
5.69632e-76	1.36016	0.294	0.05	9.99476e-72	Epithelial	Etfrf1
3.08634e-110	1.35979	0.764	0.238	5.41529e-106	Epithelial	Id3
4.98702e-145	1.35972	0.734	0.168	8.75022e-141	Epithelial	Vcl
2.03726e-133	1.35878	0.786	0.228	3.57458e-129	Epithelial	Rbis
6.89716e-63	1.35876	0.258	0.047	1.21018e-58	Epithelial	Arpin
1.36931e-110	1.35848	0.608	0.15	2.40259e-106	Epithelial	Shtn1
1.2933e-120	1.35345	0.8	0.262	2.26923e-116	Epithelial	Bcap31
2.0257e-99	1.35244	0.45	0.091	3.55429e-95	Epithelial	Micos13
3.96914e-86	1.35165	0.2	0.017	6.96425e-82	Epithelial	Plekha6
1.42107e-96	1.35115	0.382	0.068	2.49341e-92	Epithelial	Atpaf2
9.72837e-29	1.35099	0.128	0.026	1.70694e-24	Epithelial	Dzip1l
1.03106e-43	1.35045	0.136	0.019	1.80909e-39	Epithelial	Nol12
2.63854e-122	1.34966	0.53	0.104	4.62958e-118	Epithelial	Ilvbl
5.9463e-124	1.34811	0.834	0.278	1.04334e-119	Epithelial	Rad23b
1.06979e-105	1.34677	0.53	0.121	1.87705e-101	Epithelial	Dnajc19
2.64211e-110	1.34663	0.254	0.022	4.63585e-106	Epithelial	Samd12
2.43075e-31	1.34649	0.134	0.026	4.26499e-27	Epithelial	Lrrc4
2.57359e-73	1.34604	0.296	0.053	4.51562e-69	Epithelial	Aldh7a1
3.30852e-37	1.34466	0.174	0.037	5.80513e-33	Epithelial	Chpf
1.46327e-79	1.34462	0.348	0.068	2.56746e-75	Epithelial	Rpap3
1.28369e-36	1.34398	0.126	0.019	2.25236e-32	Epithelial	Fam57a
3.26921e-50	1.34386	0.198	0.035	5.73615e-46	Epithelial	Ddah2
5.84996e-88	1.34356	0.81	0.326	1.02643e-83	Epithelial	Soat1
3.03209e-127	1.34336	0.838	0.266	5.32011e-123	Epithelial	Cops9
2.59129e-143	1.342	0.474	0.068	4.54668e-139	Epithelial	Plat
2.61122e-109	1.34181	0.388	0.061	4.58164e-105	Epithelial	Usp46
3.1986e-35	1.3418	0.164	0.034	5.61226e-31	Epithelial	Rabl2
3.68383e-107	1.34121	0.434	0.079	6.46364e-103	Epithelial	Mmgt2
1.76762e-122	1.34119	0.92	0.374	3.10146e-118	Epithelial	Atp5pb
1.41491e-125	1.3402	0.708	0.189	2.48261e-121	Epithelial	Commd3
1.48974e-40	1.33995	0.242	0.062	2.61389e-36	Epithelial	Etnk2
5.8419e-97	1.33893	0.48	0.106	1.02502e-92	Epithelial	Lrrcc1
1.3864e-70	1.3364	0.3	0.056	2.43258e-66	Epithelial	Thyn1
5.51006e-117	1.33569	0.902	0.356	9.66795e-113	Epithelial	Psmb4
1.09543e-134	1.33569	0.638	0.137	1.92204e-130	Epithelial	Atraid
1.60855e-55	1.3333	0.194	0.03	2.82236e-51	Epithelial	Dzip1
1.40985e-34	1.33263	0.148	0.029	2.47373e-30	Epithelial	Gm6710
1.34045e-58	1.33144	0.158	0.017	2.35196e-54	Epithelial	Sec16b
2.02134e-126	1.33075	0.89	0.32	3.54664e-122	Epithelial	Cox7a2
3.71687e-53	1.32857	0.206	0.036	6.52163e-49	Epithelial	Cfap77
2.91461e-130	1.32731	0.69	0.169	5.11397e-126	Epithelial	Cnep1r1
2.04605e-104	1.32695	0.692	0.203	3.59001e-100	Epithelial	Gabarapl1
1.54236e-38	1.3268	0.294	0.092	2.70622e-34	Epithelial	Top2a
2.19453e-119	1.32588	0.622	0.147	3.85052e-115	Epithelial	Ndufb2
2.68946e-118	1.32534	0.808	0.259	4.71893e-114	Epithelial	Cct5
6.36969e-71	1.325	0.148	0.011	1.11763e-66	Epithelial	Pdgfrl
3.38726e-91	1.32471	0.368	0.066	5.94329e-87	Epithelial	Coq9
4.42758e-76	1.32464	0.346	0.07	7.76862e-72	Epithelial	Hddc2
9.38959e-86	1.32403	0.2	0.018	1.6475e-81	Epithelial	Klf5
3.40479e-109	1.32373	0.49	0.098	5.97404e-105	Epithelial	Lage3
9.95701e-94	1.32295	0.592	0.163	1.74706e-89	Epithelial	Cks1b
1.06177e-185	1.32252	0.678	0.112	1.86299e-181	Epithelial	Col6a2
1.45576e-74	1.32227	0.362	0.077	2.55427e-70	Epithelial	Plxnb2
1.59844e-101	1.32215	0.48	0.1	2.80463e-97	Epithelial	Ptpmt1
1.47864e-37	1.3211	0.194	0.044	2.59443e-33	Epithelial	Get1
6.66805e-54	1.3201	0.24	0.047	1.16998e-49	Epithelial	Arl6
1.3431e-36	1.31904	0.174	0.037	2.3566e-32	Epithelial	Tsen15
3.45674e-100	1.31868	0.454	0.092	6.0652e-96	Epithelial	Smim20
4.03874e-27	1.3186	0.108	0.02	7.08637e-23	Epithelial	Rnf182
1.24884e-56	1.31784	0.174	0.023	2.19121e-52	Epithelial	Ndrg4
2.33048e-55	1.31768	0.22	0.039	4.08906e-51	Epithelial	Bmper
1.47548e-77	1.31715	0.312	0.056	2.58888e-73	Epithelial	Zdhhc16
1.12374e-136	1.316	0.958	0.544	1.97172e-132	Epithelial	S100a11
6.15088e-39	1.31565	0.13	0.019	1.07923e-34	Epithelial	Dlg4
5.45105e-90	1.31438	0.354	0.063	9.56441e-86	Epithelial	Cmc2
2.45062e-43	1.31434	0.162	0.027	4.29985e-39	Epithelial	Pycrl
3.84822e-109	1.31319	0.912	0.401	6.75209e-105	Epithelial	Cox5a
1.21202e-136	1.31276	0.604	0.124	2.12661e-132	Epithelial	Serpinb6b
1.21044e-67	1.31183	0.266	0.047	2.12383e-63	Epithelial	Ndufs7
1.47062e-94	1.31163	0.296	0.04	2.58035e-90	Epithelial	Lrrc1
1.00575e-35	1.31138	0.164	0.034	1.76469e-31	Epithelial	Dsg2
1.61911e-110	1.31119	0.424	0.072	2.84089e-106	Epithelial	Rhbdf1
1.4625e-89	1.31105	0.328	0.053	2.5661e-85	Epithelial	Frmd6
1.47548e-119	1.31073	0.852	0.289	2.58888e-115	Epithelial	Cox5b
2.85834e-168	1.30987	0.642	0.113	5.01525e-164	Epithelial	Kitl
2.04471e-155	1.3097	0.396	0.041	3.58764e-151	Epithelial	Kcnd2
6.78981e-30	1.30962	0.112	0.019	1.19134e-25	Epithelial	Gas8
6.81237e-60	1.30937	0.286	0.06	1.1953e-55	Epithelial	Rab34
6.47699e-62	1.30834	0.254	0.046	1.13645e-57	Epithelial	Il18
1.52555e-140	1.30763	0.772	0.204	2.67673e-136	Epithelial	Kansl2
1.31059e-89	1.3075	0.384	0.073	2.29956e-85	Epithelial	Magohb
4.433e-134	1.30744	0.672	0.157	7.77814e-130	Epithelial	Lmna
9.6358e-53	1.30725	0.228	0.044	1.6907e-48	Epithelial	Hspb11
2.28723e-133	1.30713	0.88	0.307	4.01317e-129	Epithelial	Fundc2
2.0384e-146	1.30682	0.81	0.216	3.57658e-142	Epithelial	Atxn10
1.74218e-83	1.305	0.366	0.072	3.05683e-79	Epithelial	Gid4
1.91617e-68	1.30484	0.238	0.036	3.36211e-64	Epithelial	Gm14325
4.5894e-110	1.30445	0.958	0.447	8.05257e-106	Epithelial	Hdgf
3.25041e-125	1.30442	0.854	0.278	5.70317e-121	Epithelial	Pebp1
1.86125e-129	1.30417	0.65	0.15	3.26574e-125	Epithelial	Twf1
1.48702e-30	1.30406	0.152	0.033	2.60912e-26	Epithelial	Chek2
4.7908e-18	1.30218	0.106	0.027	8.40595e-14	Epithelial	Rab3a
2.22658e-116	1.30158	0.582	0.132	3.90677e-112	Epithelial	Eif3d
1.42328e-51	1.30114	0.148	0.018	2.49728e-47	Epithelial	Pakap.2
3.45705e-156	1.30026	0.682	0.139	6.06574e-152	Epithelial	Dhrs7
1.86329e-122	1.30014	0.798	0.244	3.26933e-118	Epithelial	Ndufa12
5.89015e-131	1.29981	0.66	0.148	1.03349e-126	Epithelial	Nckap1
1.09783e-26	1.29937	0.108	0.02	1.92625e-22	Epithelial	Mb21d2
1.9125e-77	1.29819	0.322	0.06	3.35567e-73	Epithelial	Tmx2
1.84789e-20	1.29771	0.126	0.034	3.2423e-16	Epithelial	Bub1
1.74887e-53	1.29713	0.206	0.035	3.06857e-49	Epithelial	Ggcx
1.15372e-105	1.29691	0.484	0.098	2.02432e-101	Epithelial	Anapc13
3.23555e-66	1.29675	0.28	0.052	5.6771e-62	Epithelial	Lrrc14
5.90282e-64	1.29606	0.27	0.051	1.03571e-59	Epithelial	Tarbp2
5.90531e-76	1.2953	0.322	0.06	1.03615e-71	Epithelial	Nacc2
4.83952e-88	1.29467	0.382	0.074	8.49143e-84	Epithelial	Acvr1
1.13258e-114	1.29448	0.622	0.151	1.98722e-110	Epithelial	Ide
6.18877e-41	1.29446	0.224	0.054	1.08588e-36	Epithelial	Diaph3
4.49291e-84	1.29438	0.364	0.07	7.88325e-80	Epithelial	1110038F14Rik
4.75107e-142	1.2932	0.648	0.136	8.33623e-138	Epithelial	Wsb2
6.24916e-99	1.29224	0.33	0.048	1.09648e-94	Epithelial	Cyp2d22
8.7462e-108	1.29156	0.544	0.122	1.53461e-103	Epithelial	Naxe
1.28966e-40	1.2906	0.14	0.021	2.26284e-36	Epithelial	Tbx2
2.42338e-123	1.29037	0.82	0.262	4.25206e-119	Epithelial	Mdh1
2.37609e-91	1.29002	0.49	0.116	4.16909e-87	Epithelial	Gcsh
1.7312e-30	1.28961	0.108	0.017	3.03756e-26	Epithelial	Myg1
1.57876e-73	1.28942	0.346	0.071	2.7701e-69	Epithelial	Trim32
4.77223e-56	1.28934	0.214	0.037	8.37336e-52	Epithelial	Mtbp
5.13294e-30	1.28839	0.142	0.03	9.00627e-26	Epithelial	Tmem35a
1.03602e-110	1.28796	0.904	0.367	1.81779e-106	Epithelial	Atp5o.1
4.53744e-110	1.28732	0.788	0.262	7.96138e-106	Epithelial	P4ha1
2.17117e-45	1.28706	0.154	0.023	3.80954e-41	Epithelial	Smad6
1.2127e-131	1.28639	0.502	0.087	2.1278e-127	Epithelial	Cdc42bpa
5.4297e-46	1.28541	0.164	0.026	9.52695e-42	Epithelial	Espn
2.50164e-28	1.285	0.248	0.085	4.38938e-24	Epithelial	Mki67
3.31815e-40	1.28325	0.134	0.02	5.82202e-36	Epithelial	Itga3
3.62967e-120	1.28258	0.538	0.108	6.36861e-116	Epithelial	Polr2j
3.40593e-109	1.28234	0.942	0.484	5.97605e-105	Epithelial	Selenof
5.75435e-121	1.28213	0.718	0.19	1.00966e-116	Epithelial	Dynlt3
1.43179e-55	1.28117	0.196	0.031	2.51222e-51	Epithelial	Phactr1
9.04647e-40	1.28073	0.184	0.038	1.58729e-35	Epithelial	Cx3cl1
1.68927e-71	1.28003	0.378	0.087	2.96398e-67	Epithelial	Irgm2
1.79176e-102	1.27949	0.474	0.098	3.14381e-98	Epithelial	Psmd5
6.29408e-41	1.27945	0.222	0.053	1.10436e-36	Epithelial	Skp2
6.28317e-66	1.27911	0.216	0.031	1.10245e-61	Epithelial	Usp54
1.54132e-162	1.27909	0.562	0.086	2.70441e-158	Epithelial	Meis2
1.92212e-78	1.27892	0.296	0.05	3.37255e-74	Epithelial	Mettl21a
1.01913e-69	1.27811	0.212	0.027	1.78816e-65	Epithelial	Osr2
9.15896e-90	1.27784	0.452	0.102	1.60703e-85	Epithelial	Gars
2.75266e-62	1.27761	0.256	0.047	4.82982e-58	Epithelial	Gm17018
5.61027e-117	1.27757	0.956	0.405	9.84378e-113	Epithelial	Hmgn1
4.26389e-35	1.27605	0.102	0.013	7.48143e-31	Epithelial	Tns2
1.05003e-96	1.27527	0.568	0.148	1.84237e-92	Epithelial	Dctn6
8.1113e-43	1.27406	0.142	0.021	1.42321e-38	Epithelial	Dpm3
9.84791e-43	1.273	0.234	0.055	1.72791e-38	Epithelial	Extl2
9.43103e-134	1.27281	0.766	0.202	1.65477e-129	Epithelial	Phf5a
1.94854e-35	1.27234	0.136	0.023	3.41891e-31	Epithelial	Tmem231
1.41473e-140	1.27166	0.8	0.219	2.48229e-136	Epithelial	Tomm22
1.93714e-70	1.27103	0.256	0.041	3.39891e-66	Epithelial	Pla2r1
1.89951e-99	1.27085	0.466	0.097	3.33289e-95	Epithelial	Timm8b
2.46956e-83	1.27071	0.392	0.08	4.33309e-79	Epithelial	Dhrs4
1.84095e-119	1.27006	0.746	0.212	3.23013e-115	Epithelial	Mcfd2
9.31886e-117	1.26829	0.698	0.184	1.63509e-112	Epithelial	Sdhc
1.77256e-188	1.26773	0.57	0.076	3.11014e-184	Epithelial	Tinagl1
1.85616e-56	1.26732	0.244	0.048	3.25683e-52	Epithelial	Tmem216
3.25897e-57	1.26589	0.244	0.046	5.71818e-53	Epithelial	Ndufs8
1.84593e-101	1.26571	0.566	0.138	3.23886e-97	Epithelial	Slc9a3r1
5.03391e-69	1.2636	0.256	0.042	8.8325e-65	Epithelial	Abitram
1.79128e-144	1.26347	0.542	0.092	3.14298e-140	Epithelial	Nxn
2.2277e-114	1.26303	0.64	0.158	3.90872e-110	Epithelial	Plscr3
8.88139e-83	1.2627	0.25	0.032	1.55833e-78	Epithelial	Whrn
2.10566e-106	1.26267	0.52	0.113	3.6946e-102	Epithelial	Bmp1
5.11406e-80	1.26213	0.506	0.137	8.97313e-76	Epithelial	Gas6
2.7023e-56	1.26207	0.192	0.029	4.74145e-52	Epithelial	Rapgef3
6.10336e-42	1.26141	0.118	0.014	1.0709e-37	Epithelial	Myzap
5.78302e-80	1.26022	0.526	0.147	1.01469e-75	Epithelial	Pcyox1
1.041e-124	1.25974	0.786	0.228	1.82655e-120	Epithelial	Pdap1
1.2507e-112	1.25922	0.866	0.321	2.19448e-108	Epithelial	Psma7
5.96897e-131	1.25817	0.826	0.25	1.04732e-126	Epithelial	Mdh2
2.71441e-130	1.25799	0.662	0.154	4.76271e-126	Epithelial	Rtca
3.80018e-117	1.25729	0.758	0.221	6.6678e-113	Epithelial	Slirp
1.21351e-80	1.25677	0.274	0.041	2.12922e-76	Epithelial	Lmo7
2.56077e-32	1.25597	0.296	0.104	4.49312e-28	Epithelial	Smc2
4.00809e-78	1.25588	0.238	0.031	7.0326e-74	Epithelial	Pde5a
6.30733e-43	1.25541	0.212	0.047	1.10668e-38	Epithelial	Tpx2
2.09349e-55	1.25472	0.236	0.044	3.67323e-51	Epithelial	Nol4l
2.16772e-62	1.25393	0.194	0.026	3.80349e-58	Epithelial	Sp3os
2.41116e-124	1.2538	0.334	0.037	4.23062e-120	Epithelial	Srgap1
2.60734e-99	1.25343	0.414	0.076	4.57483e-95	Epithelial	Stxbp1
3.02272e-106	1.25326	0.232	0.018	5.30367e-102	Epithelial	Hmcn1
1.81721e-33	1.25326	0.15	0.03	3.18848e-29	Epithelial	Ptges2
1.80631e-59	1.25313	0.202	0.03	3.16935e-55	Epithelial	Pappa
5.81737e-33	1.25297	0.1	0.013	1.02072e-28	Epithelial	Adamtsl5
4.79918e-84	1.25295	0.29	0.044	8.42065e-80	Epithelial	Map7
3.35566e-49	1.25158	0.224	0.045	5.88785e-45	Epithelial	1110012L19Rik
1.31251e-82	1.25052	0.464	0.113	2.30294e-78	Epithelial	Nudcd2
1.09735e-21	1.2503	0.114	0.027	1.9254e-17	Epithelial	Spc25
6.81134e-127	1.25012	0.61	0.133	1.19512e-122	Epithelial	Kars
1.60282e-117	1.25009	0.486	0.088	2.8123e-113	Epithelial	Gata4
5.60366e-114	1.24981	0.72	0.211	9.83219e-110	Epithelial	Rnf187
1.60836e-109	1.24853	0.932	0.438	2.82203e-105	Epithelial	Myl12a
1.13653e-64	1.24716	0.302	0.062	1.99415e-60	Epithelial	Tmtc4
3.60564e-131	1.24558	0.618	0.133	6.32646e-127	Epithelial	Amotl2
1.1655e-48	1.24512	0.164	0.024	2.04498e-44	Epithelial	Map3k12
7.9502e-49	1.24503	0.292	0.074	1.39494e-44	Epithelial	Ak4
6.86021e-48	1.24433	0.166	0.025	1.20369e-43	Epithelial	Amacr
4.43583e-118	1.24408	0.676	0.171	7.78311e-114	Epithelial	Got1
5.74387e-106	1.24404	0.93	0.442	1.00782e-101	Epithelial	Cox6b1
1.84407e-67	1.24401	0.538	0.179	3.23561e-63	Epithelial	Gsto1
6.56978e-108	1.2432	0.93	0.39	1.15273e-103	Epithelial	Bri3
3.5019e-110	1.24202	0.91	0.367	6.14444e-106	Epithelial	Aplp2
4.71053e-82	1.24175	0.298	0.048	8.2651e-78	Epithelial	Farp1
1.6647e-103	1.24114	0.918	0.399	2.92087e-99	Epithelial	Vdac2
1.08089e-39	1.24114	0.114	0.014	1.89653e-35	Epithelial	Lurap1l
1.14557e-112	1.24091	0.934	0.392	2.01003e-108	Epithelial	Cd81
1.89789e-28	1.24071	0.312	0.123	3.33003e-24	Epithelial	Cenpa
6.89003e-111	1.23991	0.464	0.087	1.20892e-106	Epithelial	Klhl22
8.88271e-106	1.23976	0.684	0.198	1.55856e-101	Epithelial	Cycs
3.14761e-132	1.23968	0.876	0.284	5.5228e-128	Epithelial	Copz1
3.18369e-38	1.239	0.148	0.026	5.58611e-34	Epithelial	Lrrc49
6.72507e-31	1.2386	0.14	0.028	1.17998e-26	Epithelial	Eva1b
9.56666e-156	1.23855	0.482	0.065	1.67857e-151	Epithelial	Myo1d
1.14836e-65	1.23844	0.266	0.048	2.0149e-61	Epithelial	Aimp2
1.08729e-85	1.23687	0.364	0.068	1.90776e-81	Epithelial	Drosha
1.08967e-45	1.23663	0.182	0.032	1.91194e-41	Epithelial	Nynrin
3.3703e-85	1.2361	0.542	0.146	5.91352e-81	Epithelial	Txndc15
1.70557e-112	1.23556	0.904	0.335	2.9926e-108	Epithelial	Atpif1
1.29093e-82	1.23506	0.438	0.1	2.26506e-78	Epithelial	Bak1
8.08506e-57	1.23356	0.232	0.042	1.41861e-52	Epithelial	Gpsm2
2.30892e-118	1.23351	0.818	0.259	4.05124e-114	Epithelial	Hprt
1.27377e-68	1.2326	0.274	0.049	2.23496e-64	Epithelial	Cdc42ep2
1.09523e-40	1.23251	0.156	0.027	1.92169e-36	Epithelial	Met
5.37699e-35	1.23162	0.12	0.018	9.43447e-31	Epithelial	Sigmar1
5.40898e-94	1.229	0.69	0.211	9.4906e-90	Epithelial	Mmp14
2.75523e-75	1.22894	0.422	0.101	4.83432e-71	Epithelial	Tmem106c
4.93322e-90	1.22781	0.46	0.103	8.65583e-86	Epithelial	Lrpap1
2.57121e-76	1.22753	0.372	0.08	4.51144e-72	Epithelial	Pigk
4.81305e-112	1.22725	0.242	0.019	8.44497e-108	Epithelial	Mylk3
1.01286e-58	1.22718	0.288	0.062	1.77717e-54	Epithelial	Psmg1
2.21162e-68	1.227	0.546	0.176	3.8805e-64	Epithelial	Stmn1
8.29143e-61	1.22632	0.314	0.07	1.45481e-56	Epithelial	Pak4
1.39722e-111	1.22631	0.442	0.08	2.45156e-107	Epithelial	Aars
1.77548e-32	1.22613	0.114	0.018	3.11526e-28	Epithelial	Ttll1
7.02847e-29	1.22595	0.156	0.037	1.23322e-24	Epithelial	Zbtb5
1.65768e-59	1.22546	0.238	0.042	2.90856e-55	Epithelial	Ccdc107
2.09618e-52	1.22527	0.204	0.035	3.67795e-48	Epithelial	Dbp
7.64887e-52	1.22445	0.292	0.07	1.34207e-47	Epithelial	Poldip2
5.94149e-132	1.22223	0.61	0.128	1.04249e-127	Epithelial	Itfg1
2.67855e-59	1.2222	0.22	0.036	4.69978e-55	Epithelial	Homer3
2.70703e-116	1.22183	0.904	0.352	4.74975e-112	Epithelial	Atp6v0e
5.73112e-141	1.22147	0.616	0.12	1.00558e-136	Epithelial	Tef
1.26125e-116	1.22087	0.716	0.193	2.21299e-112	Epithelial	Ssbp1
9.05332e-118	1.22073	0.78	0.231	1.5885e-113	Epithelial	Ergic3
3.15233e-118	1.22031	0.72	0.199	5.53108e-114	Epithelial	Erlec1
3.87872e-95	1.21879	0.388	0.07	6.80561e-91	Epithelial	Prkaa1
1.40666e-49	1.21873	0.224	0.045	2.46812e-45	Epithelial	Ppp2r5d
2.62069e-80	1.21872	0.39	0.084	4.59826e-76	Epithelial	Slc30a1
5.33001e-77	1.21868	0.326	0.061	9.35203e-73	Epithelial	Mrps10
5.52126e-102	1.21807	0.662	0.19	9.6876e-98	Epithelial	Eif6
1.9854e-24	1.21704	0.138	0.034	3.48359e-20	Epithelial	Reep1
4.31935e-124	1.21599	0.436	0.066	7.57874e-120	Epithelial	Lhfp
1.01347e-63	1.21553	0.26	0.047	1.77823e-59	Epithelial	Zfp251
1.48075e-112	1.21503	0.692	0.19	2.59812e-108	Epithelial	Psma5
1.94142e-98	1.21453	0.948	0.483	3.40642e-94	Epithelial	App
2.92884e-106	1.21399	0.502	0.106	5.13895e-102	Epithelial	Edf1
7.67944e-75	1.21361	0.216	0.026	1.34743e-70	Epithelial	Shroom3
2.83347e-63	1.21361	0.256	0.046	4.97161e-59	Epithelial	Def8
1.98936e-35	1.21295	0.146	0.027	3.49053e-31	Epithelial	Gorab
8.99485e-45	1.21282	0.228	0.051	1.57824e-40	Epithelial	Tmem97
1.11852e-111	1.21225	0.84	0.285	1.96256e-107	Epithelial	Ndufab1
5.70129e-112	1.21213	0.906	0.382	1.00035e-107	Epithelial	Atp6v1g1
7.72508e-111	1.21009	0.422	0.07	1.35544e-106	Epithelial	Pxmp4
4.89697e-74	1.20973	0.458	0.119	8.59222e-70	Epithelial	Poglut3
7.03334e-15	1.20927	0.112	0.036	1.23407e-10	Epithelial	Cenph
5.88275e-106	1.20899	0.838	0.293	1.03219e-101	Epithelial	H2az2
3.12634e-107	1.20876	0.458	0.088	5.48548e-103	Epithelial	Anapc10
9.45874e-111	1.20796	0.562	0.125	1.65963e-106	Epithelial	Mrps21
9.10193e-51	1.20792	0.24	0.05	1.59702e-46	Epithelial	Mcat
1.49613e-193	1.20789	0.648	0.098	2.62511e-189	Epithelial	Cav1
5.71966e-120	1.20772	0.606	0.139	1.00357e-115	Epithelial	Sar1b
6.07116e-74	1.20659	0.342	0.07	1.06525e-69	Epithelial	Smyd2
3.09153e-126	1.20488	0.754	0.207	5.42439e-122	Epithelial	Rabggtb
2.20145e-100	1.20474	0.774	0.262	3.86267e-96	Epithelial	Capns1
8.16437e-94	1.20471	0.448	0.095	1.43252e-89	Epithelial	Mrpl50
1.62868e-81	1.2047	0.47	0.117	2.85768e-77	Epithelial	Fubp3
2.58137e-77	1.20437	0.344	0.068	4.52927e-73	Epithelial	Ptprs
1.34308e-31	1.20366	0.128	0.023	2.35658e-27	Epithelial	Wdr83
5.7832e-57	1.20286	0.264	0.054	1.01472e-52	Epithelial	Ctdspl
1.3669e-44	1.20218	0.206	0.042	2.39836e-40	Epithelial	Snx16
1.39801e-65	1.20215	0.306	0.063	2.45295e-61	Epithelial	Prune2
7.30559e-106	1.2008	0.706	0.207	1.28184e-101	Epithelial	Usp22
7.94833e-53	1.20071	0.196	0.032	1.39461e-48	Epithelial	Rad1
8.12914e-37	1.19847	0.232	0.062	1.42634e-32	Epithelial	Dhcr24
3.62328e-45	1.19683	0.166	0.027	6.35741e-41	Epithelial	Epha2
8.39308e-41	1.19633	0.17	0.032	1.47265e-36	Epithelial	Loxl3
3.86011e-104	1.19514	0.95	0.493	6.77294e-100	Epithelial	Itgb1
5.17376e-77	1.19403	0.362	0.076	9.07787e-73	Epithelial	Slc39a10
6.06093e-56	1.19383	0.188	0.028	1.06345e-51	Epithelial	Mief2
2.1365e-100	1.19374	0.952	0.494	3.74871e-96	Epithelial	Aldoa
2.90591e-87	1.19347	0.398	0.08	5.09871e-83	Epithelial	Trip6
6.06771e-117	1.19275	0.538	0.111	1.06464e-112	Epithelial	Dcaf13
5.3037e-137	1.19145	0.61	0.125	9.30587e-133	Epithelial	Igf2r
1.647e-139	1.19104	0.59	0.113	2.88983e-135	Epithelial	Stk3
6.19505e-30	1.19077	0.112	0.019	1.08698e-25	Epithelial	Smtn
4.4925e-49	1.19048	0.202	0.037	7.88255e-45	Epithelial	Mlkl
4.71903e-83	1.18983	0.48	0.12	8.28e-79	Epithelial	Alg2
3.11696e-104	1.18973	0.49	0.103	5.46901e-100	Epithelial	Ttc33
1.37943e-111	1.18927	0.396	0.063	2.42035e-107	Epithelial	Usp53
3.45676e-98	1.18852	0.846	0.315	6.06523e-94	Epithelial	Gpi1
7.06363e-123	1.18821	0.782	0.227	1.23938e-118	Epithelial	Mtch2
2.29358e-98	1.18777	0.54	0.128	4.02432e-94	Epithelial	Tspan31
8.50291e-46	1.18775	0.168	0.027	1.49192e-41	Epithelial	Dhcr7
8.89541e-73	1.18774	0.3	0.055	1.56079e-68	Epithelial	Ptar1
1.27723e-66	1.18768	0.276	0.051	2.24103e-62	Epithelial	Glce
6.70705e-101	1.18767	0.428	0.081	1.17682e-96	Epithelial	Mrps34
2.23087e-99	1.1875	0.464	0.095	3.91429e-95	Epithelial	Coa6
3.29596e-94	1.18711	0.476	0.107	5.7831e-90	Epithelial	Ndufa13
6.98697e-23	1.18595	0.106	0.022	1.22593e-18	Epithelial	Scyl1
7.91612e-92	1.1853	0.386	0.072	1.38896e-87	Epithelial	Ciao2b
3.16149e-101	1.18433	0.48	0.101	5.54715e-97	Epithelial	Get4
1.12354e-79	1.18405	0.318	0.056	1.97137e-75	Epithelial	Hes6
2.05057e-89	1.18071	0.386	0.074	3.59793e-85	Epithelial	Csad
3.6738e-100	1.18055	0.488	0.105	6.44604e-96	Epithelial	Alg10b
1.36982e-48	1.17893	0.198	0.036	2.40349e-44	Epithelial	Elovl6
6.06546e-38	1.17812	0.148	0.026	1.06425e-33	Epithelial	Slc25a14
4.07229e-30	1.17737	0.138	0.029	7.14524e-26	Epithelial	Ppp1r13l
3.61762e-58	1.17721	0.31	0.073	6.34748e-54	Epithelial	Rfc5
2.09149e-53	1.177	0.168	0.023	3.66973e-49	Epithelial	Mettl15
3.76033e-47	1.17627	0.134	0.016	6.59787e-43	Epithelial	Sgcd
3.32671e-36	1.17534	0.134	0.022	5.83704e-32	Epithelial	Ccdc73
2.86115e-110	1.17378	0.856	0.312	5.02017e-106	Epithelial	Eif3h
1.89551e-90	1.17335	0.386	0.073	3.32586e-86	Epithelial	Praf2
2.10311e-49	1.17292	0.246	0.054	3.69012e-45	Epithelial	Ppih
2.25249e-72	1.16876	0.306	0.057	3.95221e-68	Epithelial	Urm1
1.3766e-68	1.16825	0.408	0.103	2.41538e-64	Epithelial	Idh3a
1.28752e-41	1.16733	0.14	0.021	2.25909e-37	Epithelial	Clic5
3.48433e-58	1.16577	0.308	0.071	6.1136e-54	Epithelial	Timm8a1
1.0276e-128	1.16387	0.544	0.104	1.80302e-124	Epithelial	Arfip1
1.02914e-81	1.16349	0.536	0.15	1.80573e-77	Epithelial	Rangap1
1.895e-69	1.16336	0.33	0.069	3.32497e-65	Epithelial	As3mt
9.4603e-103	1.16238	0.878	0.335	1.6599e-98	Epithelial	Atp5j
5.56096e-54	1.16229	0.206	0.035	9.75727e-50	Epithelial	Coq3
1.10444e-119	1.16212	0.784	0.233	1.93786e-115	Epithelial	Eno1
4.9459e-67	1.16126	0.282	0.053	8.67808e-63	Epithelial	Slc30a4
2.72473e-110	1.16117	0.716	0.197	4.78081e-106	Epithelial	Mrps17
2.32278e-100	1.16053	0.92	0.436	4.07554e-96	Epithelial	Sem1
1.20097e-100	1.15985	0.698	0.204	2.10722e-96	Epithelial	Eif1ax
7.26797e-90	1.15978	0.444	0.096	1.27524e-85	Epithelial	Tacc2
2.27514e-23	1.15949	0.124	0.03	3.99195e-19	Epithelial	Rad51
3.01914e-89	1.15923	0.938	0.492	5.29737e-85	Epithelial	Hnrnpab
9.10436e-36	1.15918	0.166	0.034	1.59745e-31	Epithelial	Slc39a13
1.55327e-95	1.15882	0.904	0.378	2.72537e-91	Epithelial	Ybx3
1.64915e-60	1.15863	0.282	0.058	2.8936e-56	Epithelial	Bhlhb9
2.75819e-101	1.15809	0.9	0.385	4.83951e-97	Epithelial	St13
1.3003e-106	1.15773	0.884	0.332	2.2815e-102	Epithelial	Morf4l2
3.94796e-84	1.1571	0.38	0.075	6.9271e-80	Epithelial	Pfdn4
1.96692e-108	1.15604	0.718	0.206	3.45116e-104	Epithelial	Pmpcb
8.50304e-116	1.15564	0.588	0.134	1.49194e-111	Epithelial	Yipf1
3.19744e-99	1.15508	0.394	0.069	5.61023e-95	Epithelial	Fzd1
6.18939e-103	1.15363	0.874	0.325	1.08599e-98	Epithelial	Pomp
6.23906e-80	1.15311	0.372	0.076	1.09471e-75	Epithelial	Mettl5
1.89216e-31	1.15287	0.108	0.017	3.31998e-27	Epithelial	Gm50240
5.17372e-122	1.15236	0.448	0.072	9.07781e-118	Epithelial	Ephx1
3.5695e-84	1.15191	0.428	0.096	6.26305e-80	Epithelial	Rpa3
3.60127e-93	1.15183	0.69	0.213	6.31879e-89	Epithelial	Tmed3
3.92142e-67	1.15141	0.284	0.053	6.88052e-63	Epithelial	Ggact
3.15362e-108	1.15119	0.546	0.122	5.53335e-104	Epithelial	Pin4
3.49702e-105	1.15055	0.662	0.182	6.13587e-101	Epithelial	Sfxn1
1.63234e-65	1.15043	0.252	0.043	2.8641e-61	Epithelial	Cep57l1
2.1595e-99	1.15018	0.556	0.134	3.78905e-95	Epithelial	Ebp
9.85041e-68	1.14966	0.404	0.102	1.72835e-63	Epithelial	Nans
3.8459e-106	1.14893	0.818	0.284	6.74801e-102	Epithelial	Rnaset2b
9.45986e-125	1.14859	0.458	0.075	1.65983e-120	Epithelial	Esam
4.00401e-41	1.14791	0.194	0.04	7.02543e-37	Epithelial	Dolk
7.31912e-115	1.14787	0.348	0.045	1.28421e-110	Epithelial	Selenbp1
4.61298e-27	1.14732	0.132	0.029	8.09394e-23	Epithelial	Cib2
1.6143e-97	1.14717	0.834	0.307	2.83246e-93	Epithelial	Tuba1a
2.46054e-84	1.14685	0.532	0.142	4.31726e-80	Epithelial	Dtymk
1.97111e-26	1.14651	0.196	0.059	3.45851e-22	Epithelial	Uhrf1
3.83455e-75	1.14627	0.394	0.09	6.7281e-71	Epithelial	Nutf2-ps1
2.92457e-65	1.1461	0.21	0.03	5.13144e-61	Epithelial	Plekha7
2.06964e-60	1.14459	0.25	0.046	3.63139e-56	Epithelial	Tmem29
1.54302e-108	1.14145	0.704	0.2	2.70738e-104	Epithelial	Cops6
1.12458e-170	1.13993	0.47	0.054	1.97319e-166	Epithelial	Tenm3
2.81224e-38	1.13932	0.19	0.042	4.93436e-34	Epithelial	Mrpl12
4.09385e-91	1.138	0.518	0.125	7.18306e-87	Epithelial	Capn2
1.71413e-58	1.13797	0.222	0.037	3.00761e-54	Epithelial	Gm3448
1.09068e-39	1.13741	0.104	0.011	1.91371e-35	Epithelial	Kcnb1
4.2572e-119	1.13654	0.754	0.214	7.46968e-115	Epithelial	Polr2g
3.0497e-104	1.13558	0.728	0.224	5.351e-100	Epithelial	Slc39a1
5.79988e-122	1.13482	0.784	0.225	1.01765e-117	Epithelial	Mrpl33
3.57286e-85	1.13482	0.472	0.115	6.26895e-81	Epithelial	Rras2
1.66544e-81	1.13388	0.516	0.139	2.92219e-77	Epithelial	Aldh3a2
5.21215e-114	1.13367	0.678	0.179	9.14524e-110	Epithelial	Mrpl51
9.15702e-59	1.13299	0.29	0.064	1.60669e-54	Epithelial	Acot1
2.83226e-90	1.13275	0.454	0.101	4.96948e-86	Epithelial	Tjp2
2.27287e-103	1.13197	0.448	0.086	3.98798e-99	Epithelial	Srebf1
7.07725e-106	1.13116	0.616	0.155	1.24178e-101	Epithelial	Casp6
3.42838e-76	1.13069	0.352	0.071	6.01544e-72	Epithelial	Lyrm2
2.29567e-48	1.13054	0.282	0.069	4.02797e-44	Epithelial	Nelfe
2.52307e-70	1.1304	0.198	0.023	4.42698e-66	Epithelial	Thsd4
2.09616e-187	1.13033	0.602	0.086	3.67792e-183	Epithelial	Ccdc80
1.56948e-105	1.12953	0.554	0.129	2.75382e-101	Epithelial	Tom1l2
1.51892e-91	1.1294	0.596	0.163	2.66509e-87	Epithelial	Rcn1
1.25637e-105	1.12879	0.74	0.225	2.20443e-101	Epithelial	Cox20
3.65244e-102	1.12872	0.46	0.092	6.40858e-98	Epithelial	Tusc3
2.13826e-89	1.12871	0.418	0.085	3.75179e-85	Epithelial	Ppa2
1.44264e-97	1.12716	0.944	0.496	2.53125e-93	Epithelial	Psmb1
1.50055e-38	1.12577	0.176	0.036	2.63286e-34	Epithelial	Gm14305
5.31853e-105	1.12544	0.784	0.246	9.3319e-101	Epithelial	Suclg1
9.08128e-45	1.12297	0.19	0.036	1.5934e-40	Epithelial	Nudt7
1.19491e-135	1.12262	0.604	0.122	2.09659e-131	Epithelial	Yaf2
1.6147e-105	1.12	0.576	0.138	2.83315e-101	Epithelial	Mrps18c
2.25589e-109	1.11929	0.682	0.18	3.95818e-105	Epithelial	Thra
6.36998e-106	1.1185	0.772	0.235	1.11768e-101	Epithelial	Eif3l
5.1033e-96	1.11785	0.946	0.497	8.95425e-92	Epithelial	Tomm7
2.12028e-50	1.11736	0.15	0.019	3.72024e-46	Epithelial	Lmf2
1.59468e-96	1.11704	0.372	0.063	2.79803e-92	Epithelial	Fbxo4
3.97402e-87	1.11633	0.922	0.435	6.97281e-83	Epithelial	Eif2s2
1.51511e-107	1.11533	0.604	0.145	2.65841e-103	Epithelial	Dync1li2
1.55913e-52	1.11514	0.248	0.051	2.73565e-48	Epithelial	Mrps18b
1.24571e-80	1.11498	0.406	0.088	2.18571e-76	Epithelial	Tprkb
1.64335e-90	1.11494	0.478	0.11	2.88343e-86	Epithelial	Daam1
1.90139e-60	1.11486	0.264	0.051	3.33617e-56	Epithelial	Alg14
2.67215e-121	1.1148	0.498	0.091	4.68856e-117	Epithelial	Micall1
7.39314e-80	1.11392	0.328	0.06	1.2972e-75	Epithelial	Dlg5
2.23249e-105	1.11373	0.44	0.081	3.91712e-101	Epithelial	Rarg
1.18644e-93	1.1137	0.596	0.163	2.08173e-89	Epithelial	H2bc4
7.55421e-101	1.1129	0.626	0.168	1.32546e-96	Epithelial	Llgl1
8.23366e-29	1.11073	0.17	0.043	1.44468e-24	Epithelial	Tada3
1.15023e-93	1.11022	0.244	0.026	2.01819e-89	Epithelial	Mcc
9.69956e-98	1.10994	0.798	0.28	1.70188e-93	Epithelial	Atp5mpl
3.30964e-23	1.1099	0.12	0.028	5.80709e-19	Epithelial	Men1
6.33752e-105	1.10978	0.572	0.135	1.11198e-100	Epithelial	Il11ra1
2.97301e-115	1.10905	0.69	0.182	5.21644e-111	Epithelial	Nudt4
4.56939e-93	1.10848	0.726	0.226	8.01745e-89	Epithelial	Tubb4b
2.31992e-48	1.10768	0.29	0.072	4.07053e-44	Epithelial	Rbbp9
6.23295e-47	1.1067	0.294	0.078	1.09363e-42	Epithelial	Gmnn
6.28038e-122	1.10666	0.512	0.094	1.10196e-117	Epithelial	Pdlim2
1.93805e-94	1.10652	0.446	0.091	3.4005e-90	Epithelial	Rbms3
2.35828e-44	1.10643	0.194	0.038	4.13784e-40	Epithelial	Gstt3
2.2994e-56	1.10604	0.248	0.048	4.03453e-52	Epithelial	Mccc1
1.66778e-36	1.10604	0.14	0.024	2.92629e-32	Epithelial	Ptk7
1.66496e-74	1.10583	0.432	0.105	2.92133e-70	Epithelial	Pfdn1
4.8601e-36	1.10469	0.138	0.024	8.52753e-32	Epithelial	Dbndd2
1.59624e-108	1.10424	0.68	0.184	2.80076e-104	Epithelial	Atox1
8.17826e-112	1.10424	0.848	0.294	1.43496e-107	Epithelial	Chmp5
1.23895e-85	1.10285	0.4	0.082	2.17385e-81	Epithelial	Immp1l
2.94127e-65	1.10256	0.332	0.074	5.16076e-61	Epithelial	Fktn
2.17782e-22	1.10162	0.15	0.043	3.8212e-18	Epithelial	Trip13
2.41517e-50	1.10061	0.198	0.034	4.23766e-46	Epithelial	Mrps18a
6.75007e-65	1.09955	0.212	0.03	1.18437e-60	Epithelial	Casz1
7.02866e-109	1.09925	0.684	0.184	1.23325e-104	Epithelial	Nudt21
6.3209e-41	1.09921	0.25	0.064	1.10907e-36	Epithelial	Cpped1
7.85956e-58	1.09917	0.236	0.043	1.37904e-53	Epithelial	Tmlhe
2.97965e-24	1.09912	0.114	0.024	5.2281e-20	Epithelial	Mmachc
1.2215e-94	1.09863	0.518	0.123	2.14324e-90	Epithelial	Cmc1
2.58144e-68	1.09834	0.176	0.018	4.5294e-64	Epithelial	Gm19705
1.32436e-40	1.0976	0.16	0.028	2.32373e-36	Epithelial	Arhgef5
3.28934e-88	1.09723	0.33	0.054	5.77147e-84	Epithelial	Stxbp6
7.86343e-62	1.09662	0.306	0.067	1.37972e-57	Epithelial	Ano1
2.87838e-25	1.09658	0.102	0.019	5.0504e-21	Epithelial	Zfp955a
1.50592e-61	1.09581	0.24	0.041	2.64229e-57	Epithelial	Kank3
2.32726e-34	1.09444	0.106	0.014	4.08341e-30	Epithelial	Gm39469
9.99802e-91	1.09428	0.608	0.17	1.75425e-86	Epithelial	Naa38
7.54562e-110	1.09353	0.688	0.179	1.32395e-105	Epithelial	Cpe
1.01811e-119	1.09295	0.372	0.05	1.78637e-115	Epithelial	Cd59a
3.72511e-96	1.09226	0.73	0.231	6.53607e-92	Epithelial	Ola1
4.21759e-57	1.08993	0.298	0.068	7.40018e-53	Epithelial	Cmtm4
7.90216e-99	1.08838	0.306	0.04	1.38651e-94	Epithelial	Hs3st1
2.48613e-136	1.08802	0.652	0.144	4.36217e-132	Epithelial	Glo1
2.10284e-32	1.08611	0.1	0.014	3.68965e-28	Epithelial	Mmaa
7.81422e-45	1.08529	0.256	0.063	1.37108e-40	Epithelial	Angptl4
1.05999e-94	1.08484	0.376	0.066	1.85986e-90	Epithelial	Fam114a1
2.40333e-97	1.08434	0.488	0.106	4.21689e-93	Epithelial	Rai14
2.55554e-117	1.08416	0.566	0.121	4.48395e-113	Epithelial	4921524J17Rik
1.41079e-83	1.08396	0.506	0.129	2.47537e-79	Epithelial	Usp5
3.17973e-88	1.08371	0.47	0.108	5.57916e-84	Epithelial	Ash2l
2.43384e-107	1.08347	0.892	0.328	4.27042e-103	Epithelial	Ddb1
7.53909e-50	1.08328	0.2	0.036	1.32281e-45	Epithelial	Pwwp2b
1.7121e-91	1.08307	0.604	0.168	3.00404e-87	Epithelial	Trappc1
6.95949e-92	1.08152	0.518	0.126	1.22111e-87	Epithelial	Snrnp27
1.91896e-113	1.08094	0.622	0.149	3.36701e-109	Epithelial	Pdha1
2.939e-57	1.07994	0.37	0.099	5.15676e-53	Epithelial	Ctps
2.63782e-74	1.07921	0.448	0.115	4.62831e-70	Epithelial	Dlgap4
5.27673e-128	1.0791	0.978	0.549	9.25855e-124	Epithelial	Prdx1
2.49403e-76	1.07897	0.346	0.069	4.37603e-72	Epithelial	Tmem9
1.10943e-95	1.07842	0.924	0.426	1.9466e-91	Epithelial	Tomm20
9.7097e-87	1.07811	0.46	0.105	1.70366e-82	Epithelial	Cebpzos
3.2796e-107	1.07778	0.844	0.292	5.75439e-103	Epithelial	Snu13
2.8574e-110	1.0773	0.604	0.146	5.01359e-106	Epithelial	Wbp1l
1.0023e-120	1.0771	0.56	0.116	1.75864e-116	Epithelial	Tnip1
3.71223e-32	1.07651	0.14	0.028	6.51347e-28	Epithelial	Zfand1
4.83255e-116	1.0763	0.61	0.141	8.4792e-112	Epithelial	Slc25a17
8.8692e-121	1.07606	0.484	0.087	1.55619e-116	Epithelial	Trim59
7.95816e-104	1.07577	0.674	0.185	1.39634e-99	Epithelial	Psmc2
4.64287e-87	1.07563	0.5	0.121	8.14638e-83	Epithelial	Wdr6
5.55191e-57	1.07558	0.278	0.059	9.74138e-53	Epithelial	Mtln
9.29758e-61	1.07555	0.28	0.057	1.63135e-56	Epithelial	Gss
6.69892e-98	1.07463	0.424	0.081	1.17539e-93	Epithelial	Dab2ip
1.95406e-60	1.07399	0.26	0.05	3.4286e-56	Epithelial	Tmem242
5.82989e-118	1.07341	0.672	0.166	1.02291e-113	Epithelial	Fgfr1
3.70168e-91	1.07306	0.48	0.108	6.49496e-87	Epithelial	Amotl1
3.2247e-31	1.07179	0.112	0.018	5.65805e-27	Epithelial	Krt10
2.49703e-28	1.0712	0.122	0.024	4.38129e-24	Epithelial	Cenpn
1.32848e-56	1.07116	0.238	0.044	2.33096e-52	Epithelial	Bloc1s1
4.63319e-97	1.07032	0.546	0.134	8.1294e-93	Epithelial	Ulk1
3.98929e-94	1.07014	0.618	0.172	6.99961e-90	Epithelial	Pank3
4.08793e-56	1.06943	0.274	0.058	7.17268e-52	Epithelial	Nab2
2.29832e-97	1.06819	0.538	0.129	4.03263e-93	Epithelial	Mrps28
3.79338e-55	1.06762	0.624	0.246	6.65587e-51	Epithelial	Ero1l
2.17903e-31	1.06756	0.156	0.034	3.82332e-27	Epithelial	Mmab
5.52458e-95	1.06733	0.796	0.269	9.69342e-91	Epithelial	Nme1
2.05632e-54	1.06706	0.266	0.057	3.60802e-50	Epithelial	Mrpl49
9.47795e-41	1.06675	0.18	0.035	1.663e-36	Epithelial	Srr
3.05105e-44	1.06668	0.13	0.016	5.35337e-40	Epithelial	3110009E18Rik
6.25226e-61	1.06664	0.278	0.056	1.09702e-56	Epithelial	Enpp5
8.42989e-88	1.06562	0.264	0.033	1.47911e-83	Epithelial	Vgll3
1.61356e-87	1.06527	0.614	0.18	2.83116e-83	Epithelial	Mrpl18
2.88747e-99	1.06493	0.528	0.122	5.06636e-95	Epithelial	Mocs2
1.41265e-96	1.06432	0.734	0.232	2.47864e-92	Epithelial	Lsm6
1.55989e-68	1.06384	0.308	0.061	2.73698e-64	Epithelial	Klc4
2.92723e-87	1.06382	0.446	0.099	5.13612e-83	Epithelial	Rab28
4.87235e-50	1.06326	0.292	0.073	8.54903e-46	Epithelial	Ctxn1
1.47276e-88	1.06273	0.412	0.083	2.58411e-84	Epithelial	Cltb
6.12296e-95	1.0626	0.684	0.201	1.07434e-90	Epithelial	C1d
5.62255e-99	1.06255	0.824	0.283	9.86533e-95	Epithelial	Vps35
8.73019e-55	1.06211	0.366	0.098	1.5318e-50	Epithelial	Fh1
4.14568e-18	1.06204	0.102	0.026	7.27401e-14	Epithelial	Cep89
1.49394e-60	1.06195	0.322	0.073	2.62127e-56	Epithelial	Tmem237
1.52901e-133	1.06187	0.382	0.046	2.68279e-129	Epithelial	Bnc2
6.03446e-21	1.06027	0.134	0.037	1.05881e-16	Epithelial	Nxt2
1.51704e-75	1.05868	0.428	0.102	2.66179e-71	Epithelial	Ebpl
1.07494e-82	1.0586	0.406	0.088	1.88609e-78	Epithelial	Gpx4
2.85436e-23	1.05822	0.114	0.025	5.00825e-19	Epithelial	Zfp518b
1.61167e-76	1.05813	0.384	0.083	2.82784e-72	Epithelial	Mrps16
5.0835e-110	1.05656	0.634	0.154	8.91951e-106	Epithelial	Enah
2.13178e-91	1.05532	0.362	0.063	3.74043e-87	Epithelial	Srxn1
3.31375e-102	1.05528	0.796	0.262	5.8143e-98	Epithelial	Etfa
3.36793e-87	1.053	0.88	0.354	5.90936e-83	Epithelial	Ddost
4.37008e-47	1.05273	0.256	0.06	7.66774e-43	Epithelial	Mrpl35
5.86635e-84	1.04997	0.936	0.495	1.02931e-79	Epithelial	Laptm4a
2.14387e-83	1.04914	0.552	0.152	3.76163e-79	Epithelial	Brd7
1.03262e-76	1.04811	0.324	0.061	1.81183e-72	Epithelial	Smim8
2.73362e-86	1.048	0.426	0.093	4.79641e-82	Epithelial	Bop1
4.3136e-25	1.04762	0.128	0.029	7.56865e-21	Epithelial	Prrg1
1.54544e-18	1.04752	0.108	0.028	2.71163e-14	Epithelial	Nup43
3.43069e-98	1.04708	0.77	0.252	6.01949e-94	Epithelial	Akr1b3
1.29477e-105	1.04652	0.616	0.155	2.2718e-101	Epithelial	Vma21
6.17464e-105	1.04612	0.822	0.28	1.0834e-100	Epithelial	Ndufb11
8.41499e-91	1.04604	0.868	0.355	1.47649e-86	Epithelial	Atp5e
3.25917e-89	1.0445	0.518	0.128	5.71854e-85	Epithelial	Abcd3
8.59502e-99	1.04392	0.682	0.198	1.50808e-94	Epithelial	Plin3
9.36428e-59	1.04392	0.212	0.034	1.64306e-54	Epithelial	Miga2
9.22293e-23	1.04314	0.104	0.022	1.61826e-18	Epithelial	Cul7
9.67933e-51	1.04251	0.222	0.043	1.69834e-46	Epithelial	Agpat4
6.89742e-65	1.04102	0.272	0.051	1.21022e-60	Epithelial	Nrbp2
7.26644e-43	1.03986	0.202	0.042	1.27497e-38	Epithelial	Cars
8.52369e-64	1.03959	0.266	0.049	1.49557e-59	Epithelial	Itpa
1.84797e-110	1.03926	0.524	0.107	3.24245e-106	Epithelial	Acadsb
3.01168e-102	1.03873	0.758	0.239	5.28429e-98	Epithelial	Copg1
1.20466e-87	1.03868	0.518	0.13	2.11369e-83	Epithelial	Dnajc25
6.44385e-160	1.03754	0.614	0.111	1.13064e-155	Epithelial	C3
4.89083e-67	1.03738	0.392	0.097	8.58144e-63	Epithelial	Rcl1
1.84665e-92	1.03709	0.514	0.122	3.24014e-88	Epithelial	Fibp
7.80009e-31	1.03706	0.172	0.042	1.3686e-26	Epithelial	B3glct
7.13339e-92	1.03659	0.888	0.35	1.25162e-87	Epithelial	Anxa5
7.76792e-71	1.03602	0.338	0.07	1.36296e-66	Epithelial	Cdk2ap1
6.29155e-44	1.03602	0.174	0.031	1.10392e-39	Epithelial	Hey1
1.11405e-89	1.03533	0.46	0.102	1.9547e-85	Epithelial	Tm7sf3
6.51211e-28	1.03438	0.138	0.031	1.14261e-23	Epithelial	Gstt1
1.6935e-50	1.03218	0.25	0.054	2.97141e-46	Epithelial	Ackr3
8.86644e-35	1.03118	0.25	0.074	1.55571e-30	Epithelial	Ncapd2
1.45099e-61	1.03006	0.23	0.038	2.5459e-57	Epithelial	Foxred2
8.55162e-114	1.02864	0.582	0.13	1.50047e-109	Epithelial	Gtf2h5
5.53784e-105	1.02815	0.344	0.049	9.71669e-101	Epithelial	Plec
3.0838e-93	1.02793	0.46	0.099	5.41084e-89	Epithelial	Tmem60
1.51169e-51	1.02793	0.186	0.03	2.65242e-47	Epithelial	Cyp39a1
1.9742e-29	1.02663	0.132	0.027	3.46393e-25	Epithelial	Jmjd8
1.02361e-66	1.02657	0.262	0.045	1.79603e-62	Epithelial	Efnb2
4.34269e-107	1.02534	0.53	0.114	7.61969e-103	Epithelial	Tead1
2.57537e-82	1.02472	0.852	0.37	4.51874e-78	Epithelial	Alkbh5
8.89362e-52	1.02459	0.164	0.022	1.56047e-47	Epithelial	Robo2
2.17993e-81	1.02426	0.478	0.118	3.82491e-77	Epithelial	Metap1
2.59063e-95	1.02383	0.344	0.054	4.54551e-91	Epithelial	Pard3b
9.34167e-49	1.0234	0.206	0.039	1.63909e-44	Epithelial	Gemin5
1.3616e-55	1.02329	0.22	0.039	2.38906e-51	Epithelial	Clybl
9.0968e-37	1.02298	0.186	0.041	1.59612e-32	Epithelial	Rrp7a
8.55303e-24	1.02178	0.11	0.023	1.50072e-19	Epithelial	1700066M21Rik
9.58243e-81	1.02133	0.578	0.167	1.68133e-76	Epithelial	Nme2
2.81739e-81	1.01999	0.436	0.101	4.9434e-77	Epithelial	Nbn
2.98129e-87	1.01985	0.532	0.137	5.23097e-83	Epithelial	Trappc2l
1.03445e-69	1.01976	0.39	0.093	1.81504e-65	Epithelial	Phb
2.86259e-86	1.01943	0.456	0.105	5.02271e-82	Epithelial	Nip7
8.37248e-62	1.01688	0.268	0.051	1.46904e-57	Epithelial	Hpse
8.04572e-100	1.01675	0.78	0.257	1.4117e-95	Epithelial	Ndufb3
3.27949e-47	1.01648	0.24	0.054	5.7542e-43	Epithelial	Rida
5.33107e-80	1.01642	0.52	0.141	9.3539e-76	Epithelial	Lsm3
4.2712e-42	1.01597	0.234	0.056	7.49425e-38	Epithelial	Pacc1
4.96626e-103	1.01582	0.838	0.296	8.7138e-99	Epithelial	Srp14
2.384e-105	1.01501	0.714	0.208	4.18297e-101	Epithelial	Acadm
2.51952e-73	1.01453	0.328	0.064	4.42075e-69	Epithelial	Rassf8
4.63485e-93	1.0145	0.682	0.205	8.13232e-89	Epithelial	Stt3a
1.43201e-90	1.0143	0.498	0.117	2.5126e-86	Epithelial	Exosc9
1.00072e-100	1.01305	0.706	0.206	1.75586e-96	Epithelial	Pttg1ip
7.38072e-49	1.01304	0.238	0.051	1.29502e-44	Epithelial	Mmgt1
1.19974e-107	1.01277	0.728	0.211	2.10506e-103	Epithelial	Wdr83os
3.2562e-95	1.01239	0.512	0.12	5.71333e-91	Epithelial	Slc25a30
6.61132e-58	1.01232	0.23	0.04	1.16002e-53	Epithelial	Triobp
3.09355e-32	1.01211	0.162	0.036	5.42794e-28	Epithelial	Ethe1
2.10075e-93	1.01204	0.598	0.161	3.68597e-89	Epithelial	Acsl4
3.5767e-32	1.00943	0.138	0.027	6.27567e-28	Epithelial	Comtd1
1.26113e-108	1.00905	0.638	0.16	2.21277e-104	Epithelial	Ndufa9
3.8461e-62	1.00897	0.266	0.05	6.74837e-58	Epithelial	Igdcc4
2.59324e-63	1.00759	0.426	0.117	4.5501e-59	Epithelial	Dut
8.71086e-34	1.00737	0.2	0.05	1.52841e-29	Epithelial	Acad9
2.1638e-105	1.00726	0.774	0.242	3.7966e-101	Epithelial	Acp1
3.36659e-62	1.00649	0.284	0.057	5.90703e-58	Epithelial	Chchd5
1.96868e-101	1.00598	0.838	0.308	3.45425e-97	Epithelial	Elob
9.82769e-77	1.00463	0.424	0.1	1.72437e-72	Epithelial	Psmg2
5.61126e-56	1.00455	0.262	0.054	9.84551e-52	Epithelial	Mtcl1
9.81421e-22	1.00374	0.132	0.034	1.722e-17	Epithelial	Sema3b
1.49521e-53	1.00371	0.278	0.063	2.62349e-49	Epithelial	Mrpl16
2.72983e-30	1.00301	0.102	0.015	4.78976e-26	Epithelial	Bmp7
9.50306e-21	1.00248	0.222	0.085	1.66741e-16	Epithelial	Nt5dc2
1.53342e-82	1.00203	0.416	0.091	2.69054e-78	Epithelial	Mrps24
1.20358e-34	1.00083	0.178	0.04	2.11181e-30	Epithelial	Acat2
1.35721e-83	1.00034	0.964	0.567	2.38136e-79	Epithelial	Ppia
1.08167e-65	0.999844	0.26	0.046	1.89789e-61	Epithelial	Disp1
4.74048e-52	0.99939	0.228	0.044	8.31764e-48	Epithelial	Ndufaf7
1.78167e-68	0.999311	0.41	0.103	3.12612e-64	Epithelial	Sun1
1.90192e-25	0.997953	0.108	0.021	3.33711e-21	Epithelial	Nudt14
7.88169e-102	0.997329	0.548	0.125	1.38292e-97	Epithelial	Sucla2
2.87518e-101	0.997312	0.552	0.13	5.04479e-97	Epithelial	Tmem184c
9.91685e-62	0.997146	0.282	0.056	1.74001e-57	Epithelial	Tsr3
1.49641e-34	0.996929	0.228	0.062	2.6256e-30	Epithelial	Pon3
3.73051e-111	0.996265	0.646	0.157	6.54554e-107	Epithelial	Fermt2
6.50606e-112	0.995365	0.668	0.172	1.14155e-107	Epithelial	Bag1
1.98757e-103	0.994939	0.446	0.085	3.4874e-99	Epithelial	Eml1
1.00396e-46	0.9948	0.218	0.045	1.76155e-42	Epithelial	Rilpl1
4.96003e-24	0.994364	0.128	0.03	8.70286e-20	Epithelial	Nicn1
2.11574e-73	0.994129	0.536	0.153	3.71228e-69	Epithelial	Plxna1
7.621e-111	0.992685	0.944	0.402	1.33718e-106	Epithelial	Cstb
2.04718e-84	0.992105	0.522	0.136	3.59197e-80	Epithelial	Ufc1
8.29484e-59	0.990627	0.352	0.087	1.45541e-54	Epithelial	Lemd2
7.09016e-85	0.990326	0.544	0.146	1.24404e-80	Epithelial	Wdr77
1.21497e-113	0.990131	0.738	0.194	2.13179e-109	Epithelial	Maged1
1.11955e-98	0.989854	0.774	0.251	1.96435e-94	Epithelial	Psmd14
1.66896e-84	0.989747	0.236	0.027	2.92836e-80	Epithelial	Pcdh9
1.86581e-80	0.989549	0.57	0.161	3.27375e-76	Epithelial	Mrpl42
1.70297e-98	0.989346	0.616	0.164	2.98802e-94	Epithelial	Gmps
5.90696e-59	0.988949	0.268	0.054	1.03644e-54	Epithelial	Golt1b
5.99462e-40	0.987671	0.256	0.068	1.05182e-35	Epithelial	Wtip
5.87433e-47	0.987188	0.372	0.116	1.03071e-42	Epithelial	Gbe1
1.47086e-64	0.987014	0.44	0.121	2.58077e-60	Epithelial	Cntln
2.06815e-85	0.987	0.542	0.143	3.62878e-81	Epithelial	Cops4
7.02741e-71	0.986422	0.256	0.04	1.23303e-66	Epithelial	Wbp1
3.09318e-104	0.986313	0.792	0.256	5.4273e-100	Epithelial	Ndufs2
2.25225e-19	0.986012	0.104	0.025	3.9518e-15	Epithelial	Rfc4
8.34511e-98	0.985651	0.716	0.218	1.46423e-93	Epithelial	Dnajc10
1.43431e-69	0.985598	0.358	0.079	2.51664e-65	Epithelial	Stoml2
9.82323e-27	0.985017	0.16	0.041	1.72358e-22	Epithelial	Mrpl54
1.52635e-91	0.984904	0.85	0.325	2.67813e-87	Epithelial	Glg1
2.23541e-77	0.984629	0.456	0.113	3.92224e-73	Epithelial	Mydgf
3.54424e-85	0.983933	0.614	0.177	6.21872e-81	Epithelial	Vkorc1
5.06043e-26	0.983706	0.262	0.095	8.87904e-22	Epithelial	Msmo1
1.12138e-72	0.98351	0.396	0.093	1.96757e-68	Epithelial	Gzf1
1.91731e-63	0.982446	0.3	0.062	3.36411e-59	Epithelial	Aacs
4.33696e-61	0.982302	0.284	0.057	7.60962e-57	Epithelial	Akip1
3.00503e-36	0.981827	0.216	0.055	5.27263e-32	Epithelial	Kank1
2.98523e-104	0.981337	0.762	0.234	5.23789e-100	Epithelial	Wasl
1.08386e-91	0.980975	0.736	0.236	1.90174e-87	Epithelial	Aimp1
3.9822e-74	0.980079	0.358	0.076	6.98717e-70	Epithelial	Pde4dip
5.02516e-84	0.979856	0.504	0.127	8.81715e-80	Epithelial	Pex2
4.11346e-59	0.979604	0.194	0.028	7.21748e-55	Epithelial	Gulp1
9.6868e-53	0.979129	0.186	0.029	1.69965e-48	Epithelial	Pcp4l1
8.03037e-64	0.978959	0.33	0.074	1.40901e-59	Epithelial	Isyna1
2.53735e-59	0.978114	0.254	0.048	4.45204e-55	Epithelial	Ndufaf6
3.31427e-23	0.977725	0.11	0.023	5.81521e-19	Epithelial	Tmem18
3.18933e-69	0.977528	0.382	0.09	5.59599e-65	Epithelial	Nup93
3.09927e-73	0.977384	0.464	0.12	5.43798e-69	Epithelial	4931406C07Rik
1.28982e-106	0.97637	0.874	0.315	2.26312e-102	Epithelial	Puf60
5.60936e-94	0.97621	0.554	0.132	9.84218e-90	Epithelial	Yap1
4.42368e-54	0.974827	0.3	0.07	7.76179e-50	Epithelial	Zfp580
1.11127e-25	0.974549	0.116	0.024	1.94984e-21	Epithelial	Ncapg
5.33489e-48	0.974053	0.194	0.035	9.3606e-44	Epithelial	Fam136a
1.87834e-83	0.973774	0.486	0.121	3.29573e-79	Epithelial	Zkscan17
9.58228e-16	0.973555	0.102	0.029	1.68131e-11	Epithelial	Cenpp
9.38079e-22	0.972564	0.134	0.036	1.64595e-17	Epithelial	Echdc2
2.52111e-121	0.972223	0.748	0.202	4.42353e-117	Epithelial	Ubr5
2.21355e-86	0.971244	0.886	0.36	3.88389e-82	Epithelial	Eif4h
3.86502e-64	0.971069	0.36	0.086	6.78156e-60	Epithelial	Mrpl41
7.3174e-57	0.971027	0.24	0.045	1.28391e-52	Epithelial	Polh
1.19526e-99	0.970761	0.586	0.148	2.09721e-95	Epithelial	Hypk
6.10157e-90	0.97034	0.482	0.111	1.07058e-85	Epithelial	Acox1
8.09975e-62	0.970012	0.302	0.064	1.42118e-57	Epithelial	Npr1
5.84661e-91	0.969588	0.532	0.132	1.02585e-86	Epithelial	Ndufs6
1.9329e-101	0.969042	0.61	0.157	3.39147e-97	Epithelial	Cops7a
1.99156e-120	0.968996	0.596	0.132	3.4944e-116	Epithelial	Slc43a3
3.37944e-99	0.968915	0.422	0.078	5.92957e-95	Epithelial	Arhgap21
6.77529e-92	0.968732	0.89	0.356	1.18879e-87	Epithelial	Brk1
1.07181e-86	0.968401	0.552	0.145	1.88059e-82	Epithelial	Mapk9
3.52244e-30	0.968355	0.172	0.042	6.18047e-26	Epithelial	Cep112
1.66191e-95	0.968258	0.442	0.09	2.916e-91	Epithelial	Pard3
8.24812e-40	0.967757	0.25	0.065	1.44721e-35	Epithelial	Akr1e1
1.933e-70	0.967724	0.53	0.161	3.39164e-66	Epithelial	Eif4ebp1
1.23527e-88	0.967327	0.544	0.141	2.16741e-84	Epithelial	Sec22b
2.30826e-21	0.966674	0.104	0.023	4.05007e-17	Epithelial	Ap1s1
2.13453e-81	0.966356	0.448	0.107	3.74525e-77	Epithelial	Serinc5
3.34587e-104	0.966241	0.648	0.17	5.87066e-100	Epithelial	Tns3
2.52515e-38	0.966026	0.172	0.034	4.43063e-34	Epithelial	Rusc2
1.98792e-36	0.965907	0.124	0.019	3.48801e-32	Epithelial	Gm15417
4.8708e-44	0.965788	0.198	0.039	8.5463e-40	Epithelial	Smim26
2.10236e-76	0.965706	0.418	0.097	3.6888e-72	Epithelial	Timm17a
3.89422e-31	0.965492	0.206	0.057	6.83281e-27	Epithelial	Srm
2.81952e-33	0.965315	0.146	0.029	4.94714e-29	Epithelial	Zfp983
9.92546e-57	0.964941	0.24	0.045	1.74152e-52	Epithelial	Lamtor2
2.88658e-113	0.964852	0.736	0.213	5.06478e-109	Epithelial	Ext1
9.11882e-50	0.964057	0.282	0.068	1.59999e-45	Epithelial	Rhbdd2
4.98281e-94	0.962322	0.69	0.211	8.74284e-90	Epithelial	Fam114a2
1.26455e-97	0.96172	0.56	0.136	2.21877e-93	Epithelial	Ndufs3
8.28584e-69	0.961617	0.37	0.085	1.45383e-64	Epithelial	Slc25a13
1.10918e-67	0.961596	0.296	0.057	1.94617e-63	Epithelial	Stub1
1.25142e-89	0.961133	0.832	0.32	2.19574e-85	Epithelial	Cd2ap
1.40686e-17	0.9609	0.116	0.033	2.46848e-13	Epithelial	Iqgap3
1.32621e-65	0.959479	0.318	0.068	2.32697e-61	Epithelial	Adsl
3.24596e-30	0.958724	0.384	0.156	5.69537e-26	Epithelial	Col1a2
9.97527e-70	0.958477	0.384	0.089	1.75026e-65	Epithelial	Cuta
6.93468e-72	0.958417	0.482	0.132	1.21676e-67	Epithelial	Aco1
1.93752e-54	0.958408	0.326	0.082	3.39957e-50	Epithelial	Dmac1
2.93644e-57	0.957633	0.328	0.081	5.15227e-53	Epithelial	Pcdh7
1.34161e-76	0.957235	0.418	0.098	2.35398e-72	Epithelial	Manba
7.3821e-134	0.956871	0.874	0.269	1.29526e-129	Epithelial	Tsc22d1
5.0959e-94	0.956227	0.652	0.19	8.94127e-90	Epithelial	Brix1
7.89119e-84	0.955698	0.428	0.094	1.38459e-79	Epithelial	Slc11a2
7.15206e-90	0.955543	0.97	0.59	1.2549e-85	Epithelial	Sec61g
9.14449e-94	0.955542	0.652	0.192	1.60449e-89	Epithelial	Washc5
1.60094e-22	0.954837	0.126	0.031	2.80901e-18	Epithelial	Tmed1
6.40502e-35	0.954627	0.194	0.046	1.12382e-30	Epithelial	Thumpd3
4.65261e-79	0.954473	0.48	0.122	8.16347e-75	Epithelial	Jagn1
2.8656e-70	0.954207	0.436	0.114	5.02799e-66	Epithelial	Kctd5
2.54509e-31	0.954138	0.176	0.043	4.46561e-27	Epithelial	Fbxw9
7.39791e-28	0.953049	0.114	0.021	1.29804e-23	Epithelial	Fignl2
8.72608e-95	0.951989	0.676	0.196	1.53108e-90	Epithelial	Snhg6
2.72658e-80	0.951729	0.814	0.308	4.78405e-76	Epithelial	Ostc
8.70061e-93	0.951588	0.438	0.091	1.52661e-88	Epithelial	Nup155
1.16572e-81	0.951375	0.42	0.094	2.04538e-77	Epithelial	Ormdl3
3.2621e-45	0.951211	0.244	0.056	5.72368e-41	Epithelial	Ptpn21
1.10435e-23	0.949914	0.14	0.036	1.9377e-19	Epithelial	Ska2
6.54004e-32	0.94893	0.188	0.048	1.14752e-27	Epithelial	Pgpep1
2.05695e-65	0.948504	0.382	0.093	3.60912e-61	Epithelial	Sdhaf4
1.48612e-95	0.948374	0.83	0.301	2.60754e-91	Epithelial	Pfdn5
6.61112e-97	0.948158	0.328	0.049	1.15999e-92	Epithelial	Sorbs2
3.54601e-57	0.948099	0.306	0.07	6.22183e-53	Epithelial	Cetn2
1.92044e-75	0.94809	0.434	0.108	3.3696e-71	Epithelial	Lpcat3
3.27871e-44	0.947958	0.272	0.07	5.75282e-40	Epithelial	Septin10
4.43157e-26	0.947693	0.12	0.025	7.77564e-22	Epithelial	Osgepl1
2.01027e-46	0.947251	0.212	0.042	3.52721e-42	Epithelial	Phldb1
1.00686e-16	0.946193	0.11	0.031	1.76665e-12	Epithelial	Tlcd1
3.52216e-94	0.946126	0.59	0.154	6.17998e-90	Epithelial	Tmem126a
9.58982e-40	0.946071	0.302	0.09	1.68263e-35	Epithelial	Gas2l1
6.73973e-74	0.945984	0.528	0.15	1.18255e-69	Epithelial	Shc1
3.70487e-25	0.945762	0.134	0.032	6.50057e-21	Epithelial	Mycbp
6.54642e-25	0.945591	0.128	0.029	1.14863e-20	Epithelial	Prepl
1.38533e-91	0.945566	0.868	0.336	2.43071e-87	Epithelial	Trmt112
1.72129e-96	0.945469	0.646	0.181	3.02017e-92	Epithelial	Rai1
1.40675e-56	0.945336	0.282	0.061	2.46829e-52	Epithelial	Ampd2
3.5763e-68	0.945026	0.472	0.131	6.27497e-64	Epithelial	Hmgb3
1.89149e-87	0.943954	0.748	0.254	3.31881e-83	Epithelial	Smim10l1
1.89146e-97	0.943441	0.742	0.238	3.31875e-93	Epithelial	Ube2e3
1.50221e-90	0.94224	0.568	0.148	2.63578e-86	Epithelial	Mrps14
2.45416e-59	0.942117	0.288	0.061	4.30607e-55	Epithelial	Rab6b
3.13554e-98	0.941957	0.626	0.164	5.50162e-94	Epithelial	Cfl2
1.93097e-49	0.941842	0.192	0.033	3.38808e-45	Epithelial	Ttc21b
7.05893e-88	0.940732	0.354	0.063	1.23856e-83	Epithelial	Etl4
3.00623e-83	0.940272	0.928	0.451	5.27474e-79	Epithelial	Eef1d
2.36731e-39	0.939121	0.172	0.034	4.15367e-35	Epithelial	Acyp1
2.02069e-79	0.938777	0.93	0.455	3.5455e-75	Epithelial	Rbm3
1.03124e-86	0.938381	0.83	0.317	1.80942e-82	Epithelial	Efr3a
6.22908e-84	0.938278	0.384	0.076	1.09295e-79	Epithelial	Alkbh3
1.57823e-88	0.93784	0.75	0.248	2.76917e-84	Epithelial	Rad21
3.78322e-90	0.93579	0.834	0.305	6.63803e-86	Epithelial	Sdhd
8.03798e-54	0.935196	0.272	0.06	1.41034e-49	Epithelial	Phykpl
6.79989e-52	0.934873	0.298	0.073	1.19311e-47	Epithelial	Siae
4.34067e-54	0.934565	0.292	0.067	7.61614e-50	Epithelial	Mrpl11
2.09764e-46	0.934345	0.188	0.034	3.68052e-42	Epithelial	Arhgap32
1.18117e-56	0.933941	0.304	0.07	2.07249e-52	Epithelial	Abhd11
7.55212e-32	0.933879	0.248	0.077	1.32509e-27	Epithelial	Cdca7
4.25354e-44	0.933766	0.212	0.045	7.46327e-40	Epithelial	Mrps22
3.55594e-45	0.932914	0.182	0.033	6.23926e-41	Epithelial	3110040N11Rik
1.14436e-79	0.932608	0.964	0.61	2.00789e-75	Epithelial	Ywhaz
1.16934e-88	0.930657	0.51	0.122	2.05172e-84	Epithelial	Rab11fip5
9.12618e-105	0.930052	0.342	0.048	1.60128e-100	Epithelial	Gm47283
1.41274e-21	0.929889	0.126	0.032	2.47879e-17	Epithelial	Gpr89
1.71156e-42	0.929875	0.22	0.05	3.0031e-38	Epithelial	Acot2
1.32918e-25	0.929224	0.128	0.029	2.33217e-21	Epithelial	Dnlz
2.64068e-46	0.929008	0.314	0.086	4.63333e-42	Epithelial	Sestd1
1.54261e-73	0.92887	0.432	0.106	2.70666e-69	Epithelial	Pex11b
1.65372e-68	0.928669	0.406	0.1	2.90162e-64	Epithelial	2810004N23Rik
1.53856e-47	0.928663	0.286	0.072	2.69956e-43	Epithelial	Pomgnt1
1.8438e-72	0.928427	0.476	0.126	3.23512e-68	Epithelial	Thap4
1.95485e-33	0.928288	0.17	0.038	3.42997e-29	Epithelial	Otub1
6.50638e-38	0.9275	0.134	0.021	1.14161e-33	Epithelial	Thsd7a
7.12439e-59	0.927483	0.424	0.12	1.25004e-54	Epithelial	Nbdy
8.24044e-64	0.927037	0.31	0.066	1.44587e-59	Epithelial	Gmds
4.84857e-77	0.926347	0.414	0.095	8.5073e-73	Epithelial	Gfm1
7.33605e-47	0.926069	0.304	0.081	1.28718e-42	Epithelial	Spr
7.39942e-65	0.925986	0.34	0.076	1.2983e-60	Epithelial	Cog4
4.14127e-50	0.925916	0.396	0.118	7.26628e-46	Epithelial	Rrs1
1.20954e-133	0.925621	0.758	0.191	2.12227e-129	Epithelial	Lamc1
7.53839e-93	0.924903	0.426	0.086	1.32269e-88	Epithelial	Mavs
6.72368e-61	0.924031	0.308	0.067	1.17974e-56	Epithelial	Pdhx
2.02955e-18	0.923161	0.142	0.044	3.56105e-14	Epithelial	Chaf1a
3.77849e-76	0.922974	0.418	0.098	6.62973e-72	Epithelial	Fnbp1l
1.22063e-29	0.922293	0.246	0.079	2.14173e-25	Epithelial	Incenp
1.30562e-67	0.921887	0.484	0.137	2.29084e-63	Epithelial	Ddx1
4.80382e-59	0.921823	0.29	0.062	8.42879e-55	Epithelial	Rab26os
1.50008e-104	0.921606	0.73	0.211	2.63204e-100	Epithelial	Stip1
2.30504e-73	0.92123	0.384	0.085	4.04443e-69	Epithelial	Cd320
8.61927e-48	0.920948	0.274	0.067	1.51234e-43	Epithelial	Rce1
1.2084e-72	0.92043	0.98	0.711	2.12027e-68	Epithelial	Rack1
1.89598e-55	0.920348	0.386	0.108	3.32669e-51	Epithelial	Slc39a6
4.09268e-79	0.91967	0.608	0.181	7.18102e-75	Epithelial	Papss1
4.87084e-95	0.919383	0.616	0.169	8.54637e-91	Epithelial	Mindy1
5.72794e-83	0.919237	0.704	0.236	1.00503e-78	Epithelial	Ckap4
3.54462e-31	0.918942	0.14	0.028	6.2194e-27	Epithelial	Nudt1
1.46682e-90	0.918695	0.626	0.176	2.57367e-86	Epithelial	Lamtor3
5.61696e-84	0.918566	0.502	0.125	9.85552e-80	Epithelial	Zdhhc6
7.34904e-100	0.918142	0.56	0.133	1.28946e-95	Epithelial	Bmpr1a
9.27981e-56	0.918122	0.228	0.041	1.62824e-51	Epithelial	Ttll5
1.9913e-63	0.917924	0.946	0.511	3.49393e-59	Epithelial	Canx
8.94747e-85	0.916868	0.332	0.057	1.56992e-80	Epithelial	Mrrf
6.64973e-58	0.916205	0.246	0.046	1.16676e-53	Epithelial	Zfp462
3.44884e-36	0.915944	0.166	0.034	6.05133e-32	Epithelial	Wdsub1
1.81723e-32	0.915684	0.154	0.032	3.18851e-28	Epithelial	Mboat1
5.06102e-26	0.914188	0.102	0.018	8.88007e-22	Epithelial	Exosc4
4.52641e-89	0.913948	0.602	0.17	7.94205e-85	Epithelial	Cnot8
2.10579e-61	0.91368	0.226	0.037	3.69483e-57	Epithelial	Acsf2
3.40401e-85	0.913105	0.826	0.304	5.97268e-81	Epithelial	Snrpb2
7.3002e-67	0.913005	0.324	0.067	1.28089e-62	Epithelial	Ahnak2
6.00222e-106	0.912875	0.726	0.211	1.05315e-101	Epithelial	Plp2
1.57724e-56	0.912792	0.306	0.071	2.76742e-52	Epithelial	Slc35b2
1.55346e-80	0.912149	0.484	0.122	2.72571e-76	Epithelial	Psmg4
5.45556e-59	0.912076	0.348	0.085	9.57233e-55	Epithelial	Sdc1
1.19646e-73	0.91186	0.35	0.072	2.09931e-69	Epithelial	Agl
3.05736e-85	0.911753	0.642	0.192	5.36445e-81	Epithelial	Mrps33
6.93203e-26	0.911596	0.146	0.036	1.21629e-21	Epithelial	Tomm6
6.88008e-38	0.911593	0.41	0.155	1.20718e-33	Epithelial	Cryl1
3.61071e-64	0.911441	0.386	0.097	6.33535e-60	Epithelial	Wrnip1
2.0124e-50	0.911001	0.316	0.082	3.53096e-46	Epithelial	Sgcb
4.82977e-73	0.910386	0.318	0.061	8.47432e-69	Epithelial	Focad
1.00075e-27	0.909866	0.158	0.039	1.75592e-23	Epithelial	Ttc23
2.13304e-93	0.909791	0.566	0.144	3.74263e-89	Epithelial	Id1
3.43066e-65	0.909716	0.372	0.09	6.01944e-61	Epithelial	Ndufv1
7.83107e-34	0.909707	0.186	0.044	1.37404e-29	Epithelial	Smim27
5.10545e-67	0.909191	0.46	0.127	8.95803e-63	Epithelial	Snrpd2
7.90095e-71	0.908836	0.44	0.113	1.3863e-66	Epithelial	1600012H06Rik
1.83406e-110	0.908241	0.688	0.182	3.21804e-106	Epithelial	Tmem106b
1.01288e-96	0.907948	0.9	0.351	1.77721e-92	Epithelial	Fkbp1a
1.48426e-47	0.90789	0.232	0.05	2.60429e-43	Epithelial	Pcdh18
1.50054e-78	0.907665	0.822	0.322	2.63285e-74	Epithelial	Sec31a
5.63884e-47	0.907565	0.326	0.09	9.89391e-43	Epithelial	Renbp
2.08512e-49	0.906893	0.168	0.025	3.65855e-45	Epithelial	Zfp707
1.50343e-52	0.90637	0.962	0.572	2.63792e-48	Epithelial	Hsp90b1
8.75163e-37	0.906089	0.288	0.089	1.53556e-32	Epithelial	Mcm2
7.07068e-99	0.905456	0.74	0.228	1.24062e-94	Epithelial	Rab5if
4.15423e-43	0.905403	0.25	0.062	7.289e-39	Epithelial	Slc16a2
1.57076e-63	0.905265	0.252	0.044	2.75605e-59	Epithelial	Ift80
4.06798e-58	0.905194	0.362	0.093	7.13769e-54	Epithelial	Ssna1
5.62442e-93	0.904904	0.786	0.256	9.8686e-89	Epithelial	Nfic
4.60533e-68	0.904628	0.366	0.085	8.08051e-64	Epithelial	Rprd1a
3.80143e-66	0.904074	0.372	0.089	6.66998e-62	Epithelial	Ppp1r12b
8.21276e-79	0.903693	0.356	0.07	1.44101e-74	Epithelial	Slc7a6
7.36671e-91	0.903525	0.522	0.128	1.29256e-86	Epithelial	Prpsap2
3.09753e-91	0.903247	0.5	0.117	5.43493e-87	Epithelial	Tex264
2.38307e-76	0.903055	0.292	0.049	4.18134e-72	Epithelial	Cbwd1
5.06956e-23	0.90244	0.14	0.036	8.89505e-19	Epithelial	Tmem80
1.40668e-42	0.901931	0.16	0.027	2.46816e-38	Epithelial	Tctn3
1.22265e-47	0.900663	0.342	0.096	2.14526e-43	Epithelial	Kifap3
4.84265e-78	0.899913	0.536	0.146	8.49692e-74	Epithelial	Dpy30
4.76287e-67	0.899612	0.388	0.095	8.35692e-63	Epithelial	Rbm18
1.10155e-34	0.899463	0.244	0.07	1.93278e-30	Epithelial	Gpm6b
2.39775e-33	0.899462	0.144	0.028	4.2071e-29	Epithelial	Cit
3.71772e-79	0.899243	0.868	0.369	6.52312e-75	Epithelial	Arpc1a
1.57996e-20	0.897499	0.13	0.035	2.7722e-16	Epithelial	Katnal1
7.12269e-98	0.896977	0.704	0.21	1.24975e-93	Epithelial	Mettl9
5.24692e-100	0.896953	0.696	0.2	9.20625e-96	Epithelial	Cox17
1.67998e-40	0.896724	0.248	0.063	2.94769e-36	Epithelial	Ftsj1
3.19003e-84	0.896698	0.466	0.11	5.59722e-80	Epithelial	Hax1
2.84713e-71	0.896658	0.912	0.459	4.99558e-67	Epithelial	Eif4b
2.6112e-42	0.896363	0.108	0.011	4.58161e-38	Epithelial	Gm13483
8.33535e-70	0.895797	0.428	0.109	1.46252e-65	Epithelial	Pmpca
9.35174e-59	0.895706	0.374	0.098	1.64086e-54	Epithelial	Sec24d
4.89564e-93	0.894969	0.598	0.162	8.58989e-89	Epithelial	Ppp1ca
5.77558e-84	0.89463	0.504	0.128	1.01338e-79	Epithelial	Lsm5
5.8196e-56	0.893598	0.274	0.058	1.02111e-51	Epithelial	Tmem185a
6.10641e-93	0.893511	0.356	0.059	1.07143e-88	Epithelial	Adcy6
8.42796e-85	0.89308	0.634	0.187	1.47877e-80	Epithelial	Cfdp1
4.94878e-13	0.892933	0.128	0.046	8.68313e-09	Epithelial	Dnph1
3.77898e-69	0.892923	0.376	0.087	6.6306e-65	Epithelial	Iah1
[truncated: 19,022 more rows]

## Sheet: Supplementary Data 3
Supplementary Data 3. Epithielial cell markers
p_val	avg_log2FC	pct.1	pct.2	p_val_adj	cluster	gene
0.00270662	4.93961	0.242	0.181	1	epi0	Igkc
2.598e-35	3.61336	0.172	0.022	4.55846e-31	epi0	Mapk13
8.59841e-21	3.39841	0.11	0.016	1.50868e-16	epi0	Mro
1.14146e-72	3.34109	0.4	0.073	2.0028e-68	epi0	Cldn15
8.94578e-70	3.05487	0.426	0.089	1.56963e-65	epi0	Angptl7
1.77067e-22	3.03924	0.146	0.029	3.10682e-18	epi0	Scnn1a
1.26065e-26	2.96613	0.152	0.025	2.21195e-22	epi0	Unc45b
2.16335e-88	2.86979	0.548	0.131	3.79581e-84	epi0	Fxyd3
2.37106e-83	2.81787	0.564	0.153	4.16025e-79	epi0	Lgals2
6.90684e-54	2.73938	0.316	0.058	1.21187e-49	epi0	Il17re
1.94412e-42	2.73931	0.33	0.089	3.41115e-38	epi0	Prr15l
1.51162e-47	2.70639	0.266	0.044	2.65229e-43	epi0	Unc13b
1.27143e-39	2.64068	0.248	0.047	2.23084e-35	epi0	Muc16
2.91403e-16	2.61465	0.114	0.025	5.11295e-12	epi0	Hp
3.3587e-41	2.61248	0.288	0.065	5.89317e-37	epi0	Cystm1
6.70039e-57	2.59011	0.346	0.068	1.17565e-52	epi0	Lrrn4
4.64909e-22	2.50768	0.184	0.049	8.1573e-18	epi0	Fcor
3.66608e-102	2.49648	0.634	0.158	6.43251e-98	epi0	Pcnx2
1.17268e-41	2.47496	0.308	0.075	2.05759e-37	epi0	Espn
2.89526e-54	2.41689	0.462	0.143	5.08002e-50	epi0	Upk1b
3.59317e-109	2.4119	0.772	0.269	6.30457e-105	epi0	Tmem255a
4.25164e-44	2.3953	0.328	0.081	7.45993e-40	epi0	Krt18
3.06791e-81	2.33202	0.866	0.621	5.38295e-77	epi0	Trf
3.87619e-36	2.31793	0.27	0.065	6.80117e-32	epi0	Bnc1
1.6491e-27	2.30803	0.228	0.061	2.89351e-23	epi0	Hlf
5.28537e-42	2.28923	0.61	0.353	9.27371e-38	epi0	H2-Aa
2.21728e-48	2.22833	0.552	0.245	3.89044e-44	epi0	H2-Eb1
1.08248e-41	2.22759	0.388	0.123	1.89933e-37	epi0	Hdc
6.55696e-24	2.19845	0.212	0.059	1.15048e-19	epi0	Nrgn
2.26904e-22	2.19024	0.206	0.06	3.98125e-18	epi0	Actn3
4.14646e-80	2.16778	0.658	0.241	7.27538e-76	epi0	Cryl1
2.90403e-26	2.14203	0.234	0.067	5.09541e-22	epi0	Prss12
1.0447e-39	2.12974	0.392	0.137	1.83303e-35	epi0	Il18
2.21483e-38	2.12302	0.46	0.193	3.88614e-34	epi0	Rab6b
4.8446e-52	2.1083	0.412	0.115	8.50034e-48	epi0	Kcnab1
3.11792e-56	2.06105	0.508	0.175	5.4707e-52	epi0	Ctsf
8.32888e-94	2.0437	0.84	0.415	1.46139e-89	epi0	Upk3b
2.17217e-64	2.00574	0.796	0.55	3.81128e-60	epi0	S100a1
8.2045e-11	1.99277	0.118	0.04	1.43956e-06	epi0	Synpo2
1.41662e-35	1.98048	0.25	0.055	2.48561e-31	epi0	Esyt3
2.24111e-89	1.97811	0.8	0.391	3.93225e-85	epi0	Gpm6a
4.0183e-48	1.97255	0.472	0.163	7.05051e-44	epi0	Kank3
1.68361e-12	1.97047	0.104	0.027	2.95405e-08	epi0	Pof1b
2.42287e-23	1.96708	0.308	0.128	4.25116e-19	epi0	Mmd
2.99626e-11	1.96503	0.134	0.049	5.25724e-07	epi0	B230209E15Rik
3.18034e-75	1.93291	0.75	0.381	5.58023e-71	epi0	Tspan8
1.08361e-09	1.93185	0.108	0.037	1.9013e-05	epi0	Clcn2
2.43455e-10	1.92981	0.164	0.071	4.27167e-06	epi0	Unc13c
2.11385e-39	1.92557	0.352	0.105	3.70895e-35	epi0	Akap5
6.25452e-31	1.92435	0.244	0.062	1.09742e-26	epi0	Ccdc88c
7.18069e-71	1.91868	0.632	0.224	1.25992e-66	epi0	Kcnd2
7.34555e-19	1.89072	0.186	0.057	1.28885e-14	epi0	Tmem184a
1.85026e-22	1.85919	0.216	0.065	3.24647e-18	epi0	S1pr5
4.56997e-28	1.85179	0.234	0.061	8.01847e-24	epi0	Irf5
3.48036e-29	1.83513	0.328	0.121	6.10664e-25	epi0	Tnfsf13os
1.26043e-31	1.82753	0.35	0.127	2.21155e-27	epi0	Acvrl1
5.8008e-29	1.81474	0.546	0.329	1.01781e-24	epi0	H2-Ab1
5.60038e-24	1.81397	0.246	0.08	9.82643e-20	epi0	Shroom2
1.03397e-81	1.80441	0.844	0.458	1.8142e-77	epi0	Pkhd1l1
4.47582e-75	1.79996	0.884	0.663	7.85327e-71	epi0	Crip1
8.33217e-19	1.78862	0.22	0.078	1.46196e-14	epi0	Haao
1.98266e-55	1.78857	0.634	0.295	3.47877e-51	epi0	Cox7a1
7.27615e-95	1.78159	0.902	0.596	1.27667e-90	epi0	Amhr2
6.8439e-50	1.77805	0.704	0.431	1.20083e-45	epi0	Cd74
1.12511e-10	1.76895	0.13	0.047	1.97412e-06	epi0	Fbxo44
2.70586e-09	1.76606	0.102	0.034	4.74771e-05	epi0	Gpr182
1.06145e-14	1.75255	0.246	0.111	1.86242e-10	epi0	Spon2
1.39865e-21	1.74179	0.178	0.046	2.45407e-17	epi0	Hepacam
6.34538e-29	1.73724	0.308	0.103	1.11336e-24	epi0	Rtn1
2.65139e-29	1.7296	0.306	0.103	4.65214e-25	epi0	Aqp9
2.76929e-56	1.72739	0.636	0.288	4.85899e-52	epi0	Nkain4
1.1896e-43	1.72689	0.454	0.161	2.08727e-39	epi0	Nfe2l3
9.05194e-22	1.71926	0.17	0.041	1.58825e-17	epi0	Scel
1.14803e-83	1.7177	0.868	0.616	2.01433e-79	epi0	Ldhb
1.78655e-44	1.70457	0.752	0.48	3.13469e-40	epi0	Ap4e1
5.37307e-09	1.69449	0.146	0.064	9.42758e-05	epi0	Fah
5.08538e-28	1.6927	0.332	0.119	8.92281e-24	epi0	Tppp3
7.4038e-18	1.68262	0.226	0.085	1.29907e-13	epi0	Gstp3
2.08621e-13	1.67597	0.214	0.094	3.66046e-09	epi0	Ppargc1a
4.68152e-27	1.67571	0.316	0.113	8.2142e-23	epi0	Adam33
4.91863e-45	1.67363	0.508	0.192	8.63023e-41	epi0	Aldh1a7
5.99934e-19	1.6699	0.228	0.083	1.05264e-14	epi0	Gpt
4.14092e-18	1.66179	0.186	0.06	7.26566e-14	epi0	Faah
2.11129e-69	1.66172	0.86	0.699	3.70447e-65	epi0	Tmem98
2.27485e-10	1.64762	0.144	0.057	3.99144e-06	epi0	Myo5b
9.42485e-58	1.64591	0.516	0.159	1.65368e-53	epi0	Aox3
5.75517e-21	1.63486	0.298	0.126	1.0098e-16	epi0	Fbxo2
2.6579e-49	1.63479	0.532	0.203	4.66356e-45	epi0	Ano1
5.52587e-22	1.62675	0.282	0.108	9.69569e-18	epi0	Foxa2
2.16766e-09	1.62294	0.106	0.037	3.80338e-05	epi0	Ddo
2.14055e-11	1.60829	0.158	0.063	3.75581e-07	epi0	4732419C18Rik
3.1561e-52	1.60632	0.732	0.448	5.53769e-48	epi0	Slc9a3r1
2.18695e-52	1.60576	0.634	0.281	3.83723e-48	epi0	Smpd3
4.2745e-19	1.60492	0.236	0.087	7.50004e-15	epi0	B4galt4
4.61821e-18	1.60292	0.216	0.077	8.10312e-14	epi0	Rnf182
8.84133e-25	1.60024	0.26	0.085	1.5513e-20	epi0	Dsg2
1.06357e-36	1.59812	0.454	0.186	1.86614e-32	epi0	Arhgap44
1.21312e-24	1.59488	0.31	0.12	2.12853e-20	epi0	Rgs11
9.80857e-36	1.57249	0.86	0.755	1.72101e-31	epi0	Tm4sf1
1.33073e-07	1.56885	0.142	0.069	0.0023349	epi0	Tmem108
7.13684e-55	1.56651	0.678	0.332	1.25223e-50	epi0	Lratd2
1.93381e-70	1.54902	0.826	0.454	3.39306e-66	epi0	Podxl
2.5799e-19	1.54875	0.24	0.089	4.5267e-15	epi0	Traf1
7.15899e-58	1.53703	0.796	0.515	1.25612e-53	epi0	Ptgs1
5.94429e-79	1.53625	0.848	0.478	1.04299e-74	epi0	Stk26
2.05012e-21	1.53342	0.304	0.127	3.59714e-17	epi0	Oplah
3.66187e-10	1.52101	0.108	0.035	6.42512e-06	epi0	Pcsk5
8.63091e-29	1.52072	0.488	0.248	1.51438e-24	epi0	Fcgr2b
1.16315e-12	1.51786	0.116	0.033	2.04086e-08	epi0	Ciita
3.54724e-19	1.51519	0.202	0.065	6.22399e-15	epi0	Pard6b
4.71407e-84	1.50909	0.926	0.681	8.2713e-80	epi0	Aldh1a1
2.23727e-11	1.50567	0.172	0.071	3.92552e-07	epi0	Foxl2
2.89615e-40	1.50105	0.542	0.251	5.08158e-36	epi0	Plxna4
1.04478e-59	1.4972	0.8	0.498	1.83318e-55	epi0	Aplp1
1.27612e-48	1.49108	0.71	0.399	2.23908e-44	epi0	Rspo1
1.2799e-84	1.4896	0.944	0.837	2.24571e-80	epi0	Ezr
1.049e-31	1.48673	0.506	0.255	1.84058e-27	epi0	Prr15
1.63872e-36	1.48509	0.696	0.509	2.87529e-32	epi0	Dctn6
9.36211e-26	1.48189	0.386	0.168	1.64267e-21	epi0	Atp1b2
4.75516e-31	1.46468	0.504	0.259	8.3434e-27	epi0	Fzd4
4.79909e-05	1.46013	0.142	0.081	0.842049	epi0	Cobll1
3.31515e-39	1.45525	0.532	0.233	5.81677e-35	epi0	Cgn
2.40059e-29	1.45193	0.514	0.279	4.21207e-25	epi0	Gpcpd1
1.7525e-12	1.44787	0.182	0.073	3.07494e-08	epi0	Mal2
3.72113e-15	1.44291	0.198	0.075	6.52909e-11	epi0	Nipsnap1
2.45103e-33	1.43708	0.47	0.213	4.30058e-29	epi0	Ppfibp2
1.99427e-23	1.4306	0.372	0.171	3.49915e-19	epi0	Mylk3
4.49522e-06	1.4183	0.108	0.05	0.0788731	epi0	Bmf
1.2715e-21	1.41539	0.418	0.224	2.23098e-17	epi0	Nxnl2
6.0873e-10	1.41491	0.102	0.033	1.06808e-05	epi0	Cish
3.50527e-25	1.41354	0.364	0.154	6.15034e-21	epi0	Flrt1
4.65791e-23	1.41082	0.344	0.145	8.17277e-19	epi0	Sema5a
1.68583e-18	1.40807	0.274	0.112	2.95796e-14	epi0	Wipf3
2.31517e-07	1.40557	0.12	0.053	0.00406221	epi0	AC109619.1
5.89672e-16	1.40539	0.234	0.097	1.03464e-11	epi0	9930012K11Rik
9.37059e-12	1.40461	0.176	0.072	1.64416e-07	epi0	5033428I22Rik
1.81544e-55	1.39683	0.796	0.503	3.18538e-51	epi0	Ablim1
0.00010143	1.39414	0.184	0.121	1	epi0	Jmjd8
5.67263e-33	1.3921	0.494	0.227	9.9532e-29	epi0	Cst12
5.12945e-19	1.38876	0.38	0.194	9.00014e-15	epi0	Ctxn1
1.3825e-25	1.37978	0.478	0.254	2.42574e-21	epi0	Wnt9a
4.78865e-29	1.37613	0.6	0.375	8.40217e-25	epi0	Gm20400
1.79213e-23	1.37037	0.406	0.199	3.14447e-19	epi0	Mgat3
4.27873e-21	1.36757	0.442	0.252	7.50746e-17	epi0	Acot1
3.26538e-64	1.36724	0.904	0.771	5.72943e-60	epi0	Atp1b1
1.2085e-05	1.36353	0.174	0.105	0.212043	epi0	Pafah2
0.00121641	1.35241	0.138	0.091	1	epi0	Rasd1
7.41803e-05	1.34507	0.12	0.066	1	epi0	Kcnd1
3.45413e-06	1.34395	0.1	0.045	0.0606062	epi0	Rasl10a
5.16609e-16	1.34139	0.34	0.177	9.06442e-12	epi0	Wnt5b
0.0002717	1.33828	0.136	0.083	1	epi0	Stac2
0.000166832	1.33786	0.106	0.057	1	epi0	Tgfa
7.57677e-09	1.33581	0.128	0.052	0.000132942	epi0	Dennd2d
2.94755e-18	1.33247	0.318	0.151	5.17178e-14	epi0	Prcd
1.14759e-35	1.33148	0.532	0.257	2.01355e-31	epi0	Mapkapk3
3.39771e-31	1.33138	0.562	0.319	5.96163e-27	epi0	Aldh6a1
2.31498e-67	1.3243	0.864	0.545	4.06187e-63	epi0	Lsr
2.3166e-39	1.32371	0.508	0.219	4.0647e-35	epi0	Sv2a
1.13535e-18	1.32213	0.328	0.151	1.99208e-14	epi0	Tspan15
7.849e-18	1.32107	0.208	0.072	1.37718e-13	epi0	Atp8a1
7.33678e-14	1.31541	0.164	0.058	1.28731e-09	epi0	Bicdl1
1.05862e-13	1.3118	0.304	0.161	1.85745e-09	epi0	Ppm1l
7.04509e-16	1.31041	0.218	0.085	1.23613e-11	epi0	Ctnna2
1.11015e-05	1.30706	0.132	0.071	0.194787	epi0	Fam49a
3.22025e-24	1.30625	0.522	0.311	5.65026e-20	epi0	Arxes2
7.46484e-41	1.30194	0.744	0.512	1.30978e-36	epi0	Serpinb6b
8.832e-15	1.29981	0.258	0.12	1.54966e-10	epi0	Ctf1
8.0837e-38	1.29795	0.534	0.233	1.41837e-33	epi0	Krt19
1.99079e-06	1.29295	0.16	0.086	0.0349304	epi0	Sh3glb2
3.89132e-14	1.29159	0.31	0.163	6.82771e-10	epi0	Podn
1.44811e-17	1.2897	0.322	0.159	2.54085e-13	epi0	Pacc1
4.69043e-29	1.28964	0.5	0.253	8.22984e-25	epi0	Cd55
1.15331e-07	1.28637	0.122	0.053	0.0020236	epi0	Cracr2b
6.68426e-23	1.28599	0.376	0.17	1.17282e-18	epi0	Crb2
6.26995e-15	1.2839	0.26	0.115	1.10013e-10	epi0	Slc26a11
3.89144e-34	1.28112	0.77	0.54	6.82793e-30	epi0	C3
1.93433e-16	1.27985	0.41	0.235	3.39398e-12	epi0	Ctsh
2.10881e-06	1.27401	0.168	0.094	0.0370011	epi0	Gcnt2
7.3138e-14	1.2734	0.408	0.263	1.28328e-09	epi0	Megf9
2.79624e-12	1.27283	0.21	0.094	4.90629e-08	epi0	Filip1
0.000228308	1.27232	0.118	0.067	1	epi0	Adgrf4
8.94425e-08	1.27171	0.216	0.123	0.00156936	epi0	Stxbp2
1.73586e-45	1.27004	0.752	0.495	3.04573e-41	epi0	Sulf1
5.02059e-26	1.26994	0.492	0.261	8.80913e-22	epi0	Npr1
1.70816e-29	1.26754	0.612	0.387	2.99713e-25	epi0	Tgm2
1.07893e-36	1.25942	0.652	0.381	1.89309e-32	epi0	Adgrg1
8.46827e-10	1.25347	0.158	0.069	1.48584e-05	epi0	Gm45716
2.85003e-24	1.25087	0.418	0.204	5.00067e-20	epi0	Spns2
1.70764e-46	1.24978	0.706	0.372	2.99622e-42	epi0	Syngr1
2.53587e-15	1.24852	0.24	0.103	4.44943e-11	epi0	Zfp579
1.40808e-08	1.24832	0.116	0.045	0.000247062	epi0	Nr0b2
5.35672e-11	1.24787	0.2	0.093	9.39891e-07	epi0	Trpm6
1.01898e-08	1.24336	0.236	0.131	0.00017879	epi0	Sorbs1
1.61275e-29	1.24056	0.536	0.285	2.82972e-25	epi0	Bcam
8.90969e-61	1.23849	0.888	0.749	1.56329e-56	epi0	Soat1
3.25507e-20	1.23703	0.414	0.221	5.71135e-16	epi0	Tmem141
8.08458e-05	1.23684	0.172	0.11	1	epi0	Unc119
0.00126964	1.23671	0.12	0.074	1	epi0	Gstm6
8.01389e-07	1.23537	0.2	0.118	0.0140612	epi0	Szt2
3.15908e-38	1.23447	0.616	0.323	5.54293e-34	epi0	Arl4d
1.56104e-10	1.23446	0.162	0.067	2.739e-06	epi0	Pdzd2
4.80292e-06	1.2275	0.126	0.063	0.084272	epi0	Plxnb3
4.43842e-28	1.22696	0.856	0.802	7.78765e-24	epi0	Creg1
0.00010417	1.22691	0.11	0.059	1	epi0	Cbarp
3.082e-12	1.22205	0.226	0.105	5.40767e-08	epi0	Tmem35a
3.11008e-07	1.21698	0.156	0.08	0.00545695	epi0	Tdrp
1.04491e-11	1.20836	0.332	0.203	1.8334e-07	epi0	Tbx18
4.03345e-11	1.20812	0.244	0.126	7.07709e-07	epi0	Ncf2
2.19599e-26	1.20706	0.562	0.331	3.85309e-22	epi0	Tmem151a
8.19526e-30	1.20608	0.554	0.289	1.43794e-25	epi0	Smtnl2
2.2043e-35	1.20487	0.672	0.438	3.86766e-31	epi0	Ilvbl
1.30333e-05	1.20416	0.144	0.08	0.228682	epi0	Gm45783
3.21011e-15	1.20196	0.284	0.134	5.63246e-11	epi0	Celsr1
3.46808e-29	1.20171	0.588	0.347	6.0851e-25	epi0	Fads2
6.83574e-08	1.20156	0.152	0.072	0.0011994	epi0	Gmpr
1.13709e-11	1.19721	0.28	0.151	1.99513e-07	epi0	Amy1
2.61239e-48	1.19375	0.81	0.594	4.5837e-44	epi0	Ddr1
5.17054e-14	1.19283	0.162	0.055	9.07223e-10	epi0	Papln
6.55121e-38	1.19172	0.668	0.344	1.14947e-33	epi0	Star
2.15092e-19	1.18384	0.414	0.218	3.774e-15	epi0	Krt8
3.4742e-13	1.1829	0.258	0.126	6.09582e-09	epi0	Ppp2r2b
3.18314e-11	1.18289	0.262	0.136	5.58514e-07	epi0	Rhpn2
2.52319e-12	1.18046	0.25	0.123	4.4272e-08	epi0	Gng13
4.68511e-39	1.17903	0.706	0.427	8.2205e-35	epi0	Smim1
7.40676e-08	1.17171	0.142	0.065	0.00129959	epi0	Cdk15
7.59123e-32	1.16983	0.668	0.401	1.33196e-27	epi0	Myl9
1.17013e-19	1.16847	0.446	0.254	2.05312e-15	epi0	Tmem135
5.03068e-22	1.16756	0.478	0.271	8.82683e-18	epi0	Lctl
3.56855e-09	1.16574	0.14	0.059	6.26137e-05	epi0	Inha
1.58354e-05	1.16496	0.126	0.067	0.277848	epi0	Abcc3
8.58063e-20	1.16162	0.416	0.221	1.50556e-15	epi0	Golm1
5.63261e-16	1.15481	0.366	0.207	9.88297e-12	epi0	Pld3
1.87783e-07	1.15435	0.146	0.071	0.00329484	epi0	Samd10
3.07874e-13	1.1536	0.216	0.093	5.40195e-09	epi0	C4b
1.30482e-18	1.15257	0.522	0.351	2.28944e-14	epi0	Gstp2
8.29468e-05	1.14939	0.104	0.054	1	epi0	Mfsd9
0.00276373	1.14576	0.162	0.113	1	epi0	Acaa1a
1.56865e-08	1.14323	0.222	0.123	0.000275236	epi0	Etfbkmt
5.05556e-16	1.14073	0.46	0.294	8.87049e-12	epi0	Gnpda1
3.13607e-08	1.13759	0.16	0.076	0.000550256	epi0	Gjc2
1.98785e-29	1.13718	0.514	0.261	3.48788e-25	epi0	Tgfb3
1.5395e-14	1.13228	0.366	0.205	2.70121e-10	epi0	B4galt6
0.000263912	1.13041	0.108	0.061	1	epi0	Tmem8
6.15758e-11	1.12827	0.3	0.173	1.08041e-06	epi0	Dnase2a
6.78776e-15	1.12699	0.366	0.208	1.19098e-10	epi0	Mbp
5.13078e-12	1.12599	0.212	0.097	9.00246e-08	epi0	2900089D17Rik
9.07017e-27	1.12563	0.51	0.266	1.59145e-22	epi0	Ppl
7.01352e-38	1.12322	0.76	0.543	1.23059e-33	epi0	Stk39
2.06559e-07	1.12066	0.134	0.062	0.00362428	epi0	Sgsh
1.17471e-09	1.12062	0.186	0.09	2.06115e-05	epi0	Rbm47
2.71473e-15	1.12032	0.366	0.203	4.76327e-11	epi0	Slc4a11
2.17346e-22	1.11864	0.48	0.253	3.81356e-18	epi0	Tfcp2l1
1.73183e-22	1.11458	0.418	0.205	3.03866e-18	epi0	Zbtb8b
6.15492e-15	1.11268	0.388	0.221	1.07994e-10	epi0	Zbtb8a
3.72672e-31	1.11247	0.804	0.669	6.5389e-27	epi0	Gabarapl1
8.30631e-51	1.11209	0.862	0.611	1.45743e-46	epi0	Rgs10
1.07239e-05	1.10989	0.126	0.065	0.188162	epi0	Lpar2
8.96075e-12	1.10959	0.198	0.086	1.57225e-07	epi0	Smpx
5.77279e-10	1.1079	0.288	0.167	1.01289e-05	epi0	Hlcs
1.65121e-25	1.1032	0.652	0.435	2.89721e-21	epi0	Tkfc
9.1876e-12	1.09924	0.176	0.071	1.61206e-07	epi0	Ccdc85c
8.42821e-12	1.09859	0.262	0.136	1.47881e-07	epi0	Pxmp2
6.58567e-05	1.09847	0.134	0.076	1	epi0	Gm26754
0.00186403	1.09782	0.174	0.125	1	epi0	Zfp87
8.62076e-07	1.09765	0.192	0.109	0.015126	epi0	Bmp6
6.34572e-08	1.09426	0.186	0.097	0.00111342	epi0	Plch1
4.34618e-38	1.09121	0.826	0.622	7.62581e-34	epi0	Igfbp6
9.90749e-08	1.0907	0.192	0.101	0.00173837	epi0	Slc18a1
2.94835e-34	1.0893	0.756	0.569	5.17317e-30	epi0	Cerk
2.09798e-16	1.08851	0.406	0.231	3.68112e-12	epi0	Plekhg3
8.72921e-06	1.08631	0.256	0.171	0.153163	epi0	Shroom3
0.00141993	1.08626	0.112	0.069	1	epi0	Armcx3
3.18932e-24	1.08542	0.582	0.366	5.59597e-20	epi0	Smpdl3b
5.38477e-18	1.08443	0.458	0.28	9.44812e-14	epi0	Brpf3
4.74958e-32	1.08272	0.614	0.337	8.33362e-28	epi0	Cyp2s1
1.13169e-16	1.08272	0.362	0.189	1.98567e-12	epi0	Vtcn1
8.00801e-10	1.08133	0.18	0.083	1.40509e-05	epi0	Gpr146
1.10131e-15	1.08104	0.404	0.228	1.93237e-11	epi0	Wt1os
9.63838e-09	1.0786	0.192	0.098	0.000169115	epi0	Stap2
1.03909e-21	1.07463	0.634	0.444	1.82318e-17	epi0	Micall1
8.46326e-07	1.07413	0.11	0.049	0.0148496	epi0	Ston2
0.0006464	1.06961	0.188	0.129	1	epi0	Ganc
1.85263e-05	1.06547	0.108	0.054	0.325063	epi0	Folr1
6.95371e-13	1.06328	0.262	0.13	1.2201e-08	epi0	Pcp4l1
1.76084e-05	1.06294	0.16	0.093	0.308957	epi0	Rnd2
1.05418e-07	1.06248	0.144	0.067	0.00184966	epi0	Arhgdig
8.69739e-18	1.06133	0.378	0.189	1.52604e-13	epi0	Sh2d4a
1.6136e-05	1.06082	0.154	0.088	0.283122	epi0	Bcl3
1.27156e-79	1.05956	0.988	0.993	2.23107e-75	epi0	Lgals1
1.0875e-06	1.05858	0.256	0.165	0.0190812	epi0	Plxnb1
0.00257531	1.05847	0.106	0.067	1	epi0	Pcdhb20
3.04873e-11	1.05647	0.252	0.13	5.3493e-07	epi0	Bcar3
2.03072e-07	1.05622	0.1	0.039	0.0035631	epi0	Robo4
2.06496e-18	1.05598	0.554	0.378	3.62317e-14	epi0	Fam234a
0.000232451	1.0549	0.146	0.09	1	epi0	Nkd1
3.27376e-17	1.05343	0.338	0.169	5.74415e-13	epi0	Cers4
1.07922e-21	1.05293	0.592	0.404	1.8936e-17	epi0	Crot
1.66642e-27	1.04688	0.6	0.357	2.9239e-23	epi0	Dync1i1
0.000129866	1.04424	0.114	0.062	1	epi0	Smagp
6.46091e-16	1.04225	0.448	0.286	1.13363e-11	epi0	Pygb
1.47075e-06	1.04101	0.128	0.061	0.0258058	epi0	Mfsd13a
2.8876e-11	1.04009	0.278	0.15	5.06658e-07	epi0	Casz1
3.95364e-05	1.03752	0.14	0.08	0.693706	epi0	Aldh3b1
1.89e-58	1.03428	0.92	0.709	3.3162e-54	epi0	Ptgis
7.16136e-29	1.03378	0.574	0.316	1.25653e-24	epi0	Rdh10
2.84387e-16	1.03155	0.412	0.236	4.98985e-12	epi0	Gm20186
2.94263e-05	1.03136	0.106	0.053	0.516313	epi0	H2-DMa
6.15948e-06	1.03133	0.17	0.097	0.108074	epi0	Slc8a1
6.15329e-09	1.03069	0.334	0.219	0.000107966	epi0	Kank1
6.26625e-07	1.02982	0.234	0.145	0.0109948	epi0	Cavin2
1.14841e-16	1.02955	0.462	0.293	2.01501e-12	epi0	Slc39a10
2.83863e-22	1.02893	0.596	0.404	4.98067e-18	epi0	Mif4gd
5.55209e-08	1.02893	0.22	0.125	0.00097417	epi0	Ccdc171
8.97408e-08	1.02796	0.184	0.097	0.00157459	epi0	Daglb
4.70303e-10	1.02756	0.314	0.192	8.25193e-06	epi0	Flt4
0.000742858	1.02508	0.134	0.083	1	epi0	Isoc2a
3.48223e-06	1.02365	0.156	0.085	0.0610992	epi0	Napepld
2.02488e-17	1.02338	0.368	0.188	3.55286e-13	epi0	Pkia
0.000328708	1.02313	0.132	0.079	1	epi0	Mpdu1
1.95611e-21	1.02266	0.582	0.37	3.43219e-17	epi0	Gm48228
1.7376e-11	1.02005	0.316	0.183	3.04879e-07	epi0	Spsb1
2.79585e-09	1.01687	0.324	0.209	4.90559e-05	epi0	Trmt2b
7.44718e-24	1.01174	0.474	0.245	1.30668e-19	epi0	Msln
7.28102e-19	1.01092	0.372	0.189	1.27753e-14	epi0	Ptk2b
7.87523e-13	1.00804	0.362	0.215	1.38179e-08	epi0	Gabra3
5.55581e-18	1.00616	0.494	0.315	9.74823e-14	epi0	Clip3
6.72796e-05	1.00062	0.154	0.093	1	epi0	Coprs
1.31473e-10	0.999873	0.37	0.235	2.30682e-06	epi0	Klc4
1.43009e-11	0.997792	0.292	0.162	2.50923e-07	epi0	E130308A19Rik
1.71021e-32	0.997017	0.734	0.471	3.00073e-28	epi0	Aqp5
0.00045295	0.996649	0.152	0.099	1	epi0	Reps2
2.20463e-11	0.994154	0.51	0.387	3.86825e-07	epi0	Bicc1
1.01412e-25	0.993955	0.584	0.309	1.77938e-21	epi0	Sez6l
2.23082e-66	0.993756	0.964	0.921	3.9142e-62	epi0	Gstm2
6.30573e-42	0.993085	0.834	0.609	1.1064e-37	epi0	Ptprf
5.40245e-14	0.992195	0.244	0.109	9.47914e-10	epi0	Calcrl
1.73041e-06	0.986572	0.188	0.107	0.0303618	epi0	Gdpd2
1.51642e-15	0.98639	0.57	0.42	2.66072e-11	epi0	Myo18a
4.06787e-06	0.985554	0.182	0.105	0.0713748	epi0	Amigo2
5.056e-64	0.98519	0.928	0.913	8.87126e-60	epi0	Mgst1
2.86723e-05	0.983428	0.188	0.119	0.503085	epi0	Prr5l
8.27537e-28	0.974316	0.752	0.565	1.452e-23	epi0	Gxylt2
3.67083e-10	0.973746	0.336	0.211	6.44084e-06	epi0	Hmgcs2
0.00017845	0.973728	0.166	0.106	1	epi0	Fam117a
4.56747e-05	0.973167	0.202	0.132	0.801409	epi0	Mcee
9.94204e-16	0.972572	0.598	0.436	1.74443e-11	epi0	Nenf
1.61915e-33	0.971574	0.728	0.447	2.84096e-29	epi0	Dmkn
5.68238e-06	0.971521	0.17	0.097	0.0997031	epi0	Slc4a8
2.22231e-05	0.97043	0.108	0.053	0.389927	epi0	Tmem202
5.22796e-34	0.968454	0.78	0.565	9.17298e-30	epi0	Me2
1.06168e-12	0.96658	0.34	0.193	1.86283e-08	epi0	Gm35533
1.05536e-38	0.963903	0.786	0.513	1.85173e-34	epi0	Rnf213
3.59667e-16	0.9633	0.488	0.308	6.31073e-12	epi0	Galc
8.35791e-49	0.961176	0.89	0.735	1.46648e-44	epi0	F11r
6.35441e-09	0.959303	0.314	0.201	0.000111495	epi0	Slc18b1
1.65063e-06	0.956139	0.166	0.09	0.028962	epi0	Gm7694
2.91769e-11	0.954938	0.484	0.353	5.11938e-07	epi0	Mpp5
0.002115	0.954854	0.122	0.079	1	epi0	Lhx6
7.02159e-08	0.954623	0.18	0.093	0.00123201	epi0	Lrba
1.38507e-07	0.954605	0.25	0.151	0.00243024	epi0	Orai2
3.39528e-12	0.953826	0.384	0.235	5.95736e-08	epi0	Pced1b
2.29542e-15	0.953526	0.572	0.419	4.02755e-11	epi0	Fam3c
0.000571386	0.951664	0.154	0.101	1	epi0	Mthfsd
2.92916e-13	0.950869	0.5	0.352	5.13951e-09	epi0	Trp53inp2
7.05532e-06	0.950508	0.166	0.095	0.123793	epi0	Gm39469
1.42697e-19	0.950166	0.476	0.269	2.50376e-15	epi0	Plekhg5
6.23196e-17	0.946854	0.476	0.297	1.09346e-12	epi0	Enpp4
4.5725e-26	0.944888	0.818	0.697	8.0229e-22	epi0	Glul
8.97333e-23	0.942599	0.6	0.379	1.57446e-18	epi0	Alad
1.32831e-40	0.942531	0.862	0.651	2.33066e-36	epi0	Myrf
3.75915e-16	0.941558	0.342	0.178	6.59581e-12	epi0	Ccdc69
0.000415694	0.941374	0.108	0.061	1	epi0	Mef2b
5.91371e-11	0.94127	0.244	0.123	1.03762e-06	epi0	Shisa8
1.23974e-22	0.938944	0.55	0.314	2.17525e-18	epi0	Cxadr
1.54567e-12	0.937792	0.428	0.281	2.71203e-08	epi0	Pts
5.7967e-05	0.937198	0.306	0.229	1	epi0	Gpd1l
2.50124e-17	0.936016	0.52	0.335	4.38868e-13	epi0	Txnip
8.0633e-06	0.934759	0.106	0.049	0.141479	epi0	Rcsd1
0.000110996	0.934137	0.19	0.125	1	epi0	Acyp2
8.67368e-15	0.930196	0.512	0.353	1.52188e-10	epi0	Slc66a2
4.31106e-08	0.927916	0.19	0.099	0.000756418	epi0	Pde4b
2.98738e-08	0.927568	0.364	0.253	0.000524165	epi0	Serpinb9
1.96167e-22	0.922899	0.73	0.529	3.44195e-18	epi0	Eln
0.00227066	0.922118	0.134	0.089	1	epi0	Cntnap1
1.04592e-24	0.921365	0.696	0.481	1.83517e-20	epi0	Cygb
2.2275e-10	0.920183	0.348	0.217	3.90837e-06	epi0	Aig1
1.67454e-17	0.919182	0.558	0.361	2.93814e-13	epi0	Cela1
9.25718e-26	0.91884	0.606	0.357	1.62427e-21	epi0	Frmd4b
6.93381e-12	0.918692	0.196	0.085	1.21661e-07	epi0	Mst1r
2.49166e-11	0.918285	0.344	0.205	4.37186e-07	epi0	Gipc2
3.9016e-20	0.914284	0.78	0.671	6.84574e-16	epi0	Rbm28
9.48265e-53	0.913965	0.946	0.791	1.66383e-48	epi0	Olfr1033
3.46471e-06	0.913755	0.23	0.145	0.0607919	epi0	Ltbp4
6.7143e-08	0.9128	0.196	0.103	0.00117809	epi0	Fras1
2.95899e-58	0.908602	0.944	0.95	5.19185e-54	epi0	Gm2a
7.19671e-17	0.907815	0.748	0.631	1.26273e-12	epi0	Maged2
9.13969e-05	0.906889	0.146	0.085	1	epi0	Esrra
1.11863e-12	0.905022	0.274	0.137	1.96275e-08	epi0	Foxo6
5.8512e-09	0.90378	0.314	0.197	0.000102665	epi0	Acy3
3.23248e-14	0.903369	0.492	0.339	5.67171e-10	epi0	Usp53
1.53409e-14	0.902915	0.522	0.359	2.69171e-10	epi0	Tmem106c
0.000737769	0.901602	0.186	0.131	1	epi0	Efna2
6.2966e-14	0.899073	0.524	0.383	1.1048e-09	epi0	Lpcat3
0.000205915	0.896823	0.242	0.175	1	epi0	Ado
3.90272e-15	0.896325	0.446	0.278	6.84771e-11	epi0	Isyna1
0.00356762	0.894622	0.376	0.313	1	epi0	Nebl
3.52727e-22	0.89435	0.706	0.51	6.18895e-18	epi0	Tut4
5.84491e-43	0.894068	0.89	0.776	1.02555e-38	epi0	Dynll2
8.22879e-35	0.892933	0.854	0.733	1.44382e-30	epi0	Mat2b
3.53184e-40	0.892714	0.902	0.829	6.19697e-36	epi0	Cyb5a
2.44259e-18	0.89091	0.642	0.465	4.28578e-14	epi0	Lgals7
3.43233e-11	0.888773	0.364	0.227	6.02236e-07	epi0	Siae
1.19002e-07	0.887206	0.35	0.241	0.00208801	epi0	Bicd1
7.97724e-07	0.886333	0.286	0.189	0.0139969	epi0	BC029722
8.31228e-07	0.886248	0.3	0.208	0.0145847	epi0	Pcdh18
5.68731e-10	0.885014	0.314	0.189	9.97895e-06	epi0	Slc25a45
9.90892e-05	0.884663	0.246	0.175	1	epi0	Flnc
1.14408e-09	0.884601	0.274	0.157	2.00741e-05	epi0	Phactr1
0.000670792	0.884054	0.184	0.124	1	epi0	1810024B03Rik
4.96713e-47	0.882606	0.926	0.847	8.71533e-43	epi0	Wt1
1.84452e-05	0.882423	0.188	0.117	0.32364	epi0	Gm12840
1.26753e-25	0.880549	0.838	0.758	2.224e-21	epi0	B4galt1
4.09343e-06	0.880143	0.23	0.149	0.0718234	epi0	Pgpep1
6.29215e-18	0.879319	0.562	0.373	1.10402e-13	epi0	Syne2
1.35896e-35	0.878097	0.912	0.806	2.38443e-31	epi0	Abi1
1.17882e-41	0.877458	0.878	0.798	2.06835e-37	epi0	Ndfip1
6.79956e-09	0.877067	0.266	0.155	0.000119305	epi0	Usp54
0.00451399	0.876306	0.146	0.101	1	epi0	Nme7
3.73714e-24	0.876203	0.756	0.62	6.55718e-20	epi0	Akt2
6.06575e-06	0.875815	0.222	0.141	0.10643	epi0	Apol7a
2.53691e-13	0.875054	0.274	0.132	4.45126e-09	epi0	Rorc
4.67698e-06	0.874852	0.228	0.145	0.0820623	epi0	Plekhb2
1.68408e-06	0.873892	0.246	0.159	0.0295488	epi0	Ankra2
1.144e-16	0.873584	0.602	0.427	2.00726e-12	epi0	Daam1
7.23002e-37	0.86918	0.884	0.734	1.26858e-32	epi0	Gata6
7.25464e-17	0.86907	0.618	0.455	1.2729e-12	epi0	Pcyox1
2.64689e-26	0.868434	0.736	0.495	4.64423e-22	epi0	Shtn1
1.73387e-16	0.868129	0.594	0.448	3.04224e-12	epi0	Zfyve21
2.55987e-06	0.866086	0.214	0.132	0.0449155	epi0	Zdhhc24
0.00346942	0.863888	0.122	0.08	1	epi0	Zfp101
6.33165e-09	0.861457	0.388	0.273	0.000111095	epi0	Rgs3
1.17407e-16	0.860044	0.718	0.617	2.06002e-12	epi0	Laptm4b
6.90355e-09	0.859418	0.294	0.177	0.00012113	epi0	Ggct
1.33302e-17	0.858945	0.572	0.4	2.33892e-13	epi0	Zbtb7c
5.11221e-11	0.858851	0.252	0.129	8.96989e-07	epi0	Slc25a23
1.76705e-11	0.858786	0.416	0.271	3.10046e-07	epi0	C77080
3.07886e-08	0.85716	0.318	0.207	0.000540217	epi0	C1rl
5.72203e-40	0.855842	0.892	0.683	1.00399e-35	epi0	Lpl
1.58331e-29	0.855837	0.85	0.768	2.77808e-25	epi0	Slc48a1
1.13136e-07	0.852468	0.346	0.243	0.00198508	epi0	Tmem50b
4.29328e-06	0.851577	0.424	0.348	0.0753299	epi0	Dhrs4
1.79782e-16	0.851112	0.658	0.498	3.15446e-12	epi0	Efemp1
6.81397e-33	0.850352	0.868	0.75	1.19558e-28	epi0	Clu
2.83887e-09	0.84852	0.31	0.189	4.98108e-05	epi0	Cables1
2.52464e-08	0.845731	0.366	0.252	0.000442973	epi0	Atp6v0a1
6.65821e-06	0.845488	0.36	0.27	0.116825	epi0	Zcchc3
2.33113e-08	0.836356	0.188	0.097	0.000409021	epi0	Epb41l5
1.09282e-15	0.832458	0.492	0.312	1.91745e-11	epi0	Sort1
1.19145e-12	0.831761	0.384	0.235	2.09051e-08	epi0	Stk10
0.0007821	0.831436	0.076	0.135	1	epi0	Frmd4a
4.75402e-05	0.830143	0.154	0.089	0.83414	epi0	Btc
2.72735e-60	0.828861	0.99	0.991	4.78541e-56	epi0	Tmsb4x
1.79841e-13	0.826778	0.546	0.403	3.15548e-09	epi0	Aamdc
3.71671e-09	0.825758	0.312	0.193	6.52135e-05	epi0	Sugct
6.63105e-23	0.824732	0.768	0.619	1.16348e-18	epi0	Tle5
2.21471e-06	0.822211	0.304	0.212	0.0388593	epi0	Acsf2
0.00183966	0.821666	0.186	0.133	1	epi0	Smad6
5.35064e-08	0.82108	0.358	0.251	0.000938824	epi0	H2-DMb1
9.64577e-05	0.819484	0.334	0.257	1	epi0	Pnkd
0.003968	0.817288	0.144	0.1	1	epi0	Hexdc
1.95178e-06	0.814981	0.158	0.085	0.034246	epi0	2310030G06Rik
1.76503e-09	0.813858	0.556	0.441	3.09692e-05	epi0	Calcoco1
1.09478e-08	0.813757	0.306	0.187	0.000192089	epi0	Slc16a2
0.000649439	0.811626	0.192	0.133	1	epi0	Ethe1
2.20618e-08	0.811501	0.402	0.295	0.000387097	epi0	Kifc3
6.87409e-05	0.810683	0.232	0.162	1	epi0	Man1c1
5.93513e-06	0.80837	0.31	0.219	0.104138	epi0	Cdc42ep1
4.31244e-07	0.808273	0.3	0.199	0.00756661	epi0	Tgif2
1.02867e-05	0.807077	0.116	0.058	0.18049	epi0	Soga3
5.186e-07	0.806111	0.19	0.105	0.00909935	epi0	Megf6
1.60663e-15	0.802089	0.392	0.216	2.81899e-11	epi0	Samd12
1.26091e-10	0.799555	0.414	0.266	2.21239e-06	epi0	Aldoc
3.56185e-07	0.799259	0.214	0.125	0.00624962	epi0	Pkp2
8.08637e-05	0.79869	0.178	0.112	1	epi0	Lbp
1.39146e-11	0.798505	0.476	0.335	2.44145e-07	epi0	Nod1
7.17378e-12	0.79716	0.622	0.507	1.25871e-07	epi0	Aqp2
7.3797e-31	0.797116	0.9	0.875	1.29484e-26	epi0	Atpif1
3.66764e-18	0.795416	0.648	0.469	6.43524e-14	epi0	Bcl2l11
7.92051e-40	0.795011	0.914	0.889	1.38973e-35	epi0	Ndufa1
8.88079e-05	0.79409	0.236	0.163	1	epi0	Zmat1
0.000270691	0.793148	0.214	0.149	1	epi0	Slc25a1
2.86358e-31	0.792632	0.894	0.811	5.02443e-27	epi0	Gstm1
0.00800865	0.79057	0.162	0.119	1	epi0	Ptk7
5.39341e-12	0.790561	0.25	0.125	9.46328e-08	epi0	Coro2a
4.55851e-09	0.79001	0.426	0.299	7.99836e-05	epi0	Fam210b
1.88569e-08	0.789798	0.296	0.187	0.000330863	epi0	Mettl26
0.000589965	0.78926	0.154	0.1	1	epi0	Tmem218
1.36337e-06	0.788882	0.36	0.262	0.0239217	epi0	Fzd7
0.000538788	0.788695	0.206	0.144	1	epi0	Paxx
1.64782e-08	0.788056	0.416	0.3	0.000289127	epi0	Eml2
1.40615e-06	0.785831	0.468	0.371	0.0246723	epi0	Btg2
1.07162e-05	0.784968	0.24	0.161	0.188026	epi0	Uchl1
5.41502e-05	0.784652	0.296	0.219	0.95012	epi0	Dnpep
5.65907e-06	0.783138	0.372	0.285	0.099294	epi0	Hspa12a
1.27013e-09	0.781728	0.452	0.333	2.22857e-05	epi0	Iah1
2.0838e-09	0.780124	0.274	0.155	3.65623e-05	epi0	Atp9a
6.109e-38	0.777182	0.926	0.831	1.07189e-33	epi0	Rhou
3.21829e-05	0.774911	0.24	0.157	0.564681	epi0	Ypel2
3.0642e-31	0.774553	0.846	0.749	5.37645e-27	epi0	Ube2h
7.14953e-17	0.774107	0.702	0.566	1.25446e-12	epi0	Casp6
3.54824e-12	0.773187	0.632	0.504	6.22574e-08	epi0	Cxxc5
3.40048e-23	0.772824	0.836	0.757	5.96649e-19	epi0	Capns1
0.000167781	0.772241	0.182	0.115	1	epi0	Zfp467
2.1386e-05	0.770058	0.538	0.455	0.375239	epi0	Tshz1
1.42139e-09	0.769183	0.478	0.367	2.49397e-05	epi0	Mavs
1.06701e-06	0.768431	0.3	0.206	0.0187218	epi0	Slc25a22
1.36817e-06	0.768164	0.24	0.147	0.024006	epi0	Gbp8
2.5592e-07	0.766817	0.556	0.469	0.00449037	epi0	Fbxo21
0.00378499	0.766721	0.11	0.071	1	epi0	Xkr8
0.0012071	0.766136	0.178	0.125	1	epi0	Herc3
2.09912e-07	0.765214	0.328	0.226	0.00368311	epi0	Cdc42bpg
5.08061e-15	0.765055	0.63	0.472	8.91443e-11	epi0	Wdr6
1.64117e-08	0.761167	0.382	0.267	0.000287959	epi0	Igdcc4
8.47325e-17	0.761036	0.736	0.567	1.48672e-12	epi0	Dhrs3
0.0080077	0.759954	0.18	0.135	1	epi0	Egln2
7.45179e-20	0.759633	0.418	0.223	1.30749e-15	epi0	Tent5c
2.74867e-09	0.759613	0.418	0.3	4.82281e-05	epi0	Plce1
7.48141e-06	0.757616	0.496	0.422	0.131269	epi0	Zadh2
0.000767749	0.756342	0.138	0.086	1	epi0	Tspyl5
0.000773248	0.756308	0.17	0.115	1	epi0	Reep1
0.00231408	0.756157	0.106	0.065	1	epi0	Ikbke
1.47156e-12	0.755833	0.5	0.344	2.582e-08	epi0	Mgst3
1.72786e-05	0.755818	0.214	0.139	0.30317	epi0	Obsl1
0.000296023	0.755542	0.146	0.089	1	epi0	Lyrm9
1.15431e-24	0.755329	0.774	0.555	2.02535e-20	epi0	Chchd10
3.04569e-18	0.754329	0.724	0.573	5.34398e-14	epi0	Dab2
2.92091e-09	0.754024	0.594	0.471	5.12503e-05	epi0	Rcan2
1.88982e-16	0.752681	0.896	0.887	3.31588e-12	epi0	Rbbp7
0.00155197	0.752203	0.148	0.099	1	epi0	Slc46a1
0.000415434	0.75166	0.19	0.13	1	epi0	Galm
8.26519e-16	0.751524	0.59	0.418	1.45021e-11	epi0	Tspan5
1.07423e-16	0.751282	0.704	0.562	1.88484e-12	epi0	Hacd4
0.00650538	0.75012	0.314	0.269	1	epi0	Rnf34
3.01396e-05	0.748081	0.232	0.154	0.52883	epi0	Galt
8.09998e-05	0.745708	0.32	0.242	1	epi0	Mccc1
2.71263e-13	0.745111	0.598	0.433	4.75958e-09	epi0	Baiap2l1
0.00128641	0.742884	0.112	0.068	1	epi0	Lgi4
5.04129e-07	0.742604	0.272	0.179	0.00884545	epi0	Fam136a
1.06675e-06	0.742408	0.292	0.192	0.0187172	epi0	9030624G23Rik
1.44282e-17	0.742394	0.71	0.566	2.53158e-13	epi0	Cacnb3
6.8178e-43	0.742294	0.97	0.939	1.19625e-38	epi0	Igfbp5
1.16885e-34	0.74176	0.92	0.718	2.05086e-30	epi0	Kctd14
6.9014e-09	0.741162	0.402	0.289	0.000121092	epi0	Zmym3
0.000155494	0.740565	0.102	0.054	1	epi0	Gm45889
5.36433e-08	0.740532	0.37	0.255	0.000941226	epi0	Ptpn13
1.16211e-12	0.740307	0.416	0.265	2.03903e-08	epi0	Dock5
2.10518e-08	0.739316	0.492	0.387	0.000369374	epi0	C1qtnf12
8.12413e-05	0.739079	0.178	0.111	1	epi0	Spint2
0.000367366	0.738122	0.124	0.073	1	epi0	Ccpg1
7.59473e-16	0.735713	0.594	0.433	1.33257e-11	epi0	Adk
3.62925e-06	0.734964	0.31	0.217	0.0636789	epi0	Susd2
2.51432e-11	0.734478	0.672	0.591	4.41163e-07	epi0	Vamp8
5.20226e-11	0.733323	0.71	0.649	9.12788e-07	epi0	Cfh
5.87154e-05	0.732105	0.436	0.35	1	epi0	Nlk
2.95959e-08	0.731613	0.322	0.206	0.000519289	epi0	Macroh2a2
7.95416e-18	0.731167	0.76	0.645	1.39564e-13	epi0	C2
1.33073e-07	0.730774	0.528	0.418	0.0023349	epi0	Terf2ip
2.84663e-05	0.729956	0.172	0.104	0.49947	epi0	Emx2
0.000754871	0.729545	0.15	0.097	1	epi0	Pdk2
0.00270494	0.729199	0.2	0.148	1	epi0	2410018L13Rik
1.08138e-27	0.72904	0.876	0.828	1.89738e-23	epi0	Chp1
1.22459e-09	0.726754	0.432	0.303	2.14866e-05	epi0	Sorbs2
0.000962291	0.724687	0.188	0.131	1	epi0	Tk2
3.94206e-12	0.722498	0.508	0.355	6.91674e-08	epi0	Akr1c14
3.31449e-07	0.722338	0.458	0.362	0.00581561	epi0	Churc1
9.84644e-10	0.720639	0.32	0.195	1.72766e-05	epi0	Zfp462
2.37047e-07	0.719781	0.404	0.295	0.00415923	epi0	Tfdp2
1.46684e-12	0.719765	0.714	0.602	2.57372e-08	epi0	Tfrc
0.00612964	0.71975	0.22	0.172	1	epi0	Dgkz
3.65987e-10	0.717828	0.324	0.191	6.42161e-06	epi0	Gch1
0.000135556	0.717081	0.294	0.22	1	epi0	Fxyd1
1.44854e-21	0.714889	0.824	0.748	2.54161e-17	epi0	Rnf149
8.69014e-07	0.714507	0.34	0.243	0.0152477	epi0	Unc119b
0.00122881	0.713973	0.26	0.199	1	epi0	Bphl
0.000363196	0.71387	0.13	0.077	1	epi0	Nudt14
0.00960865	0.712879	0.126	0.087	1	epi0	Zfp729a
5.44821e-16	0.711391	0.7	0.55	9.55943e-12	epi0	Nfia
5.85545e-07	0.711235	0.456	0.354	0.010274	epi0	Fis1
2.10824e-07	0.710214	0.428	0.324	0.00369911	epi0	Vdr
3.84446e-10	0.708626	0.75	0.669	6.7455e-06	epi0	Enpp2
1.20387e-08	0.708234	0.5	0.408	0.000211231	epi0	Rnf44
0.00029922	0.704981	0.106	0.059	1	epi0	Aldh1a3
0.00429519	0.704486	0.142	0.099	1	epi0	Arap1
2.36559e-13	0.700709	0.704	0.603	4.15066e-09	epi0	Wnt5a
4.15071e-05	0.700569	0.156	0.091	0.728283	epi0	Magi1
0.00904861	0.699157	0.13	0.092	1	epi0	Paqr7
9.89283e-13	0.698722	0.688	0.536	1.7358e-08	epi0	Id1
0.00475259	0.69836	0.276	0.223	1	epi0	Prr12
6.0768e-32	0.697125	0.92	0.846	1.06623e-27	epi0	Add3
8.18516e-46	0.696715	0.95	0.92	1.43617e-41	epi0	Prdx2
2.77635e-23	0.695636	0.822	0.621	4.87139e-19	epi0	Stra6
0.000852879	0.695169	0.24	0.176	1	epi0	Thsd4
1.54987e-11	0.693592	0.348	0.205	2.71941e-07	epi0	Map4k2
0.000948621	0.690852	0.382	0.337	1	epi0	Cab39l
7.01384e-05	0.689147	0.236	0.163	1	epi0	Tbc1d2b
1.16249e-07	0.689077	0.512	0.403	0.0020397	epi0	Zfand6
7.47264e-07	0.687681	0.198	0.112	0.0131115	epi0	Cys1
0.000108033	0.687505	0.202	0.133	1	epi0	Carns1
0.000337277	0.686256	0.372	0.304	1	epi0	Zfp277
0.000860451	0.68526	0.124	0.075	1	epi0	Ccdc160
6.43817e-21	0.684399	0.844	0.739	1.12964e-16	epi0	Gas1
9.01135e-06	0.684041	0.342	0.253	0.158113	epi0	Sh3bp4
0.0089032	0.683925	0.234	0.186	1	epi0	Pwwp2b
8.58085e-35	0.683225	0.718	0.386	1.5056e-30	epi0	Esam
3.28335e-13	0.681407	0.596	0.453	5.76097e-09	epi0	Gata4
2.88407e-11	0.680883	0.384	0.229	5.06038e-07	epi0	Fabp3
1.01993e-06	0.676709	0.352	0.255	0.0178957	epi0	Borcs7
0.000748453	0.676555	0.208	0.148	1	epi0	Sema6d
6.53263e-27	0.676103	0.876	0.788	1.14622e-22	epi0	Prdx3
1.17043e-38	0.673639	0.99	0.987	2.05363e-34	epi0	S100a6
0.00581332	0.673472	0.202	0.151	1	epi0	H2-Ke6
0.000223596	0.671533	0.216	0.151	1	epi0	Ccdc71l
0.000458614	0.671211	0.21	0.148	1	epi0	Endod1
2.06766e-09	0.66941	0.54	0.423	3.62792e-05	epi0	Cox19
3.08434e-09	0.668385	0.402	0.266	5.41178e-05	epi0	St3gal1
1.22593e-20	0.666611	0.88	0.81	2.15102e-16	epi0	Sdc4
1.0144e-11	0.665825	0.58	0.446	1.77987e-07	epi0	Ncoa4
8.47075e-10	0.66523	0.502	0.379	1.48628e-05	epi0	Nnmt
1.58556e-05	0.661818	0.266	0.183	0.278203	epi0	Kif16b
2.86954e-06	0.661812	0.286	0.191	0.050349	epi0	Bloc1s1
2.69366e-14	0.65913	0.736	0.645	4.72629e-10	epi0	Ttll12
4.80663e-19	0.656591	0.71	0.537	8.43371e-15	epi0	Rnf128
8.9943e-08	0.654409	0.262	0.16	0.00157814	epi0	Plekha7
7.21893e-13	0.654267	0.692	0.594	1.26663e-08	epi0	Pank3
0.00029695	0.653392	0.272	0.207	1	epi0	AI467606
3.76527e-24	0.653117	0.92	0.888	6.60655e-20	epi0	Prdx5
4.89533e-13	0.652324	0.688	0.574	8.58935e-09	epi0	Acaa2
6.46042e-12	0.652132	0.65	0.513	1.13355e-07	epi0	Serping1
3.31009e-05	0.652098	0.376	0.287	0.580788	epi0	Mpg
0.00203811	0.651828	0.168	0.118	1	epi0	Lrig1
0.00107397	0.651257	0.424	0.353	1	epi0	Bnc2
1.86432e-22	0.650843	0.864	0.792	3.27114e-18	epi0	Atp5mpl
8.18651e-15	0.650167	0.79	0.701	1.43641e-10	epi0	Echs1
8.49941e-09	0.649	0.558	0.442	0.000149131	epi0	Tmem63a
1.24683e-13	0.648971	0.654	0.489	2.1877e-09	epi0	Wnt4
7.19937e-21	0.646188	0.85	0.781	1.2632e-16	epi0	Hacd3
1.13154e-08	0.64588	0.634	0.551	0.000198541	epi0	Grhpr
2.82199e-56	0.644994	0.96	0.967	4.95146e-52	epi0	Cox8a
3.95248e-06	0.644393	0.504	0.43	0.0693502	epi0	Cyhr1
8.74381e-07	0.644296	0.392	0.293	0.0153419	epi0	Hexa
3.59874e-05	0.641317	0.062	0.13	0.631434	epi0	Shmt1
1.44205e-05	0.640344	0.348	0.257	0.253021	epi0	Plxdc1
0.00538707	0.640114	0.286	0.232	1	epi0	Casp7
3.2651e-05	0.63966	0.214	0.139	0.572894	epi0	Mgmt
0.00757235	0.63944	0.172	0.128	1	epi0	1110032A03Rik
4.13085e-15	0.639167	0.74	0.631	7.24798e-11	epi0	Twsg1
9.39814e-05	0.638847	0.328	0.252	1	epi0	Aldh7a1
0.00465307	0.638506	0.106	0.068	1	epi0	Dtx2
1.82838e-07	0.638028	0.434	0.322	0.00320808	epi0	Pacs2
1.53286e-09	0.635431	0.474	0.333	2.68956e-05	epi0	Dennd4c
0.00716785	0.635017	0.11	0.073	1	epi0	Ears2
0.00209058	0.634852	0.202	0.147	1	epi0	Slc22a15
0.0015156	0.631872	0.558	0.515	1	epi0	Agap1
0.00222075	0.630679	0.114	0.071	1	epi0	Ccdc181
7.87904e-09	0.628924	0.564	0.437	0.000138246	epi0	Rassf2
1.09415e-08	0.628357	0.708	0.635	0.000191979	epi0	Marcksl1
1.07423e-10	0.627248	0.68	0.574	1.88484e-06	epi0	Tax1bp3
0.000209026	0.625447	0.252	0.18	1	epi0	Sipa1l2
2.66993e-07	0.625018	0.292	0.191	0.00468467	epi0	Slc31a2
0.000738081	0.624249	0.206	0.145	1	epi0	Dbndd2
4.24411e-05	0.623263	0.314	0.233	0.744672	epi0	Gm14325
1.22255e-06	0.621709	0.432	0.327	0.0214509	epi0	Rpp25
2.05806e-29	0.620703	0.926	0.866	3.61107e-25	epi0	1810037I17Rik
5.89077e-05	0.618366	0.382	0.307	1	epi0	Tmx2
6.81003e-05	0.617947	0.352	0.269	1	epi0	Erbin
7.90903e-08	0.61726	0.594	0.509	0.00138772	epi0	Pdcd4
4.08342e-26	0.616699	0.912	0.827	7.16476e-22	epi0	Hspb1
1.23325e-06	0.616593	0.418	0.313	0.0216386	epi0	Srgap1
0.00236153	0.616028	0.35	0.289	1	epi0	Pak4
0.000623637	0.615716	0.192	0.133	1	epi0	Cyb561
0.00185488	0.615196	0.256	0.195	1	epi0	Itpkb
0.0095455	0.614938	0.392	0.334	1	epi0	Fam172a
0.000555705	0.613651	0.352	0.287	1	epi0	Nsmaf
5.44637e-06	0.610313	0.244	0.157	0.095562	epi0	Gse1
0.000260923	0.609251	0.342	0.266	1	epi0	Tle4
0.000627589	0.609095	0.218	0.156	1	epi0	Ptov1
5.95255e-07	0.608686	0.344	0.241	0.0104443	epi0	Enpp5
3.19518e-08	0.606358	0.418	0.302	0.000560626	epi0	Ormdl2
1.54622e-10	0.606068	0.418	0.273	2.713e-06	epi0	Lgr5
1.18821e-09	0.604281	0.638	0.517	2.08483e-05	epi0	Il11ra1
1.45884e-26	0.603631	0.914	0.877	2.55969e-22	epi0	Arf3
0.000241104	0.603547	0.224	0.153	1	epi0	Tmtc1
1.75119e-10	0.603328	0.54	0.398	3.07263e-06	epi0	Pik3ip1
0.000616738	0.603291	0.29	0.225	1	epi0	Numb
1.08994e-07	0.603084	0.168	0.084	0.0019124	epi0	Trim14
0.00291706	0.602946	0.288	0.233	1	epi0	Ndufs7
0.00153098	0.602939	0.256	0.195	1	epi0	Cpeb3
4.55002e-09	0.601884	0.766	0.757	7.98346e-05	epi0	Csrp2
1.24103e-10	0.599466	0.512	0.361	2.17752e-06	epi0	Car2
0.00920716	0.599342	0.152	0.109	1	epi0	Akap12
0.00505254	0.599254	0.298	0.249	1	epi0	Itgb1bp1
5.18105e-11	0.599145	0.648	0.507	9.09066e-07	epi0	Aldh4a1
4.20099e-08	0.598338	0.582	0.503	0.000737106	epi0	Man2a1
6.01273e-07	0.597772	0.422	0.312	0.0105499	epi0	Hspa4l
4.05611e-16	0.597638	0.776	0.612	7.11685e-12	epi0	Pdpn
1.56709e-05	0.597124	0.332	0.24	0.274962	epi0	Jup
1.8494e-06	0.595784	0.486	0.4	0.0324496	epi0	Rab9
1.72863e-09	0.595606	0.592	0.485	3.03306e-05	epi0	Heg1
9.49343e-05	0.595354	0.148	0.087	1	epi0	Marchf3
0.00762099	0.595222	0.168	0.122	1	epi0	Myorg
0.00877387	0.59497	0.122	0.084	1	epi0	Mapk1ip1
6.5918e-49	0.594329	0.968	0.979	1.1566e-44	epi0	Cox6c
2.06446e-11	0.593643	0.726	0.658	3.6223e-07	epi0	Hcfc1r1
0.000413207	0.593274	0.284	0.215	1	epi0	Cpped1
5.18688e-06	0.592104	0.35	0.255	0.0910089	epi0	Afap1l2
1.81804e-05	0.590571	0.344	0.256	0.318993	epi0	Sema4c
2.33913e-24	0.590235	0.908	0.885	4.10424e-20	epi0	Atp5h
1.1571e-05	0.589527	0.17	0.099	0.203025	epi0	Rhobtb1
6.54179e-18	0.588775	0.804	0.72	1.14782e-13	epi0	Ndufa3
1.88203e-05	0.588659	0.274	0.19	0.330222	epi0	Pet100
2.04066e-18	0.587429	0.848	0.802	3.58054e-14	epi0	Rab11a
0.000201578	0.587409	0.324	0.247	1	epi0	Csf2ra
7.94154e-18	0.587163	0.85	0.797	1.39342e-13	epi0	Cdon
9.98347e-34	0.587125	0.93	0.923	1.7517e-29	epi0	Uqcrh
1.23265e-07	0.586967	0.596	0.509	0.00216281	epi0	Tmem256
1.37029e-33	0.586942	0.956	0.943	2.40431e-29	epi0	Dap
0.00418463	0.586669	0.454	0.393	1	epi0	Snap47
1.00235e-05	0.584458	0.31	0.221	0.175873	epi0	Nit1
0.000528606	0.584166	0.338	0.266	1	epi0	Tmem159
0.00264409	0.583979	0.196	0.141	1	epi0	AI838599
5.11972e-06	0.582986	0.366	0.269	0.0898306	epi0	Ece1
4.79955e-18	0.582814	0.828	0.749	8.42129e-14	epi0	Idh2
5.63981e-08	0.581386	0.542	0.435	0.000989561	epi0	Map4k3
0.00128494	0.581278	0.254	0.194	1	epi0	Dapp1
6.11622e-11	0.580119	0.486	0.338	1.07315e-06	epi0	Csad
4.43953e-08	0.580056	0.49	0.373	0.00077896	epi0	Lgr4
2.96747e-06	0.579967	0.518	0.418	0.0520672	epi0	Sorbs3
6.9207e-07	0.579932	0.572	0.477	0.0121431	epi0	Fibp
3.59721e-07	0.578885	0.504	0.395	0.00631167	epi0	Pcmtd2
8.75016e-07	0.577868	0.568	0.474	0.015353	epi0	Fam168a
1.96091e-12	0.57713	0.772	0.687	3.44062e-08	epi0	Pbx1
2.078e-05	0.576114	0.474	0.405	0.364607	epi0	Pyurf
5.17481e-05	0.575977	0.484	0.414	0.907973	epi0	Rmnd5b
9.69326e-06	0.575753	0.49	0.417	0.170078	epi0	Micos13
3.26037e-07	0.575336	0.67	0.602	0.00572065	epi0	Ifitm2
3.56332e-09	0.574997	0.53	0.406	6.25221e-05	epi0	1600012H06Rik
7.6392e-27	0.574824	0.904	0.889	1.34037e-22	epi0	Atp6v0e
5.05002e-07	0.574517	0.506	0.409	0.00886076	epi0	Scamp2
0.000322967	0.57327	0.238	0.172	1	epi0	Enox2
2.27896e-05	0.57274	0.42	0.336	0.399867	epi0	Fut8
1.07353e-06	0.569562	0.484	0.395	0.0188361	epi0	Ormdl3
3.52865e-08	0.568078	0.564	0.459	0.000619137	epi0	Uqcr11
0.000946979	0.566924	0.236	0.174	1	epi0	Lyplal1
0.00474301	0.565349	0.142	0.098	1	epi0	Cdk5rap3
1.42171e-24	0.56524	0.914	0.869	2.49453e-20	epi0	Cox7a2
0.000715761	0.564844	0.408	0.343	1	epi0	St3gal2
6.97598e-18	0.564165	0.802	0.671	1.22401e-13	epi0	Ndufb4
2.32662e-16	0.564048	0.854	0.738	4.08229e-12	epi0	Ermp1
8.64154e-08	0.563443	0.644	0.589	0.00151624	epi0	Ifnar2
6.69949e-08	0.561712	0.38	0.257	0.00117549	epi0	Rnase4
0.0097856	0.56002	0.198	0.153	1	epi0	Sema4a
2.91878e-19	0.559176	0.882	0.825	5.1213e-15	epi0	Cd2ap
0.00199754	0.55855	0.402	0.34	1	epi0	Ehd1
1.26622e-17	0.558409	0.878	0.81	2.22171e-13	epi0	Ndufc1
2.6899e-05	0.558198	0.49	0.42	0.47197	epi0	Zfp672
1.28191e-09	0.558126	0.744	0.67	2.24924e-05	epi0	Ces2g
0.00177903	0.557316	0.264	0.203	1	epi0	Dock11
1.23787e-12	0.556451	0.792	0.709	2.17197e-08	epi0	Uqcr10
6.35988e-06	0.556328	0.436	0.344	0.111591	epi0	Cmtm6
1.60693e-11	0.555419	0.682	0.559	2.81952e-07	epi0	Acsl4
2.42112e-09	0.554784	0.722	0.641	4.24809e-05	epi0	Sox4
2.13364e-05	0.552814	0.306	0.217	0.374368	epi0	Aifm2
0.00416209	0.552726	0.102	0.063	1	epi0	Fam189a2
0.000402027	0.550926	0.336	0.269	1	epi0	Ssh3
0.000600361	0.550231	0.288	0.22	1	epi0	Pyroxd2
0.00360647	0.549226	0.236	0.183	1	epi0	Lefty1
0.00162642	0.548537	0.514	0.478	1	epi0	Fam126a
0.00024967	0.547911	0.438	0.373	1	epi0	Mgst2
0.000233791	0.547859	0.448	0.369	1	epi0	Pacsin2
1.2562e-06	0.547518	0.572	0.487	0.0220412	epi0	Fmc1
4.88236e-05	0.546851	0.56	0.495	0.856658	epi0	Sgpp1
0.00255009	0.546305	0.144	0.097	1	epi0	Pnpla2
0.000414839	0.546043	0.32	0.25	1	epi0	Acvr1b
0.00511753	0.545991	0.398	0.348	1	epi0	Trim8
7.10268e-06	0.545682	0.338	0.245	0.124624	epi0	Lrrc1
1.4947e-06	0.545556	0.746	0.707	0.026226	epi0	Stat3
4.13782e-13	0.545512	0.826	0.772	7.26022e-09	epi0	Mpc1
1.2776e-05	0.544999	0.426	0.334	0.224168	epi0	Wfdc1
2.16722e-06	0.544548	0.544	0.445	0.038026	epi0	Gatd3a
0.00263058	0.544484	0.252	0.196	1	epi0	Kiz
0.000596904	0.542563	0.172	0.114	1	epi0	Prepl
4.45172e-06	0.542526	0.37	0.269	0.07811	epi0	Grina
1.41758e-05	0.542207	0.128	0.067	0.248729	epi0	Rhbdf2
8.82178e-12	0.541224	0.844	0.8	1.54787e-07	epi0	Slc6a6
6.1598e-05	0.539645	0.364	0.281	1	epi0	Plekhh2
0.00155521	0.538628	0.27	0.21	1	epi0	Homer3
0.00611768	0.53798	0.138	0.095	1	epi0	Tcim
1.49137e-06	0.53783	0.538	0.446	0.0261676	epi0	Gramd4
0.00371961	0.535173	0.446	0.401	1	epi0	Fam32a
0.00210488	0.534618	0.19	0.138	1	epi0	Tprn
2.39254e-11	0.534571	0.69	0.56	4.19795e-07	epi0	Nectin2
2.84139e-24	0.533342	0.916	0.923	4.9855e-20	epi0	Bri3
4.19917e-05	0.532773	0.342	0.251	0.736787	epi0	Airn
6.95146e-08	0.532535	0.62	0.553	0.0012197	epi0	Yipf1
0.000480314	0.532196	0.422	0.354	1	epi0	Mrpl48
8.19598e-06	0.531986	0.362	0.267	0.143807	epi0	Mocs1
3.01267e-05	0.531309	0.336	0.251	0.528604	epi0	Klhl2
0.00193369	0.530686	0.412	0.355	1	epi0	Mrrf
0.000643674	0.530633	0.118	0.07	1	epi0	Rab11fip1
9.53604e-27	0.529346	0.898	0.856	1.67319e-22	epi0	Myl12b
5.07795e-11	0.529138	0.68	0.562	8.90978e-07	epi0	P3h4
0.000996763	0.528857	0.364	0.301	1	epi0	Mapk3
0.00962187	0.528608	0.244	0.193	1	epi0	Sp3os
0.00980198	0.526981	0.304	0.257	1	epi0	Tmem86a
0.000152985	0.526852	0.26	0.187	1	epi0	Dzip1
0.00564173	0.52561	0.17	0.124	1	epi0	Parp11
3.20823e-05	0.525581	0.518	0.442	0.562916	epi0	Rilpl2
7.38463e-10	0.525264	0.712	0.631	1.29571e-05	epi0	Cmas
2.42647e-06	0.525252	0.506	0.399	0.0425749	epi0	Marchf2
8.26752e-05	0.524077	0.148	0.085	1	epi0	Kcnt1
0.000331431	0.523262	0.18	0.117	1	epi0	Trit1
9.97531e-08	0.523142	0.634	0.539	0.00175027	epi0	Mpdz
7.92462e-07	0.522984	0.534	0.427	0.0139045	epi0	Ctnnal1
2.19172e-05	0.52156	0.544	0.467	0.384559	epi0	Pnp
0.00136339	0.521331	0.318	0.253	1	epi0	Entpd5
8.56173e-07	0.521301	0.564	0.479	0.0150224	epi0	Chpt1
3.26288e-14	0.520679	0.886	0.797	5.72505e-10	epi0	Ucp2
1.00376e-06	0.51876	0.308	0.2	0.0176119	epi0	Dbp
0.00468651	0.518745	0.348	0.288	1	epi0	Tmem203
3.95204e-09	0.516227	0.75	0.679	6.93426e-05	epi0	Cox17
4.01612e-15	0.516199	0.828	0.714	7.04669e-11	epi0	Snhg18
3.85668e-32	0.515653	0.936	0.931	6.76694e-28	epi0	Cox6b1
0.00145776	0.514679	0.284	0.22	1	epi0	Arhgef18
0.00592778	0.513031	0.144	0.101	1	epi0	Slc4a2
0.00958767	0.512937	0.334	0.283	1	epi0	Retreg1
1.53668e-22	0.512325	0.888	0.867	2.69625e-18	epi0	Cd151
0.00185248	0.512213	0.126	0.188	1	epi0	Ino80
0.00290358	0.512211	0.41	0.359	1	epi0	Ip6k2
0.00125881	0.508104	0.366	0.301	1	epi0	Ptgr2
2.32592e-11	0.507437	0.77	0.668	4.08106e-07	epi0	Gamt
0.00738893	0.507283	0.308	0.256	1	epi0	Cd82
2.50646e-05	0.506856	0.654	0.589	0.439784	epi0	Mycbp2
8.1745e-08	0.506093	0.676	0.569	0.0014343	epi0	Msi2
2.34783e-11	0.503047	0.814	0.731	4.1195e-07	epi0	Cox20
0.000335795	0.501918	0.494	0.434	1	epi0	B4galt5
1.86574e-07	0.501437	0.492	0.375	0.00327363	epi0	Serinc5
0.00819187	0.501408	0.346	0.304	1	epi0	Zfp395
2.72135e-09	0.501316	0.77	0.69	4.77488e-05	epi0	Ndufa5
0.000845906	0.500843	0.276	0.209	1	epi0	Cadm4
0.00561504	0.500806	0.242	0.187	1	epi0	Inpp5f
5.85376e-11	0.500656	0.766	0.673	1.0271e-06	epi0	Sdhc
1.92249e-13	0.499244	0.904	0.85	3.3732e-09	epi0	Smarca2
0.000794718	0.498902	0.426	0.365	1	epi0	Clcn4
2.32965e-14	0.498671	0.738	0.617	4.0876e-10	epi0	Crls1
0.00901679	0.497219	0.138	0.098	1	epi0	Spire2
0.00897083	0.497186	0.388	0.349	1	epi0	BC031181
1.05142e-05	0.495961	0.394	0.29	0.184483	epi0	Tnfrsf1b
1.01076e-06	0.495661	0.548	0.455	0.0177347	epi0	Prkcd
0.000879873	0.493459	0.306	0.238	1	epi0	Etnk2
0.000213464	0.493162	0.448	0.373	1	epi0	Pold4
0.0069342	0.492561	0.3	0.245	1	epi0	Smad3
0.000193737	0.491566	0.46	0.391	1	epi0	Tbcel
0.00517093	0.490924	0.26	0.213	1	epi0	Wbp1
3.47078e-06	0.490589	0.496	0.394	0.0608983	epi0	Rgl1
3.23114e-13	0.490511	0.842	0.764	5.66935e-09	epi0	Arhgap29
0.00083436	0.490357	0.242	0.177	1	epi0	Dusp16
0.00056214	0.490046	0.358	0.285	1	epi0	Mpv17l2
1.291e-07	0.489634	0.694	0.629	0.00226518	epi0	Rai1
1.04886e-08	0.488448	0.68	0.595	0.000184032	epi0	Qdpr
2.8853e-07	0.487942	0.686	0.647	0.00506255	epi0	Mtarc2
0.000165266	0.487828	0.454	0.379	1	epi0	Gnptab
7.75739e-18	0.487722	0.936	0.892	1.36111e-13	epi0	Atp5o.1
8.05397e-26	0.487043	0.934	0.954	1.41315e-21	epi0	Laptm4a
0.00497023	0.486504	0.398	0.354	1	epi0	Rprd1a
0.00487033	0.48648	0.154	0.109	1	epi0	Crat
2.21414e-05	0.486427	0.418	0.328	0.388492	epi0	Spata13
0.000598358	0.486105	0.376	0.305	1	epi0	Jarid2
2.74231e-17	0.485446	0.844	0.757	4.81166e-13	epi0	Ugp2
4.772e-08	0.484552	0.576	0.472	0.000837296	epi0	Ociad2
1.31151e-05	0.484497	0.41	0.322	0.230118	epi0	Mtor
1.58551e-06	0.48429	0.658	0.604	0.0278194	epi0	Tmem147
3.63894e-10	0.484161	0.736	0.645	6.38488e-06	epi0	Ppp2r5a
1.98988e-09	0.483717	0.79	0.721	3.49145e-05	epi0	Scp2
0.00986378	0.483659	0.53	0.509	1	epi0	Gid8
0.00115425	0.48224	0.522	0.468	1	epi0	Ei24
8.31175e-05	0.482051	0.254	0.175	1	epi0	Pnpo
3.23913e-08	0.481407	0.474	0.339	0.000568338	epi0	Plscr2
0.000167146	0.480695	0.152	0.092	1	epi0	Nav2
1.57138e-06	0.479966	0.512	0.415	0.0275715	epi0	Tjp2
6.6825e-05	0.479513	0.386	0.303	1	epi0	Pfkm
1.11556e-09	0.479107	0.732	0.66	1.95736e-05	epi0	Atox1
9.56464e-17	0.47821	0.852	0.826	1.67821e-12	epi0	Ndufa7
0.000638782	0.477943	0.154	0.099	1	epi0	Rgs2
8.37864e-07	0.477422	0.48	0.37	0.0147012	epi0	Slc30a1
3.32728e-11	0.476935	0.776	0.685	5.83804e-07	epi0	Celf2
3.05771e-05	0.475267	0.63	0.572	0.536506	epi0	Ccng1
0.000272037	0.474231	0.692	0.647	1	epi0	Mat2a
4.35753e-07	0.474102	0.498	0.375	0.00764573	epi0	Lama5
1.44291e-07	0.473408	0.696	0.615	0.00253173	epi0	Creb3
6.00859e-08	0.4734	0.58	0.457	0.00105427	epi0	Isoc1
2.18359e-05	0.47328	0.278	0.195	0.383133	epi0	Tmem41a
6.57258e-07	0.472269	0.572	0.448	0.0115322	epi0	Nceh1
0.00422488	0.471854	0.232	0.18	1	epi0	Hps1
0.00120898	0.469994	0.418	0.355	1	epi0	Xpr1
8.24578e-08	0.469573	0.734	0.687	0.0014468	epi0	Tnks1bp1
0.000587336	0.469091	0.248	0.178	1	epi0	Tmcc3
5.68224e-06	0.467814	0.54	0.465	0.0997006	epi0	Il10rb
1.31352e-12	0.467184	0.79	0.704	2.3047e-08	epi0	Acadm
5.74176e-06	0.466889	0.392	0.297	0.100745	epi0	Gpam
0.00191792	0.466019	0.23	0.169	1	epi0	Mapk4
0.000517146	0.465614	0.398	0.325	1	epi0	Casp1
0.000413319	0.464708	0.264	0.197	1	epi0	Sh3tc2
2.12666e-21	0.463827	0.93	0.907	3.73143e-17	epi0	Ndufb8
0.0079641	0.463615	0.326	0.277	1	epi0	Col4a3bp
0.00280784	0.463599	0.388	0.341	1	epi0	1110065P20Rik
1.4575e-10	0.462773	0.722	0.582	2.55733e-06	epi0	Crim1
6.38457e-06	0.461769	0.404	0.305	0.112024	epi0	Ptprj
7.13806e-12	0.461071	0.864	0.805	1.25244e-07	epi0	Cited2
4.97734e-09	0.458899	0.684	0.569	8.73325e-05	epi0	Wbp1l
4.62247e-07	0.45854	0.692	0.621	0.00811058	epi0	Cfap36
0.00932347	0.458502	0.124	0.085	1	epi0	Cln3
4.08507e-06	0.456814	0.294	0.197	0.0716766	epi0	Arhgap28
1.74689e-11	0.456433	0.764	0.658	3.06509e-07	epi0	Idh1
0.000397968	0.45569	0.324	0.249	1	epi0	Fbxl14
0.000152462	0.45335	0.502	0.431	1	epi0	Naxd
5.42802e-15	0.453121	0.882	0.852	9.52401e-11	epi0	Galnt1
3.73354e-13	0.452259	0.856	0.751	6.55086e-09	epi0	Atp6v1b2
6.80116e-05	0.451161	0.51	0.422	1	epi0	Dbn1
0.000149812	0.450114	0.41	0.321	1	epi0	Stard5
3.56456e-10	0.44984	0.406	0.252	6.25437e-06	epi0	Wnt11
2.55981e-09	0.449314	0.59	0.457	4.49145e-05	epi0	Mical2
3.22691e-12	0.449289	0.81	0.735	5.66194e-08	epi0	Ltbp3
0.00935844	0.449113	0.224	0.177	1	epi0	Rbm4b
7.67032e-08	0.44908	0.712	0.649	0.00134583	epi0	Suclg2
0.000981202	0.447437	0.19	0.133	1	epi0	Pkn1
3.21736e-06	0.447283	0.452	0.347	0.0564519	epi0	Ramp2
6.41277e-13	0.446722	0.858	0.853	1.12518e-08	epi0	Sptbn1
0.00414884	0.446554	0.572	0.53	1	epi0	Arf5
1.31504e-17	0.446522	0.906	0.86	2.30736e-13	epi0	Brk1
0.000606153	0.446116	0.404	0.333	1	epi0	Fads6
0.00298599	0.444407	0.304	0.249	1	epi0	Gga2
0.00457527	0.444313	0.272	0.221	1	epi0	Pald1
7.52204e-05	0.44417	0.688	0.648	1	epi0	Chmp2a
1.03575e-06	0.443245	0.518	0.421	0.0181733	epi0	Atp1a1
6.86943e-38	0.442837	0.97	0.977	1.20531e-33	epi0	Chchd2
4.28274e-20	0.442466	0.908	0.899	7.5145e-16	epi0	Uqcrb
0.00121505	0.440747	0.204	0.144	1	epi0	Cdh3
0.00659804	0.43887	0.424	0.375	1	epi0	Fbrsl1
1.65411e-05	0.438335	0.276	0.189	0.290231	epi0	Hmcn1
9.13841e-15	0.43779	0.898	0.869	1.60342e-10	epi0	Cox7b
0.000761433	0.437561	0.468	0.414	1	epi0	Gcc2
0.00463653	0.436142	0.336	0.276	1	epi0	Ubxn2b
0.000109551	0.435374	0.458	0.375	1	epi0	Mtif2
4.24664e-13	0.434557	0.726	0.579	7.45116e-09	epi0	Rbpms
7.61607e-06	0.433649	0.164	0.091	0.133632	epi0	Bmp7
0.00263955	0.433169	0.22	0.156	1	epi0	Lrrc49
5.89841e-05	0.433163	0.48	0.397	1	epi0	Klhl24
0.00493033	0.432862	0.196	0.145	1	epi0	Dhcr7
0.00107498	0.432556	0.492	0.439	1	epi0	Akr1b8
0.00147273	0.432326	0.46	0.392	1	epi0	Prkaca
0.00513654	0.43197	0.288	0.231	1	epi0	Sft2d2
8.89391e-11	0.431215	0.89	0.867	1.56053e-06	epi0	Atp5e
4.00973e-19	0.430737	0.94	0.935	7.03547e-15	epi0	Atp5l
4.00114e-30	0.430688	0.952	0.963	7.0204e-26	epi0	Cox4i1
0.00172827	0.430253	0.1	0.059	1	epi0	Rap1gap
2.51292e-15	0.429539	0.896	0.893	4.40917e-11	epi0	Cox7a2l
0.000457315	0.42938	0.514	0.458	1	epi0	Dab2ip
5.45946e-09	0.428097	0.786	0.72	9.57917e-05	epi0	Crip2
4.81323e-19	0.427757	0.912	0.91	8.44529e-15	epi0	Ndufa6
0.00485732	0.425702	0.342	0.278	1	epi0	Rhbdl3
2.61512e-06	0.425466	0.552	0.467	0.0458848	epi0	Anapc13
0.00891134	0.424982	0.196	0.148	1	epi0	Ppargc1b
2.31126e-07	0.424967	0.75	0.721	0.00405533	epi0	Ddit4
6.31056e-08	0.424615	0.786	0.728	0.00110725	epi0	St3gal5
0.0014584	0.424411	0.39	0.321	1	epi0	As3mt
0.00896378	0.423888	0.308	0.263	1	epi0	Plcb4
2.77967e-05	0.423673	0.392	0.306	0.487721	epi0	Pigyl
9.81047e-13	0.423255	0.736	0.601	1.72135e-08	epi0	Ube2l6
1.21049e-06	0.422211	0.608	0.522	0.0212392	epi0	Eps15
0.00125109	0.422195	0.538	0.482	1	epi0	Sh3bp5
2.0885e-17	0.421073	0.912	0.907	3.66448e-13	epi0	Atp5md
3.8431e-05	0.420972	0.47	0.382	0.674311	epi0	Ebpl
1.79818e-05	0.419776	0.648	0.569	0.315508	epi0	Meis2
0.000450668	0.419269	0.438	0.376	1	epi0	Tmed4
1.55081e-06	0.418828	0.458	0.352	0.0272105	epi0	Slc16a1
4.48449e-10	0.418203	0.666	0.519	7.86849e-06	epi0	Gm50321
2.26752e-16	0.418162	0.894	0.869	3.97859e-12	epi0	Atp5j
2.6985e-07	0.417585	0.55	0.456	0.00473478	epi0	Kat2b
0.00338158	0.417107	0.512	0.447	1	epi0	Arap2
8.30642e-06	0.416449	0.436	0.344	0.145744	epi0	Agtrap
1.40864e-08	0.415578	0.816	0.763	0.00024716	epi0	Pcolce
0.00156182	0.415414	0.172	0.119	1	epi0	Lrrc4
0.00758679	0.413889	0.666	0.654	1	epi0	Aamp
8.92565e-05	0.413339	0.578	0.499	1	epi0	Mtss1
0.00893015	0.413152	0.136	0.096	1	epi0	Fbxo6
0.00174326	0.412888	0.24	0.177	1	epi0	Dipk1a
2.90104e-12	0.412834	0.874	0.739	5.09016e-08	epi0	Egln3
0.00748082	0.412561	0.456	0.413	1	epi0	1810030O07Rik
0.000861905	0.411453	0.49	0.426	1	epi0	Bmt2
5.75955e-07	0.41076	0.732	0.689	0.0101057	epi0	Higd2a
6.98386e-06	0.410083	0.588	0.505	0.122539	epi0	Aldh3a2
0.00183709	0.409846	0.23	0.171	1	epi0	Tgfbi
4.07097e-10	0.409493	0.84	0.789	7.14293e-06	epi0	Ildr2
0.00461466	0.409422	0.528	0.485	1	epi0	Sptssa
0.00181302	0.409273	0.334	0.268	1	epi0	Capn1
9.46106e-14	0.407244	0.848	0.832	1.66004e-09	epi0	Gabarapl2
0.000423421	0.407113	0.576	0.543	1	epi0	Trappc2l
0.00894563	0.407081	0.306	0.257	1	epi0	Pi4kb
2.59011e-16	0.406928	0.908	0.894	4.5446e-12	epi0	Aco2
1.83885e-07	0.40671	0.784	0.723	0.00322645	epi0	Fads1
1.89018e-08	0.405084	0.686	0.588	0.000331651	epi0	Fuca1
4.59006e-07	0.404954	0.376	0.255	0.00805372	epi0	Tesc
0.00189632	0.404928	0.496	0.439	1	epi0	4931406C07Rik
2.06487e-05	0.404726	0.656	0.588	0.362302	epi0	Stx7
2.02715e-09	0.404603	0.766	0.679	3.55684e-05	epi0	Tspan7
9.76102e-06	0.404427	0.696	0.619	0.171267	epi0	Fhl1
0.000670532	0.403203	0.552	0.499	1	epi0	Rras
1.81715e-09	0.402585	0.83	0.807	3.18837e-05	epi0	Ctnnd1
2.9715e-11	0.401173	0.846	0.845	5.21379e-07	epi0	Ndufb1-ps
3.0836e-08	0.400842	0.67	0.551	0.000541049	epi0	Tnip1
2.74308e-23	0.400642	0.958	0.961	4.81302e-19	epi0	Dazap2
5.4787e-21	0.400589	0.926	0.932	9.61293e-17	epi0	Cd81
0.000200014	0.399861	0.372	0.291	1	epi0	Etfrf1
0.00122238	0.398465	0.658	0.625	1	epi0	Tns3
3.23126e-07	0.39787	0.712	0.63	0.00566956	epi0	Ide
0.00172234	0.395577	0.534	0.488	1	epi0	Pea15a
0.00597377	0.395059	0.326	0.279	1	epi0	Dcaf11
5.31842e-10	0.394698	0.832	0.791	9.3317e-06	epi0	Paip2
1.09192e-11	0.394612	0.87	0.831	1.91589e-07	epi0	Tmem176b
0.00012003	0.393899	0.48	0.399	1	epi0	Sox12
6.67658e-05	0.392824	0.498	0.413	1	epi0	Zfp445
1.07043e-09	0.392346	0.82	0.781	1.87817e-05	epi0	Cpq
3.5609e-08	0.39149	0.8	0.754	0.000624795	epi0	Ndufs2
0.000180284	0.391232	0.576	0.505	1	epi0	Sh3bp1
0.00199262	0.390731	0.296	0.236	1	epi0	Ldb1
0.0013807	0.388847	0.566	0.504	1	epi0	Cux1
4.77942e-09	0.388764	0.096	0.211	8.38596e-05	epi0	Camk1d
0.000670153	0.388595	0.656	0.611	1	epi0	S100a13
1.65009e-08	0.388549	0.786	0.705	0.000289526	epi0	Calm3
0.00348013	0.388104	0.244	0.183	1	epi0	Zkscan1
0.000948443	0.387106	0.296	0.232	1	epi0	Ctdspl
1.93186e-08	0.386813	0.8	0.781	0.000338965	epi0	Mpc2
4.5519e-09	0.386268	0.92	0.911	7.98677e-05	epi0	Bsg
0.000444176	0.385978	0.502	0.443	1	epi0	Mmgt2
0.00237649	0.38479	0.422	0.371	1	epi0	Cd320
0.000955665	0.384192	0.244	0.179	1	epi0	Msh2
0.00255223	0.383923	0.422	0.369	1	epi0	Birc2
0.0034723	0.383553	0.176	0.125	1	epi0	Itga3
0.000198887	0.383307	0.75	0.714	1	epi0	Dynlt3
3.79155e-06	0.382541	0.666	0.627	0.0665266	epi0	Tmbim4
0.00227052	0.382407	0.596	0.557	1	epi0	Sidt2
0.00850245	0.381895	0.57	0.535	1	epi0	Rbm5
1.59023e-05	0.380238	0.512	0.403	0.279022	epi0	Pbxip1
5.10681e-13	0.38022	0.898	0.867	8.96041e-09	epi0	Arpc1a
0.00228277	0.379157	0.296	0.235	1	epi0	Nqo2
4.28745e-08	0.378226	0.724	0.658	0.000752277	epi0	Mkrn1
9.11592e-08	0.378134	0.754	0.699	0.00159948	epi0	Plin3
0.000399991	0.376998	0.66	0.588	1	epi0	Ulk1
1.71981e-06	0.376663	0.492	0.382	0.0301758	epi0	H2aw
9.41587e-10	0.376102	0.902	0.881	1.65211e-05	epi0	Dbi
5.15545e-06	0.375751	0.742	0.701	0.0904576	epi0	Tmem134
0.000532019	0.375636	0.452	0.379	1	epi0	Kazald1
4.00064e-06	0.375037	0.694	0.626	0.0701952	epi0	Psme1
0.00093474	0.374303	0.55	0.497	1	epi0	Camta1
0.000303289	0.37421	0.538	0.464	1	epi0	Commd6
0.000279835	0.37285	0.388	0.307	1	epi0	Cyp2d22
3.89426e-05	0.372417	0.702	0.631	0.683287	epi0	Pip5k1a
2.84374e-05	0.37209	0.196	0.122	0.498962	epi0	Abca3
0.00734485	0.371339	0.348	0.302	1	epi0	Csdc2
0.00809039	0.370897	0.256	0.203	1	epi0	Wdtc1
0.00108831	0.370685	0.358	0.291	1	epi0	Evl
2.5703e-05	0.369408	0.756	0.699	0.450985	epi0	Slc45a4
0.000397065	0.36804	0.678	0.625	1	epi0	Ccndbp1
0.000111847	0.367241	0.298	0.213	1	epi0	Dhcr24
4.28182e-06	0.366897	0.77	0.728	0.0751288	epi0	Ano6
2.35575e-06	0.365909	0.85	0.806	0.0413339	epi0	Cbx6
5.36305e-05	0.364331	0.278	0.193	0.941001	epi0	Adgrf5
0.00698988	0.363449	0.332	0.276	1	epi0	Chchd5
0.000184259	0.363288	0.568	0.507	1	epi0	Phyh
0.00103345	0.363096	0.39	0.321	1	epi0	Syap1
9.56732e-19	0.363005	0.964	0.939	1.67868e-14	epi0	Myl6
0.00201537	0.362711	0.128	0.083	1	epi0	Slc43a2
0.00955058	0.362196	0.352	0.3	1	epi0	Osbpl3
2.01663e-11	0.360524	0.866	0.836	3.53838e-07	epi0	Ndufa8
3.30172e-24	0.360514	0.962	0.975	5.7932e-20	epi0	Cox7c
0.00099814	0.360207	0.332	0.266	1	epi0	Slit3
0.00236896	0.35847	0.614	0.581	1	epi0	Apobec3
1.2175e-07	0.358325	0.814	0.75	0.00213622	epi0	Nt5c3
2.67024e-05	0.357984	0.736	0.707	0.468521	epi0	Syngr2
0.000538524	0.356316	0.404	0.329	1	epi0	Daam2
1.02653e-06	0.356095	0.85	0.821	0.0180114	epi0	Mdh1
6.49223e-06	0.354618	0.542	0.44	0.113913	epi0	Dlgap4
0.0057259	0.354113	0.712	0.694	1	epi0	Ak3
0.000638043	0.353465	0.276	0.203	1	epi0	Gjb5
3.36753e-12	0.35333	0.884	0.885	5.90866e-08	epi0	Ndufc2
4.71139e-08	0.352685	0.892	0.867	0.00082666	epi0	Ndufa4
4.39067e-07	0.352152	0.558	0.434	0.00770387	epi0	Clcn3
0.000202664	0.351786	0.77	0.721	1	epi0	Phpt1
0.000236983	0.351711	0.55	0.491	1	epi0	Man2b1
0.000158001	0.350862	0.536	0.471	1	epi0	Ndufa13
0.00544778	0.350696	0.53	0.485	1	epi0	Timm8b
0.00017299	0.350202	0.536	0.464	1	epi0	Map2k4
0.00312686	0.350009	0.592	0.561	1	epi0	Xpa
0.00018333	0.349886	0.712	0.667	1	epi0	Rchy1
0.00171631	0.348912	0.282	0.216	1	epi0	Agrn
2.2284e-05	0.348717	0.46	0.375	0.390995	epi0	Prkg2
2.53696e-05	0.348266	0.748	0.678	0.445135	epi0	Drap1
0.000144232	0.347806	0.52	0.421	1	epi0	F2r
1.0033e-05	0.346895	0.792	0.759	0.17604	epi0	Gja1
6.53658e-11	0.346687	0.894	0.837	1.14691e-06	epi0	Atp5k
0.00370929	0.346601	0.408	0.345	1	epi0	Orai1
0.00317745	0.345857	0.628	0.579	1	epi0	Pdk3
0.00156271	0.345045	0.544	0.497	1	epi0	Acadsb
1.5024e-07	0.344137	0.844	0.809	0.00263612	epi0	Ndufb5
0.00526297	0.343923	0.624	0.585	1	epi0	Rnf5
0.000489419	0.343815	0.648	0.602	1	epi0	Ar
0.000205141	0.343223	0.452	0.369	1	epi0	Ing4
2.35198e-19	0.342688	0.938	0.935	4.12678e-15	epi0	Slc25a3
0.00611929	0.341556	0.52	0.479	1	epi0	Tmem179b
5.12992e-07	0.341096	0.886	0.871	0.00900096	epi0	Chmp4b
4.80142e-06	0.340968	0.29	0.195	0.0842457	epi0	Erich1
0.000776592	0.34026	0.632	0.599	1	epi0	Iscu
4.22884e-09	0.339051	0.86	0.832	7.41993e-05	epi0	Cox5b
0.00679775	0.338942	0.542	0.513	1	epi0	Ncstn
0.00489183	0.338636	0.254	0.201	1	epi0	Slc37a3
3.91547e-07	0.338061	0.624	0.532	0.00687008	epi0	Itga6
1.6764e-08	0.337608	0.8	0.756	0.000294142	epi0	Scarb2
1.73748e-07	0.337103	0.856	0.855	0.00304858	epi0	Hsbp1
3.70004e-06	0.333145	0.804	0.761	0.0649209	epi0	Efhd1
0.00935152	0.332493	0.27	0.219	1	epi0	Isca1
1.64216e-05	0.332099	0.782	0.733	0.288133	epi0	Bod1
0.00477772	0.332016	0.326	0.271	1	epi0	Tspyl1
1.09632e-07	0.331546	0.696	0.594	0.0019236	epi0	Srebf2
1.21179e-18	0.329358	0.978	0.983	2.12621e-14	epi0	Atp5g3
0.00428567	0.329251	0.326	0.272	1	epi0	Nrbp2
4.75105e-05	0.329162	0.746	0.65	0.83362	epi0	Cpt1a
0.00463658	0.328863	0.278	0.221	1	epi0	Fam102a
0.000160768	0.328275	0.798	0.759	1	epi0	Atp6v1e1
0.00102487	0.328114	0.508	0.463	1	epi0	Dgcr2
0.000140722	0.327635	0.318	0.234	1	epi0	Hsd17b10
0.000323906	0.32759	0.672	0.603	1	epi0	Gnl2
0.00319837	0.327176	0.478	0.422	1	epi0	Tjp1
2.02608e-08	0.327142	0.876	0.847	0.000355496	epi0	Pfdn5
3.66753e-05	0.327068	0.76	0.718	0.643506	epi0	Commd3
9.49822e-07	0.326839	0.21	0.119	0.0166656	epi0	Edn2
3.13005e-08	0.326462	0.914	0.885	0.000549199	epi0	Atp5g1
0.00760885	0.325759	0.682	0.657	1	epi0	Samm50
0.00031942	0.325686	0.804	0.799	1	epi0	Atrx
1.04779e-06	0.324838	0.808	0.773	0.0183845	epi0	Atp6v1f
1.27404e-06	0.324743	0.878	0.859	0.0223544	epi0	Akr1a1
0.000947228	0.324714	0.376	0.308	1	epi0	Stxbp3
2.77936e-06	0.324712	0.822	0.771	0.0487667	epi0	Chd9
0.00105461	0.323953	0.424	0.358	1	epi0	Bcar1
0.000408586	0.323651	0.58	0.522	1	epi0	Ndufs6
0.00114945	0.323408	0.76	0.746	1	epi0	Rab5if
0.00343554	0.322848	0.728	0.705	1	epi0	Fdx1
2.36064e-13	0.322674	0.886	0.834	4.14199e-09	epi0	Prr13
2.21537e-05	0.321615	0.724	0.671	0.38871	epi0	Smo
0.00152958	0.318837	0.64	0.603	1	epi0	Anxa3
0.00150056	0.318503	0.57	0.506	1	epi0	Dctn3
4.43276e-08	0.315884	0.832	0.817	0.000777771	epi0	Hadh
0.00178656	0.315767	0.388	0.327	1	epi0	2310033P09Rik
1.09942e-07	0.315264	0.828	0.777	0.00192905	epi0	Ndufb3
0.000771803	0.314752	0.716	0.66	1	epi0	Slc25a39
0.00871497	0.313828	0.418	0.377	1	epi0	Mob1b
0.000462576	0.313709	0.672	0.633	1	epi0	Tnfrsf1a
5.92507e-14	0.313562	0.974	0.955	1.03961e-09	epi0	Aldoa
1.1301e-06	0.313219	0.814	0.769	0.0198287	epi0	Atn1
0.000103138	0.312413	0.672	0.616	1	epi0	Pja2
0.0016375	0.311774	0.208	0.148	1	epi0	Nmnat3
5.29984e-10	0.311132	0.912	0.903	9.29909e-06	epi0	Ndufb9
0.00157339	0.310499	0.68	0.624	1	epi0	Stk3
4.18189e-07	0.309175	0.874	0.823	0.00733754	epi0	Ndufb11
1.80961e-05	0.308808	0.658	0.593	0.317514	epi0	Ccdc80
3.42413e-05	0.308606	0.734	0.703	0.600798	epi0	Arid4b
0.00194116	0.308078	0.79	0.73	1	epi0	Cotl1
5.90727e-06	0.307965	0.82	0.798	0.103649	epi0	Ndufv3
5.98185e-05	0.307805	0.782	0.764	1	epi0	Ubl5
0.000633542	0.307219	0.664	0.617	1	epi0	Ndufa9
0.000869036	0.306834	0.65	0.588	1	epi0	Axin2
0.00888232	0.305491	0.738	0.719	1	epi0	Sod2
0.000138326	0.305275	0.758	0.723	1	epi0	Atp5j2
1.7138e-11	0.305077	0.926	0.911	3.00704e-07	epi0	Ndufa2
0.00376264	0.304935	0.614	0.594	1	epi0	Ndufs4
6.69693e-05	0.304172	0.676	0.631	1	epi0	Plscr3
0.000256514	0.304142	0.8	0.781	1	epi0	Cox14
0.00191264	0.304123	0.502	0.443	1	epi0	Ppa2
0.00190121	0.303973	0.49	0.422	1	epi0	Exoc6b
0.00269292	0.303359	0.274	0.217	1	epi0	Myo7a
0.00590722	0.302961	0.578	0.521	1	epi0	Gtf2ird1
2.62579e-07	0.302739	0.844	0.816	0.00460721	epi0	Uqcrfs1
0.000453789	0.302577	0.576	0.531	1	epi0	Atp5d
0.00199576	0.302283	0.43	0.355	1	epi0	H2-T23
0.000557444	0.302193	0.822	0.773	1	epi0	Atl3
0.00983634	0.301577	0.254	0.195	1	epi0	Mns1
6.26233e-06	0.301323	0.486	0.371	0.109879	epi0	Neat1
0.00799749	0.30131	0.358	0.306	1	epi0	Aktip
1.47023e-10	0.299298	0.918	0.904	2.57967e-06	epi0	Tsc22d1
0.00554645	0.299056	0.542	0.489	1	epi0	Acox1
0.00046594	0.298404	0.606	0.535	1	epi0	Pin4
0.00326515	0.297853	0.414	0.351	1	epi0	Plxnb2
6.24124e-12	0.296499	0.946	0.971	1.09509e-07	epi0	Malat1
0.00601664	0.295697	0.236	0.185	1	epi0	Galnt10
0.00361229	0.29331	0.576	0.533	1	epi0	Coa5
0.00192412	0.292754	0.158	0.106	1	epi0	Gm34030
6.63161e-05	0.291109	0.684	0.614	1	epi0	Tspo
0.000731102	0.290173	0.53	0.465	1	epi0	Rmdn2
4.51401e-06	0.289562	0.762	0.707	0.0792028	epi0	Ccnd3
6.05494e-05	0.287502	0.462	0.377	1	epi0	Stim1
0.00635693	0.286706	0.682	0.629	1	epi0	Amotl2
1.30533e-05	0.286648	0.838	0.799	0.229032	epi0	C1s1
0.00191358	0.286575	0.532	0.477	1	epi0	Hbp1
0.00325413	0.285248	0.522	0.478	1	epi0	Pigp
0.000247208	0.284975	0.838	0.815	1	epi0	Ppp3ca
8.51074e-06	0.284295	0.802	0.761	0.149329	epi0	Hexb
0.00309652	0.283511	0.58	0.527	1	epi0	Tspan31
0.00216137	0.281941	0.664	0.629	1	epi0	Spin1
0.00453917	0.281495	0.578	0.54	1	epi0	Idh3b
1.32019e-06	0.281417	0.904	0.901	0.0231641	epi0	Kif5b
0.000211427	0.281291	0.36	0.268	1	epi0	Akr1c18
8.17032e-06	0.281264	0.874	0.846	0.143356	epi0	Ier3
2.12909e-05	0.281233	0.244	0.163	0.37357	epi0	Garnl3
0.000183074	0.281198	0.56	0.477	1	epi0	Kdm3a
0.00729741	0.281114	0.384	0.327	1	epi0	Adcy6
0.000213941	0.280894	0.736	0.685	1	epi0	Clip1
0.00196308	0.279469	0.768	0.734	1	epi0	Ndufb10
0.00754351	0.278865	0.608	0.576	1	epi0	Arhgap1
4.16498e-09	0.277072	0.88	0.865	7.30787e-05	epi0	Ctsl
2.3348e-14	0.276905	0.962	0.963	4.09664e-10	epi0	Sod1
0.00147125	0.276756	0.722	0.68	1	epi0	Ift20
0.00400381	0.276365	0.544	0.489	1	epi0	Dcaf8
0.00368187	0.2762	0.526	0.466	1	epi0	Epas1
0.00203387	0.275999	0.538	0.498	1	epi0	Carhsp1
0.00068554	0.275864	0.772	0.757	1	epi0	Akr1b3
0.00270469	0.275218	0.69	0.632	1	epi0	Cfl2
8.10818e-06	0.274234	0.836	0.785	0.142266	epi0	Col6a1
0.000172536	0.273505	0.57	0.491	1	epi0	Eci2
0.000624141	0.27212	0.634	0.597	1	epi0	Fech
1.46057e-07	0.271413	0.894	0.864	0.00256271	epi0	Anp32a
2.64332e-05	0.271006	0.612	0.529	0.463797	epi0	Atp1a3
0.00190355	0.269654	0.158	0.105	1	epi0	Stox2
0.00261145	0.26798	0.734	0.713	1	epi0	Chmp3
0.00206498	0.266163	0.386	0.322	1	epi0	Mgrn1
3.57746e-06	0.264941	0.81	0.778	0.0627701	epi0	Polr2g
5.62289e-11	0.264764	0.902	0.907	9.86593e-07	epi0	Aplp2
0.00283179	0.264541	0.568	0.517	1	epi0	Sdf2
0.000595435	0.264295	0.688	0.634	1	epi0	Glo1
2.74797e-10	0.263459	0.91	0.916	4.82159e-06	epi0	Tmem59
1.67274e-05	0.262445	0.902	0.916	0.293499	epi0	Zfp706
0.00244881	0.261987	0.256	0.198	1	epi0	Apoe
3.42121e-21	0.260911	0.968	0.987	6.00286e-17	epi0	Gnas
1.20364e-05	0.260822	0.87	0.858	0.21119	epi0	Chmp5
0.00100926	0.259775	0.722	0.676	1	epi0	R3hdm4
0.00500205	0.258325	0.532	0.483	1	epi0	Tmem127
0.0032781	0.256773	0.808	0.809	1	epi0	Actn4
0.00573988	0.256169	0.276	0.222	1	epi0	Arl6
1.43795e-07	0.255711	0.89	0.849	0.00252302	epi0	Mtch1
2.24224e-11	0.255242	0.966	0.972	3.93424e-07	epi0	H3f3a
1.00556e-05	0.253948	0.87	0.841	0.176436	epi0	Sptan1
0.000193592	0.252827	0.916	0.921	1	epi0	Atp6v0c
0.000364602	0.25275	0.878	0.865	1	epi0	Cttn
0.000923044	0.252317	0.754	0.741	1	epi0	Sf3b6
1.13021e-05	0.250492	0.91	0.868	0.198306	epi0	Zfp36l1
4.8254e-164	3.07988	0.982	0.755	8.46665e-160	epi1	Col1a1
5.57099e-141	2.92257	0.736	0.182	9.77486e-137	epi1	Mylk
7.15024e-138	2.78533	0.83	0.298	1.25458e-133	epi1	Col6a3
4.58328e-137	2.97899	0.624	0.095	8.04182e-133	epi1	Dpysl3
1.30058e-136	3.45239	0.706	0.166	2.28199e-132	epi1	Lum
6.00404e-134	2.56701	0.93	0.557	1.05347e-129	epi1	Tnc
8.56732e-130	3.16554	0.618	0.102	1.50322e-125	epi1	Fmod
8.57206e-130	3.40386	0.678	0.144	1.50405e-125	epi1	Cxcl12
3.45785e-123	2.35106	0.882	0.445	6.06714e-119	epi1	Col8a1
5.24878e-122	3.1384	0.802	0.299	9.20951e-118	epi1	Npnt
3.54658e-121	2.23453	0.856	0.426	6.22284e-117	epi1	Islr
6.87811e-120	3.93911	0.768	0.281	1.20683e-115	epi1	Mgp
1.30832e-116	1.9277	0.97	0.833	2.29558e-112	epi1	Col3a1
2.06121e-116	1.90195	0.936	0.777	3.6166e-112	epi1	Mxra8
1.50447e-114	2.57309	0.836	0.425	2.63974e-110	epi1	Olfml3
2.62818e-111	3.10783	0.682	0.189	4.61141e-107	epi1	Ecrg4
8.64106e-110	2.24097	0.842	0.442	1.51616e-105	epi1	Ppic
2.24423e-109	3.66481	0.468	0.055	3.93772e-105	epi1	Col27a1
3.36865e-107	2.72604	0.588	0.123	5.91064e-103	epi1	Mtss2
1.92352e-104	1.83267	0.904	0.599	3.37501e-100	epi1	Mmp14
3.38881e-102	1.7298	0.946	0.808	5.946e-98	epi1	Bgn
6.43382e-99	3.46333	0.748	0.291	1.12888e-94	epi1	Col1a2
5.4518e-98	3.40004	0.476	0.073	9.56573e-94	epi1	Thbs2
1.05289e-97	2.39786	0.748	0.265	1.84741e-93	epi1	Selenop
2.05338e-96	3.5929	0.462	0.068	3.60286e-92	epi1	Ndnf
4.58909e-96	2.98982	0.514	0.096	8.05201e-92	epi1	Itga10
2.70278e-95	1.14897	0.998	0.991	4.74231e-91	epi1	Sparc
6.74817e-93	2.44155	0.656	0.212	1.18403e-88	epi1	Nrep
1.37235e-91	1.81558	0.962	0.844	2.40792e-87	epi1	Igfbp7
3.20663e-91	1.70636	0.86	0.479	5.62635e-87	epi1	Emb
5.56668e-90	3.25433	0.47	0.085	9.76729e-86	epi1	Clec11a
1.13509e-88	3.30537	0.51	0.115	1.99163e-84	epi1	Fam180a
1.90192e-88	1.91661	0.764	0.327	3.3371e-84	epi1	Serpinf1
2.6597e-88	2.71677	0.504	0.103	4.66671e-84	epi1	Igf1
1.50779e-87	2.01396	0.89	0.579	2.64557e-83	epi1	Igfbp4
6.62475e-86	2.55263	0.528	0.118	1.16238e-81	epi1	Nt5dc2
1.2707e-84	2.08264	0.772	0.359	2.22957e-80	epi1	Igfbp3
3.53663e-84	1.57433	0.804	0.407	6.20537e-80	epi1	Prrx1
5.98014e-84	1.00648	0.974	0.912	1.04928e-79	epi1	Serpinh1
7.46591e-84	2.66846	0.534	0.131	1.30997e-79	epi1	Dmpk
1.00491e-83	1.82803	0.912	0.711	1.76322e-79	epi1	Sod3
2.65703e-82	1.73676	0.81	0.457	4.66203e-78	epi1	Col5a1
1.76299e-81	2.22201	0.684	0.271	3.09335e-77	epi1	Sord
1.44526e-80	2.3442	0.536	0.132	2.53586e-76	epi1	Pxylp1
8.46114e-79	2.4425	0.764	0.424	1.48459e-74	epi1	Flrt2
3.93195e-77	2.52792	0.448	0.088	6.899e-73	epi1	B4galnt1
5.64787e-76	1.3309	0.896	0.691	9.90975e-72	epi1	Col5a2
1.04086e-75	1.91356	0.608	0.201	1.82629e-71	epi1	Hoxc13
2.02448e-74	1.73429	0.862	0.625	3.55216e-70	epi1	Sema3d
1.52936e-73	2.31954	0.56	0.177	2.68342e-69	epi1	Spry1
1.93432e-73	1.37845	0.89	0.569	3.39395e-69	epi1	Col12a1
4.01949e-73	3.46775	0.378	0.061	7.05259e-69	epi1	Smarca1
7.22936e-73	2.15476	0.474	0.106	1.26846e-68	epi1	Dlx5
3.08879e-71	1.8389	0.688	0.293	5.41958e-67	epi1	Fzd1
4.28034e-71	2.35245	0.636	0.252	7.51028e-67	epi1	Rasl11a
2.65219e-70	1.25497	0.91	0.727	4.65353e-66	epi1	Olfml2b
4.72482e-70	2.5395	0.47	0.117	8.29018e-66	epi1	Col6a5
2.33088e-69	2.28572	0.592	0.206	4.08976e-65	epi1	Abi3bp
3.09312e-68	1.61913	0.978	0.955	5.42719e-64	epi1	Cst3
4.48386e-68	1.68179	0.778	0.432	7.86738e-64	epi1	Lipa
5.05598e-68	1.19395	0.884	0.605	8.87122e-64	epi1	Tcf4
3.93264e-67	2.01566	0.628	0.249	6.9002e-63	epi1	Lmcd1
8.5604e-67	0.780232	0.986	0.935	1.50201e-62	epi1	Cd63
1.70584e-65	1.84342	0.612	0.233	2.99307e-61	epi1	Tent5a
3.93752e-65	1.42653	0.844	0.621	6.90877e-61	epi1	Sh3pxd2a
3.18767e-64	1.47795	0.788	0.443	5.59308e-60	epi1	Cemip2
6.82529e-64	1.28545	0.932	0.799	1.19757e-59	epi1	Timp2
1.34706e-63	1.62863	0.862	0.614	2.36355e-59	epi1	Cp
5.37055e-63	2.37317	0.394	0.081	9.42317e-59	epi1	Kif26b
6.64491e-63	1.4379	0.818	0.503	1.16592e-58	epi1	Mxd4
2.9488e-62	2.76556	0.382	0.081	5.17397e-58	epi1	Pdgfrl
8.37141e-62	1.75165	0.834	0.524	1.46885e-57	epi1	Thbs1
9.58629e-62	2.16191	0.408	0.087	1.68201e-57	epi1	Sgcd
2.76915e-61	1.45249	0.776	0.453	4.85874e-57	epi1	Fkbp10
5.27413e-61	2.58102	0.354	0.065	9.25399e-57	epi1	Gpr176
1.94813e-60	2.89129	0.336	0.057	3.4182e-56	epi1	Rnf150
1.80088e-59	2.70134	0.346	0.063	3.15983e-55	epi1	Thsd7a
2.73142e-59	2.77911	0.334	0.058	4.79255e-55	epi1	Cd276
1.76249e-58	2.70745	0.332	0.057	3.09247e-54	epi1	Hoxa5
3.33849e-58	1.06152	0.896	0.741	5.85772e-54	epi1	Lima1
6.01434e-58	1.16067	0.872	0.609	1.05528e-53	epi1	Antxr1
9.18062e-58	1.9297	0.578	0.228	1.61083e-53	epi1	Fhl2
1.14019e-57	1.38431	0.858	0.576	2.00057e-53	epi1	Slc7a2
1.156e-57	2.49773	0.356	0.069	2.02832e-53	epi1	Dysf
3.25828e-57	1.17428	0.862	0.586	5.71697e-53	epi1	Ncam1
3.14737e-56	1.2215	0.818	0.568	5.52237e-52	epi1	Rcn1
4.28778e-56	1.29165	0.788	0.466	7.52335e-52	epi1	Bmp1
8.87516e-56	1.36548	0.81	0.536	1.55724e-51	epi1	C1ra
5.54562e-55	1.44312	0.826	0.612	9.73035e-51	epi1	Deptor
5.57409e-55	1.3059	0.836	0.655	9.78029e-51	epi1	Cmtm3
1.35104e-53	1.09614	0.836	0.505	2.37053e-49	epi1	Gsto1
1.77364e-53	1.34345	0.712	0.36	3.11202e-49	epi1	Mpp6
1.88783e-53	1.64078	0.616	0.267	3.31238e-49	epi1	Kremen1
1.10563e-52	2.39115	0.332	0.068	1.93994e-48	epi1	Porcn
1.31346e-52	2.79297	0.396	0.108	2.30459e-48	epi1	Cd24a
2.93802e-52	0.643602	0.982	0.955	5.15505e-48	epi1	Psap
1.23394e-51	1.47532	0.706	0.396	2.16508e-47	epi1	Adgrl1
1.50878e-51	0.995652	0.964	0.88	2.6473e-47	epi1	Igfbp2
2.90207e-51	2.3493	0.432	0.135	5.09197e-47	epi1	Pik3r3
7.34225e-51	2.66822	0.276	0.043	1.28827e-46	epi1	Sparcl1
7.9387e-51	1.48313	0.652	0.306	1.39293e-46	epi1	Pdgfra
4.67814e-50	2.05636	0.41	0.118	8.20827e-46	epi1	Scarf2
7.83968e-50	0.638011	0.982	0.971	1.37555e-45	epi1	Itm2b
1.37925e-49	0.958739	0.938	0.779	2.42002e-45	epi1	Fstl1
1.53844e-49	2.9167	0.266	0.042	2.69935e-45	epi1	Aqp1
1.75488e-49	1.79695	0.388	0.1	3.07911e-45	epi1	Htra3
2.27605e-49	1.08738	0.858	0.667	3.99355e-45	epi1	Lmna
2.77937e-49	1.06132	0.838	0.59	4.87669e-45	epi1	Myo10
6.10112e-49	2.71724	0.332	0.075	1.0705e-44	epi1	Ogn
1.73937e-48	1.80921	0.552	0.241	3.05189e-44	epi1	Lifr
2.0695e-48	2.85216	0.244	0.033	3.63115e-44	epi1	Vegfc
2.9178e-48	1.10097	0.838	0.627	5.11958e-44	epi1	Eid1
3.37679e-48	1.41687	0.696	0.411	5.92492e-44	epi1	Rcn3
9.13759e-48	2.76466	0.25	0.037	1.60328e-43	epi1	Col15a1
2.84682e-47	1.14772	0.906	0.778	4.99504e-43	epi1	S100a4
3.89493e-47	1.04619	0.864	0.65	6.83405e-43	epi1	Nudt4
6.74518e-47	1.31409	0.832	0.625	1.18351e-42	epi1	Pdgfa
6.88274e-47	3.36812	0.232	0.031	1.20765e-42	epi1	Hapln1
1.4989e-46	2.1499	0.348	0.089	2.62997e-42	epi1	Shox2
1.63609e-46	1.64289	0.61	0.298	2.87069e-42	epi1	Prelp
2.28118e-46	1.01386	0.86	0.676	4.00256e-42	epi1	Epdr1
8.58549e-46	1.39738	0.456	0.151	1.50641e-41	epi1	Mt2
9.95915e-46	0.926456	0.922	0.767	1.74743e-41	epi1	Rnaset2a
1.01343e-45	1.80241	0.43	0.141	1.77816e-41	epi1	Plekhg4
1.84284e-45	1.87764	0.318	0.073	3.23345e-41	epi1	Nav3
2.72053e-45	2.04025	0.384	0.113	4.77344e-41	epi1	Loxl3
3.08084e-44	2.08722	0.436	0.152	5.40565e-40	epi1	Kcnab3
5.0668e-44	0.565797	0.968	0.929	8.89021e-40	epi1	Calu
1.1188e-43	2.50584	0.368	0.109	1.96305e-39	epi1	Mmp2
1.14831e-43	0.963036	0.862	0.687	2.01482e-39	epi1	Fgfr1
2.53076e-43	1.23618	0.76	0.531	4.44048e-39	epi1	Vkorc1
4.91843e-43	0.946475	0.884	0.738	8.62988e-39	epi1	Crtap
7.84539e-43	2.15516	0.348	0.094	1.37655e-38	epi1	Cthrc1
2.12334e-42	1.00637	0.68	0.33	3.72562e-38	epi1	Fam83a
3.87422e-42	1.4525	0.494	0.194	6.79771e-38	epi1	Fscn1
1.51067e-41	1.97234	0.314	0.076	2.65062e-37	epi1	Cacna1h
9.14574e-41	1.83833	0.608	0.319	1.60471e-36	epi1	Nr4a1
9.33787e-41	1.94145	0.362	0.107	1.63842e-36	epi1	Glipr1
9.99994e-41	2.13638	0.382	0.124	1.75459e-36	epi1	Adamts5
1.12922e-40	1.34792	0.678	0.385	1.98132e-36	epi1	Lox
1.16574e-40	1.99414	0.354	0.104	2.0454e-36	epi1	Specc1
1.21945e-40	0.953023	0.91	0.745	2.13966e-36	epi1	Id3
3.20912e-40	3.71267	0.196	0.025	5.63072e-36	epi1	Zfp354c
4.15368e-40	2.28761	0.318	0.084	7.28804e-36	epi1	Dnm1
6.01993e-40	1.32301	0.622	0.319	1.05626e-35	epi1	C1qtnf6
7.7317e-40	2.12355	0.312	0.083	1.3566e-35	epi1	Ptger4
8.95635e-40	1.99463	0.492	0.221	1.57148e-35	epi1	Sfrp4
1.28571e-39	1.2984	0.704	0.429	2.25591e-35	epi1	Gas6
2.52794e-39	2.432	0.308	0.079	4.43552e-35	epi1	Enpep
8.4288e-39	0.883682	0.926	0.848	1.47892e-34	epi1	Rhob
1.15908e-38	3.0337	0.222	0.038	2.03372e-34	epi1	P3h3
2.1787e-38	2.09822	0.32	0.089	3.82274e-34	epi1	Cryaa
3.63995e-38	0.832056	0.916	0.761	6.38665e-34	epi1	Aldh2
6.72702e-38	1.71709	0.284	0.068	1.18032e-33	epi1	Trps1
7.34453e-38	0.808175	0.92	0.829	1.28867e-33	epi1	Marcks
7.38203e-38	1.91115	0.414	0.155	1.29525e-33	epi1	Prss23
8.16455e-38	1.82047	0.426	0.159	1.43255e-33	epi1	Plcb1
8.4336e-38	2.15246	0.356	0.114	1.47976e-33	epi1	Gstt1
1.08522e-37	1.4156	0.428	0.164	1.90413e-33	epi1	Gpm6b
1.33709e-37	1.55219	0.488	0.213	2.34607e-33	epi1	Fmnl3
2.12148e-37	2.22717	0.246	0.049	3.72234e-33	epi1	Sema3g
4.08481e-37	0.852757	0.862	0.727	7.16721e-33	epi1	Ckap4
4.09167e-37	4.01344	0.154	0.013	7.17924e-33	epi1	Abca8a
4.23123e-37	1.03798	0.812	0.633	7.42412e-33	epi1	Fkbp9
1.68193e-36	2.43978	0.242	0.051	2.95111e-32	epi1	Pygm
2.22923e-36	1.8846	0.41	0.16	3.9114e-32	epi1	Chsy1
2.70893e-36	0.876019	0.866	0.728	4.75308e-32	epi1	S100a16
4.13202e-36	2.10943	0.354	0.118	7.25004e-32	epi1	Tbx2
4.60798e-36	2.24939	0.238	0.049	8.08517e-32	epi1	Akap17b
6.69337e-36	1.49438	0.754	0.524	1.17442e-31	epi1	Prss35
1.13465e-35	1.22758	0.584	0.291	1.99086e-31	epi1	Fam114a1
1.23284e-35	2.27307	0.308	0.091	2.16315e-31	epi1	Adamts4
1.23817e-35	1.05375	0.702	0.466	2.1725e-31	epi1	Ptgfrn
1.91048e-35	0.712415	0.934	0.871	3.35213e-31	epi1	Maf
2.14583e-35	1.98679	0.362	0.125	3.76507e-31	epi1	Robo2
2.50541e-35	2.16248	0.308	0.09	4.39599e-31	epi1	9330159F19Rik
5.80642e-35	0.993638	0.772	0.56	1.01879e-30	epi1	Timp1
9.57956e-35	0.708064	0.882	0.729	1.68083e-30	epi1	Maged1
1.7649e-34	3.12988	0.184	0.027	3.09669e-30	epi1	Pde1b
1.76873e-34	1.7065	0.508	0.249	3.10341e-30	epi1	Plaat3
4.84327e-34	1.72905	0.412	0.167	8.498e-30	epi1	Fcer1g
4.99153e-34	1.89213	0.302	0.087	8.75813e-30	epi1	Slc16a9
5.68462e-34	0.756546	0.898	0.76	9.97423e-30	epi1	Gsn
5.85488e-34	2.65562	0.208	0.038	1.0273e-29	epi1	Cyp26b1
5.88628e-34	4.3109	0.138	0.011	1.03281e-29	epi1	Fmo1
7.49491e-34	2.22267	0.26	0.063	1.31506e-29	epi1	Gpnmb
8.69965e-34	1.85316	0.334	0.107	1.52644e-29	epi1	Itga11
1.31878e-33	1.38226	0.574	0.319	2.31393e-29	epi1	Jag1
1.34596e-33	0.990036	0.826	0.687	2.36162e-29	epi1	Tmem176a
1.63775e-33	3.58729	0.164	0.021	2.8736e-29	epi1	Gucy1a1
1.66567e-33	0.780473	0.884	0.754	2.92259e-29	epi1	Itm2c
2.35869e-33	1.0568	0.67	0.413	4.13856e-29	epi1	Ak1
1.31688e-32	1.76214	0.342	0.116	2.3106e-28	epi1	Chpf
1.39705e-32	1.48162	0.426	0.175	2.45126e-28	epi1	Rtl8b
1.45382e-32	1.03529	0.852	0.746	2.55087e-28	epi1	Zfp36
1.49649e-32	2.37156	0.266	0.072	2.62574e-28	epi1	Alpl
2.19668e-32	2.90218	0.162	0.021	3.8543e-28	epi1	Kcne4
2.80874e-32	2.48867	0.176	0.027	4.92821e-28	epi1	Pros1
4.53224e-32	4.48323	0.124	0.009	7.95227e-28	epi1	4833422C13Rik
8.04832e-32	1.22574	0.684	0.453	1.41216e-27	epi1	Nr2f2
8.21891e-32	0.830291	0.664	0.375	1.44209e-27	epi1	Mt1
1.88219e-31	1.40249	0.43	0.185	3.30249e-27	epi1	Fkbp14
2.21254e-31	2.39985	0.266	0.075	3.88213e-27	epi1	Arvcf
2.32495e-31	0.544041	0.958	0.894	4.07935e-27	epi1	Ctsb
2.4989e-31	1.57934	0.332	0.113	4.38458e-27	epi1	Lsp1
3.00817e-31	1.38454	0.364	0.134	5.27814e-27	epi1	B3glct
3.15088e-31	1.59436	0.4	0.162	5.52853e-27	epi1	Irs1
3.55529e-31	1.91284	0.294	0.089	6.23811e-27	epi1	Asic3
3.55639e-31	1.00682	0.76	0.568	6.24005e-27	epi1	Tgfb2
4.71407e-31	2.03856	0.354	0.133	8.2713e-27	epi1	Gpc1
8.77639e-31	2.00793	0.276	0.081	1.53991e-26	epi1	Ddit4l
1.00498e-30	3.17729	0.16	0.023	1.76334e-26	epi1	Mmp9
1.09627e-30	1.16875	0.544	0.297	1.92351e-26	epi1	Zcchc24
1.12382e-30	2.28826	0.222	0.051	1.97186e-26	epi1	Apcdd1
1.24184e-30	1.48728	0.458	0.207	2.17893e-26	epi1	Slit2
1.47541e-30	3.28354	0.124	0.01	2.58875e-26	epi1	Gm2115
3.51197e-30	1.52423	0.396	0.16	6.16211e-26	epi1	Trabd2b
3.76618e-30	1.34753	0.476	0.233	6.60813e-26	epi1	Mpzl1
3.96694e-30	0.39142	0.88	0.632	6.96039e-26	epi1	Ifitm3
6.42093e-30	1.28648	0.442	0.197	1.12662e-25	epi1	Abat
6.66471e-30	1.24963	0.54	0.289	1.16939e-25	epi1	Rin2
6.97892e-30	1.24068	0.554	0.309	1.22452e-25	epi1	Col16a1
7.52399e-30	1.5205	0.42	0.178	1.32016e-25	epi1	Fcgrt
8.33722e-30	0.943661	0.782	0.635	1.46285e-25	epi1	Tmed3
9.65733e-30	1.19826	0.612	0.394	1.69447e-25	epi1	Lhfp
1.06597e-29	1.51203	0.604	0.377	1.87035e-25	epi1	Tsc22d3
1.09871e-29	1.032	0.774	0.629	1.9278e-25	epi1	Cav1
1.41713e-29	1.5388	0.306	0.1	2.48649e-25	epi1	Dlg3
2.35578e-29	3.04897	0.166	0.027	4.13344e-25	epi1	Eva1a
2.67712e-29	1.45029	0.392	0.157	4.69727e-25	epi1	Mrc2
3.00089e-29	0.869125	0.79	0.607	5.26537e-25	epi1	Gpc4
3.84683e-29	1.1514	0.582	0.331	6.74965e-25	epi1	Matn2
3.93889e-29	1.00546	0.69	0.471	6.91117e-25	epi1	Kdelr3
4.67737e-29	1.45641	0.518	0.268	8.20691e-25	epi1	Notch3
6.27946e-29	1.19408	0.494	0.251	1.10179e-24	epi1	Cnn2
6.75101e-29	1.14084	0.562	0.318	1.18453e-24	epi1	Runx2
8.29117e-29	1.05193	0.644	0.397	1.45477e-24	epi1	Fam102b
8.61755e-29	1.41167	0.476	0.231	1.51204e-24	epi1	Abca1
1.22966e-28	1.34235	0.374	0.151	2.15756e-24	epi1	Etv5
1.921e-28	1.43549	0.368	0.141	3.37059e-24	epi1	Tmem45a
2.20157e-28	0.939097	0.732	0.513	3.86287e-24	epi1	Dclk1
2.2395e-28	3.13501	0.23	0.061	3.92942e-24	epi1	Ptn
3.62729e-28	0.890751	0.832	0.642	6.36444e-24	epi1	Enpp2
3.94597e-28	1.93087	0.258	0.076	6.92359e-24	epi1	Gpr153
4.86201e-28	1.02655	0.664	0.453	8.53088e-24	epi1	Gusb
6.50418e-28	1.08173	0.67	0.446	1.14122e-23	epi1	Plxdc2
9.42042e-28	1.9409	0.176	0.033	1.65291e-23	epi1	Slc7a8
9.83235e-28	2.7207	0.142	0.019	1.72518e-23	epi1	Thrb
1.04809e-27	1.30306	0.438	0.205	1.83898e-23	epi1	Rida
1.16217e-27	1.3498	0.386	0.162	2.03914e-23	epi1	Fam13c
1.21529e-27	0.985767	0.606	0.371	2.13235e-23	epi1	Snta1
1.25526e-27	1.38969	0.34	0.129	2.20249e-23	epi1	Camk2n1
1.65962e-27	0.789442	0.896	0.78	2.91196e-23	epi1	C1s1
2.04914e-27	1.57399	0.426	0.212	3.59543e-23	epi1	Arl4a
2.29811e-27	2.69921	0.172	0.033	4.03226e-23	epi1	Lix1
3.78337e-27	2.02194	0.224	0.058	6.6383e-23	epi1	Snai1
5.63873e-27	0.861106	0.688	0.483	9.89372e-23	epi1	Ids
8.2326e-27	1.06001	0.614	0.378	1.44449e-22	epi1	Dpy19l1
1.15806e-26	1.11962	0.556	0.32	2.03193e-22	epi1	Pxdn
1.17576e-26	0.722138	0.774	0.611	2.06299e-22	epi1	Tmem106b
1.24892e-26	0.426684	0.954	0.925	2.19136e-22	epi1	Sem1
1.47276e-26	1.22896	0.402	0.177	2.58411e-22	epi1	Ttc28
1.78673e-26	1.33045	0.518	0.291	3.13499e-22	epi1	Stk17b
2.00395e-26	1.28308	0.576	0.355	3.51613e-22	epi1	Adamts2
2.29858e-26	0.558911	0.912	0.878	4.03309e-22	epi1	Ssr2
2.59952e-26	1.47165	0.382	0.167	4.56111e-22	epi1	Ltbp1
2.88177e-26	0.921345	0.796	0.639	5.05636e-22	epi1	Junb
3.00181e-26	0.872449	0.718	0.5	5.26698e-22	epi1	Nrp1
3.50807e-26	0.949571	0.654	0.436	6.15526e-22	epi1	Fkbp7
3.63436e-26	0.837118	0.78	0.613	6.37684e-22	epi1	Sgk1
3.9309e-26	3.69382	0.118	0.013	6.89715e-22	epi1	Cntnap3
3.93164e-26	1.07958	0.67	0.477	6.89846e-22	epi1	Fgfr2
4.51324e-26	0.892584	0.678	0.446	7.91894e-22	epi1	Nisch
4.6076e-26	1.64881	0.262	0.083	8.0845e-22	epi1	Amot
5.1878e-26	2.37395	0.168	0.033	9.10252e-22	epi1	Insc
6.28835e-26	1.69474	0.23	0.065	1.10335e-21	epi1	Grid2
6.62785e-26	0.533123	0.906	0.787	1.16292e-21	epi1	Cbx6
1.15109e-25	2.32643	0.214	0.057	2.0197e-21	epi1	Ggh
1.43251e-25	0.65722	0.982	0.958	2.51347e-21	epi1	App
2.1239e-25	0.65216	0.794	0.605	3.72659e-21	epi1	Selenow
2.63094e-25	1.1111	0.332	0.128	4.61624e-21	epi1	Eya4
3.28641e-25	0.915609	0.672	0.483	5.76634e-21	epi1	Ikbip
3.6093e-25	1.22388	0.54	0.331	6.33287e-21	epi1	Copz2
3.93569e-25	1.28497	0.468	0.252	6.90557e-21	epi1	Rtl8a
4.06486e-25	1.12374	0.608	0.399	7.1322e-21	epi1	Vasn
4.13382e-25	0.762046	0.8	0.633	7.2532e-21	epi1	Enah
4.90777e-25	2.15802	0.17	0.035	8.61118e-21	epi1	Grb14
5.53168e-25	2.30143	0.2	0.052	9.70589e-21	epi1	Ghr
5.7676e-25	0.614144	0.894	0.824	1.01198e-20	epi1	Cd9
5.92931e-25	0.797067	0.754	0.583	1.04036e-20	epi1	Tcf12
6.11672e-25	2.1243	0.158	0.03	1.07324e-20	epi1	Gper1
6.59884e-25	0.780432	0.794	0.679	1.15783e-20	epi1	Reep3
7.27917e-25	1.21309	0.404	0.187	1.2772e-20	epi1	Map1a
8.28919e-25	1.25833	0.428	0.205	1.45442e-20	epi1	Whrn
1.19661e-24	0.635641	0.874	0.769	2.09958e-20	epi1	Grn
2.24235e-24	1.86075	0.202	0.052	3.93443e-20	epi1	Def6
2.78717e-24	1.08738	0.47	0.246	4.89037e-20	epi1	Lhfpl2
3.9076e-24	0.905268	0.588	0.364	6.85628e-20	epi1	Cxcl1
6.67153e-24	1.42147	0.342	0.148	1.17059e-19	epi1	Plod1
8.3914e-24	2.71366	0.14	0.024	1.47235e-19	epi1	Cavin4
8.47534e-24	0.582947	0.874	0.758	1.48708e-19	epi1	Nfix
8.7048e-24	1.71658	0.196	0.051	1.52734e-19	epi1	G0s2
9.46155e-24	1.29194	0.36	0.157	1.66012e-19	epi1	Cacna2d1
9.6363e-24	1.05166	0.458	0.237	1.69078e-19	epi1	Prcp
1.30108e-23	3.63018	0.108	0.012	2.28287e-19	epi1	Alx3
2.14651e-23	2.81014	0.12	0.017	3.76627e-19	epi1	Pdgfrb
2.22397e-23	0.985733	0.568	0.348	3.90217e-19	epi1	Sh3pxd2b
2.24262e-23	0.933497	0.65	0.451	3.93489e-19	epi1	Wipi1
2.55429e-23	1.20012	0.622	0.437	4.48176e-19	epi1	Socs3
3.48004e-23	0.592017	0.906	0.794	6.10607e-19	epi1	Pam
3.85508e-23	1.17149	0.79	0.678	6.76412e-19	epi1	Cpe
4.50251e-23	1.20932	0.356	0.157	7.90011e-19	epi1	Parp3
7.80226e-23	1.95548	0.126	0.019	1.36898e-18	epi1	Rspo3
7.89468e-23	0.638014	0.904	0.809	1.3852e-18	epi1	Rnaset2b
8.15085e-23	0.736042	0.796	0.642	1.43015e-18	epi1	Lims1
9.01959e-23	1.14726	0.674	0.475	1.58258e-18	epi1	Spp1
9.74856e-23	1.69183	0.28	0.103	1.71048e-18	epi1	Ahr
9.82899e-23	0.374025	0.992	0.996	1.72459e-18	epi1	Actb
1.05497e-22	1.10639	0.42	0.21	1.85105e-18	epi1	B3gnt9
1.11625e-22	1.66926	0.234	0.075	1.95857e-18	epi1	Map2
1.18093e-22	0.674729	0.776	0.592	2.07206e-18	epi1	Cdc42ep3
1.5323e-22	0.726473	0.742	0.557	2.68857e-18	epi1	Igsf3
1.80781e-22	1.87695	0.262	0.095	3.17198e-18	epi1	Cib2
1.92792e-22	0.593129	0.916	0.863	3.38273e-18	epi1	1810058I24Rik
1.98991e-22	1.41916	0.312	0.125	3.49149e-18	epi1	St6galnac4
2.11229e-22	1.05611	0.474	0.256	3.70622e-18	epi1	Parp8
2.50046e-22	1.44267	0.32	0.131	4.38731e-18	epi1	Slc39a13
2.53492e-22	1.44495	0.366	0.173	4.44777e-18	epi1	Prrx2
2.78262e-22	2.89982	0.13	0.022	4.88238e-18	epi1	Tnfaip8l3
2.86549e-22	1.39434	0.35	0.159	5.02779e-18	epi1	Fam171a1
3.13174e-22	1.22494	0.24	0.078	5.49495e-18	epi1	Tgfb1i1
4.3727e-22	0.681775	0.836	0.669	7.67234e-18	epi1	Palld
5.03921e-22	1.72767	0.224	0.07	8.8418e-18	epi1	Ephb2
5.25722e-22	2.44226	0.206	0.061	9.22432e-18	epi1	Cachd1
5.75045e-22	1.66997	0.282	0.109	1.00897e-17	epi1	Adgrg6
6.18659e-22	1.64021	0.224	0.071	1.0855e-17	epi1	Zhx3
7.92649e-22	3.18243	0.106	0.013	1.39078e-17	epi1	Zfp618
8.48376e-22	0.827141	0.72	0.49	1.48856e-17	epi1	Serping1
8.85739e-22	2.95766	0.11	0.015	1.55412e-17	epi1	Chrdl1
9.55933e-22	1.03762	0.324	0.135	1.67728e-17	epi1	Armcx2
1.01698e-21	1.81039	0.23	0.075	1.7844e-17	epi1	Tiam2
1.44997e-21	2.3755	0.144	0.029	2.54412e-17	epi1	Gm19461
1.57121e-21	0.518142	0.914	0.809	2.75684e-17	epi1	Glg1
1.61099e-21	0.964615	0.602	0.394	2.82665e-17	epi1	Lrpap1
1.64981e-21	0.637366	0.77	0.635	2.89476e-17	epi1	Msrb3
1.73889e-21	1.07509	0.254	0.088	3.05105e-17	epi1	Bach2
1.99334e-21	0.967501	0.528	0.327	3.49752e-17	epi1	Zcchc14
2.32688e-21	2.35815	0.124	0.021	4.08274e-17	epi1	Dkk2
4.12222e-21	3.44697	0.198	0.059	7.23285e-17	epi1	Snca
4.51795e-21	1.93847	0.178	0.047	7.9272e-17	epi1	Cpz
5.07338e-21	0.459268	0.95	0.889	8.90176e-17	epi1	Nfib
5.27627e-21	0.714377	0.662	0.449	9.25774e-17	epi1	Rcan2
5.7985e-21	0.948771	0.618	0.427	1.0174e-16	epi1	Mfge8
6.47084e-21	1.61897	0.308	0.131	1.13537e-16	epi1	Inhba
6.99885e-21	1.0858	0.532	0.329	1.22802e-16	epi1	Ppp1r12b
7.43705e-21	0.729553	0.706	0.528	1.3049e-16	epi1	Pkd2
1.05522e-20	0.889774	0.69	0.489	1.85149e-16	epi1	Efnb1
1.28962e-20	1.11433	0.352	0.161	2.26276e-16	epi1	Hey1
1.71799e-20	0.880899	0.492	0.273	3.01438e-16	epi1	Zfp503
1.72959e-20	1.72196	0.222	0.073	3.03473e-16	epi1	Dact3
1.99583e-20	1.03357	0.562	0.357	3.50188e-16	epi1	Fkbp11
2.04977e-20	1.21739	0.562	0.377	3.59652e-16	epi1	Adamts1
2.4041e-20	2.65467	0.11	0.017	4.21823e-16	epi1	Nrg1
2.63486e-20	1.41081	0.382	0.195	4.62312e-16	epi1	Gadd45g
3.11975e-20	0.581695	0.822	0.699	5.47391e-16	epi1	2310022B05Rik
3.20541e-20	1.28671	0.458	0.261	5.62421e-16	epi1	Entpd2
3.50679e-20	0.504823	0.862	0.773	6.15301e-16	epi1	Mbtps1
3.56478e-20	2.06001	0.174	0.047	6.25477e-16	epi1	Boc
4.31046e-20	0.722306	0.624	0.425	7.56313e-16	epi1	Sh3kbp1
4.66565e-20	1.35166	0.208	0.065	8.18634e-16	epi1	Mertk
4.69603e-20	0.690973	0.782	0.621	8.23965e-16	epi1	Pik3r1
5.73843e-20	0.75141	0.73	0.564	1.00687e-15	epi1	Aebp1
6.35085e-20	2.12851	0.202	0.064	1.11432e-15	epi1	Sp7
6.51346e-20	0.561614	0.834	0.721	1.14285e-15	epi1	Rab31
7.25385e-20	1.00955	0.504	0.302	1.27276e-15	epi1	Svil
7.62545e-20	0.905637	0.524	0.321	1.33796e-15	epi1	Cdk14
1.17428e-19	1.26165	0.286	0.119	2.06039e-15	epi1	Tnfsf12
1.30388e-19	1.4114	0.248	0.093	2.28778e-15	epi1	Nuak1
1.56806e-19	1.94948	0.142	0.032	2.75131e-15	epi1	Hoxa3
2.1203e-19	1.14138	0.422	0.231	3.72027e-15	epi1	Elk3
2.35688e-19	0.765423	0.606	0.414	4.13538e-15	epi1	Ston1
3.1482e-19	0.984165	0.588	0.397	5.52383e-15	epi1	Ier2
3.49828e-19	2.67129	0.104	0.016	6.13809e-15	epi1	Rerg
3.83869e-19	0.635694	0.74	0.608	6.73537e-15	epi1	Foxp1
3.85273e-19	2.62395	0.112	0.019	6.76e-15	epi1	P2ry10b
4.21986e-19	1.18369	0.282	0.115	7.40416e-15	epi1	Pak1
4.24182e-19	1.26384	0.346	0.169	7.44269e-15	epi1	Pdp1
4.37933e-19	1.39238	0.34	0.165	7.68397e-15	epi1	Pla2g15
4.76642e-19	0.506315	0.928	0.87	8.36315e-15	epi1	Cyb5r3
5.50772e-19	0.874519	0.58	0.381	9.66384e-15	epi1	Efna5
6.02014e-19	0.554532	0.81	0.681	1.05629e-14	epi1	Rpn2
6.25568e-19	0.941814	0.484	0.287	1.09762e-14	epi1	Fdxr
6.36209e-19	0.509206	0.712	0.513	1.11629e-14	epi1	Nfat5
8.01377e-19	0.873661	0.53	0.335	1.4061e-14	epi1	Bace1
8.27441e-19	1.03919	0.458	0.261	1.45183e-14	epi1	Itgb5
8.35371e-19	2.98155	0.104	0.017	1.46574e-14	epi1	Ccdc8
9.5934e-19	1.36555	0.37	0.191	1.68326e-14	epi1	Osr2
1.0334e-18	2.65818	0.118	0.023	1.81321e-14	epi1	Hoxc9
1.06736e-18	2.29518	0.12	0.023	1.87279e-14	epi1	Emilin1
1.14027e-18	1.70206	0.194	0.061	2.00071e-14	epi1	Ptx3
1.30555e-18	0.626998	0.698	0.513	2.29073e-14	epi1	Zeb2
1.52404e-18	0.67045	0.816	0.718	2.67408e-14	epi1	Snhg18
1.57442e-18	1.06073	0.464	0.27	2.76248e-14	epi1	Mef2c
1.60618e-18	0.924401	0.564	0.368	2.81821e-14	epi1	Colgalt1
2.07736e-18	0.802544	0.696	0.531	3.64494e-14	epi1	Emc10
2.20494e-18	0.950345	0.502	0.297	3.86878e-14	epi1	Esr1
2.25447e-18	1.56866	0.232	0.085	3.95569e-14	epi1	Vegfd
2.36193e-18	0.945562	0.414	0.22	4.14424e-14	epi1	2900026A02Rik
2.60649e-18	1.64107	0.224	0.082	4.57335e-14	epi1	Kctd12
2.91351e-18	0.293062	0.972	0.949	5.11204e-14	epi1	Cald1
3.9338e-18	0.942979	0.382	0.199	6.90225e-14	epi1	Man1a
4.02372e-18	0.859643	0.614	0.43	7.06002e-14	epi1	Sesn1
4.25803e-18	3.24789	0.1	0.016	7.47114e-14	epi1	Cdh15
4.649e-18	1.26663	0.248	0.099	8.15713e-14	epi1	Efemp2
5.16783e-18	1.25137	0.346	0.17	9.06747e-14	epi1	Cyp4f14
5.53549e-18	0.579931	0.656	0.473	9.71258e-14	epi1	Myo1d
5.56277e-18	0.775107	0.588	0.399	9.76043e-14	epi1	Sspn
6.76375e-18	1.64936	0.208	0.073	1.18677e-13	epi1	Slc16a4
6.89252e-18	0.991747	0.47	0.283	1.20936e-13	epi1	Sh3rf1
7.13521e-18	0.576612	0.842	0.725	1.25194e-13	epi1	Ltbp3
7.22191e-18	0.415903	0.91	0.843	1.26716e-13	epi1	Lamp1
7.62127e-18	0.418519	0.912	0.827	1.33723e-13	epi1	Sec31a
8.32488e-18	0.476908	0.91	0.864	1.46068e-13	epi1	Ddost
9.10639e-18	0.918423	0.522	0.329	1.59781e-13	epi1	Wnt10b
9.63898e-18	2.52328	0.122	0.026	1.69125e-13	epi1	Ccdc102a
1.04813e-17	0.682589	0.774	0.615	1.83905e-13	epi1	Tmem64
1.08786e-17	2.61187	0.104	0.018	1.90877e-13	epi1	Gpr141
1.09673e-17	1.36918	0.262	0.11	1.92433e-13	epi1	Thap2
1.11522e-17	0.961739	0.5	0.307	1.95677e-13	epi1	Tceal8
1.13238e-17	1.26535	0.32	0.153	1.98687e-13	epi1	Cdh2
1.27575e-17	0.475383	0.896	0.817	2.23843e-13	epi1	Mprip
1.31844e-17	0.981875	0.324	0.153	2.31334e-13	epi1	Smad1
1.5632e-17	2.08447	0.16	0.046	2.74279e-13	epi1	Tpbg
1.8115e-17	1.21483	0.316	0.152	3.17845e-13	epi1	Casd1
1.82806e-17	0.980215	0.416	0.232	3.20751e-13	epi1	Pkd1
1.9989e-17	0.84655	0.316	0.146	3.50727e-13	epi1	Mboat2
2.17055e-17	0.556633	0.83	0.691	3.80845e-13	epi1	Slc39a7
2.348e-17	1.67872	0.166	0.049	4.11981e-13	epi1	Gm28875
2.43964e-17	2.20783	0.152	0.043	4.2806e-13	epi1	Rab29
2.5273e-17	0.528719	0.814	0.669	4.4344e-13	epi1	Rrbp1
2.67777e-17	1.91669	0.172	0.053	4.69842e-13	epi1	Tspan13
2.79577e-17	1.23891	0.392	0.221	4.90546e-13	epi1	Thbd
3.26867e-17	0.756171	0.13	0.031	5.73521e-13	epi1	Pf4
3.65075e-17	1.17389	0.376	0.197	6.40561e-13	epi1	Hmgcs2
3.94289e-17	2.34205	0.108	0.021	6.91819e-13	epi1	Dlx6
4.34837e-17	0.687117	0.812	0.71	7.62966e-13	epi1	Egr1
5.3824e-17	0.502521	0.908	0.869	9.44397e-13	epi1	Zfp36l1
5.43548e-17	1.4276	0.284	0.129	9.5371e-13	epi1	Car5b
5.55769e-17	0.340534	0.956	0.928	9.75151e-13	epi1	Nedd4
5.56457e-17	1.31811	0.528	0.349	9.76359e-13	epi1	Fst
5.78751e-17	1.72005	0.18	0.059	1.01548e-12	epi1	Socs2
8.45807e-17	1.93221	0.18	0.059	1.48405e-12	epi1	Ubash3b
9.31277e-17	0.916446	0.428	0.239	1.63402e-12	epi1	Tcf7l1
1.27047e-16	1.69283	0.142	0.038	2.22916e-12	epi1	Arhgef6
1.38815e-16	0.59893	0.774	0.659	2.43564e-12	epi1	Ppib
1.41317e-16	1.13941	0.344	0.174	2.47955e-12	epi1	Fam43a
1.49109e-16	1.25334	0.282	0.127	2.61627e-12	epi1	Six1
1.53926e-16	0.767475	0.58	0.386	2.70079e-12	epi1	Arhgdib
1.57248e-16	0.839688	0.478	0.29	2.75907e-12	epi1	Ap1s2
1.64579e-16	0.516534	0.87	0.795	2.88771e-12	epi1	Ostc
1.67388e-16	1.52799	0.404	0.236	2.93699e-12	epi1	Errfi1
1.69003e-16	0.643748	0.684	0.529	2.96533e-12	epi1	Shc1
1.83403e-16	0.442578	0.886	0.825	3.21799e-12	epi1	Slc38a2
1.83656e-16	0.772551	0.672	0.522	3.22243e-12	epi1	H13
1.865e-16	1.21942	0.322	0.159	3.27233e-12	epi1	Ackr4
1.95474e-16	1.30583	0.292	0.137	3.42978e-12	epi1	Rassf9
2.01039e-16	0.868631	0.516	0.342	3.52743e-12	epi1	Smim4
2.1239e-16	0.271857	0.964	0.955	3.72659e-12	epi1	Ssr3
2.16803e-16	1.28582	0.238	0.096	3.80402e-12	epi1	Eva1b
2.35907e-16	1.44315	0.152	0.043	4.13923e-12	epi1	Mmp19
2.44143e-16	0.562435	0.734	0.597	4.28374e-12	epi1	Nek7
2.48387e-16	1.5514	0.216	0.084	4.35821e-12	epi1	Rhobtb3
2.71038e-16	1.96708	0.172	0.056	4.75563e-12	epi1	Ddc
2.84427e-16	0.471047	0.836	0.709	4.99055e-12	epi1	Lix1l
3.23012e-16	0.496323	0.906	0.819	5.66756e-12	epi1	Tmem176b
3.65207e-16	2.50302	0.136	0.036	6.40793e-12	epi1	Creb3l1
4.31891e-16	1.72655	0.22	0.088	7.57797e-12	epi1	Tcn2
4.83585e-16	0.480025	0.842	0.696	8.48498e-12	epi1	Oxct1
5.47566e-16	0.44339	0.794	0.638	9.6076e-12	epi1	Fndc3b
5.79499e-16	0.487283	0.846	0.741	1.01679e-11	epi1	Axl
8.15936e-16	2.08754	0.164	0.053	1.43164e-11	epi1	Gria3
9.19428e-16	1.07726	0.306	0.145	1.61323e-11	epi1	Ror1
1.04924e-15	0.896113	0.626	0.467	1.841e-11	epi1	Nrp2
1.06707e-15	1.59164	0.248	0.108	1.87228e-11	epi1	Abca9
1.07498e-15	1.17639	0.334	0.172	1.88617e-11	epi1	Plscr4
1.26493e-15	1.957	0.152	0.046	2.21944e-11	epi1	Hoxc10
1.39456e-15	1.24229	0.334	0.175	2.44689e-11	epi1	Pappa
1.76605e-15	0.520287	0.902	0.837	3.09872e-11	epi1	Fos
1.78125e-15	1.79187	0.138	0.038	3.12539e-11	epi1	Rab3il1
2.13426e-15	0.459089	0.88	0.741	3.74477e-11	epi1	Pcolce
2.14261e-15	0.659391	0.6	0.443	3.75943e-11	epi1	Rarg
2.36491e-15	0.692043	0.534	0.338	4.14948e-11	epi1	Nupr1
2.41354e-15	0.96847	0.512	0.348	4.23479e-11	epi1	Cd59a
2.44164e-15	0.477816	0.83	0.721	4.2841e-11	epi1	Tspan3
2.58529e-15	1.30265	0.28	0.133	4.53615e-11	epi1	Ell2
2.94733e-15	0.749816	0.52	0.343	5.17138e-11	epi1	Gpx8
3.23549e-15	1.37972	0.304	0.15	5.67699e-11	epi1	Gaa
4.42596e-15	1.05297	0.466	0.29	7.76578e-11	epi1	Mme
4.89309e-15	0.535956	0.632	0.467	8.58542e-11	epi1	Tenm3
5.40451e-15	0.744337	0.638	0.473	9.48275e-11	epi1	Hmgn3
5.59325e-15	0.474657	0.798	0.676	9.81391e-11	epi1	2900097C17Rik
6.4472e-15	0.63591	0.624	0.468	1.13123e-10	epi1	Lpp
6.68806e-15	1.05075	0.358	0.197	1.17349e-10	epi1	Apln
7.32936e-15	1.06632	0.334	0.175	1.28601e-10	epi1	Mettl7a1
7.82766e-15	1.11509	0.312	0.155	1.37344e-10	epi1	Foxs1
8.29611e-15	2.22224	0.108	0.025	1.45563e-10	epi1	Dpep1
8.37495e-15	1.10174	0.368	0.21	1.46947e-10	epi1	Chst14
8.4852e-15	0.552195	0.766	0.661	1.48881e-10	epi1	Pten
8.66975e-15	0.516095	0.846	0.753	1.52119e-10	epi1	Atp1b3
9.27544e-15	0.680328	0.76	0.633	1.62747e-10	epi1	Ccn1
9.41216e-15	0.470327	0.772	0.637	1.65146e-10	epi1	Camk2d
1.14113e-14	0.546289	0.794	0.699	2.00223e-10	epi1	Col4a5
1.17139e-14	0.485612	0.398	0.219	2.05533e-10	epi1	Lgals3bp
1.24291e-14	1.41243	0.266	0.127	2.18081e-10	epi1	Egr2
1.24796e-14	0.781589	0.598	0.433	2.18966e-10	epi1	1500011B03Rik
1.28739e-14	1.1301	0.378	0.216	2.25886e-10	epi1	Bmper
1.3333e-14	1.1624	0.202	0.079	2.33941e-10	epi1	Spag1
1.61476e-14	0.433791	0.82	0.711	2.83326e-10	epi1	Cyb5b
1.81391e-14	0.705271	0.57	0.395	3.18269e-10	epi1	Tm7sf3
1.84051e-14	0.832561	0.568	0.406	3.22935e-10	epi1	Itpr1
1.89282e-14	1.09851	0.318	0.163	3.32113e-10	epi1	Mtmr11
1.90423e-14	0.502784	0.766	0.626	3.34116e-10	epi1	Ctdsp2
2.38566e-14	0.479437	0.878	0.761	4.18588e-10	epi1	Cpq
2.58314e-14	0.762646	0.836	0.732	4.53238e-10	epi1	Pmp22
2.58985e-14	0.831238	0.528	0.354	4.54414e-10	epi1	Ext2
2.73901e-14	1.11876	0.224	0.095	4.80586e-10	epi1	Ctso
2.81116e-14	0.838347	0.534	0.378	4.93246e-10	epi1	Pmepa1
2.85292e-14	1.92157	0.118	0.031	5.00573e-10	epi1	Tnfsf13b
3.08865e-14	0.800009	0.52	0.347	5.41934e-10	epi1	Casc4
3.43765e-14	0.467722	0.73	0.575	6.0317e-10	epi1	Ar
3.82917e-14	0.670773	0.628	0.452	6.71866e-10	epi1	Mbnl1
4.35474e-14	0.615758	0.824	0.721	7.64082e-10	epi1	Dusp1
4.69617e-14	1.07453	0.438	0.273	8.2399e-10	epi1	Tmem119
4.94803e-14	0.956494	0.406	0.245	8.68182e-10	epi1	Snai2
5.22833e-14	0.608845	0.556	0.384	9.17362e-10	epi1	Apbb2
5.24992e-14	0.41542	0.816	0.724	9.21151e-10	epi1	Slc39a1
6.86748e-14	1.40635	0.202	0.081	1.20497e-09	epi1	Eno3
6.90752e-14	1.79242	0.128	0.037	1.21199e-09	epi1	Gm16118
7.23689e-14	1.65758	0.192	0.077	1.26979e-09	epi1	Ccdc9b
8.10205e-14	1.52501	0.16	0.055	1.42159e-09	epi1	Rhoj
9.24826e-14	0.998296	0.402	0.241	1.6227e-09	epi1	Ankrd50
9.29895e-14	0.855865	0.45	0.288	1.63159e-09	epi1	Sgcb
9.55297e-14	0.590864	0.732	0.591	1.67616e-09	epi1	Ptprd
9.62476e-14	0.452058	0.72	0.586	1.68876e-09	epi1	Rsrc1
1.02426e-13	0.874273	0.122	0.034	1.79717e-09	epi1	Arhgap15
1.05685e-13	1.39794	0.288	0.148	1.85434e-09	epi1	Frk
1.17028e-13	0.714762	0.492	0.331	2.05337e-09	epi1	Klf2
1.22793e-13	0.834589	0.37	0.215	2.15453e-09	epi1	Pak3
1.29943e-13	0.664433	0.542	0.369	2.27997e-09	epi1	Npdc1
1.52177e-13	0.729102	0.602	0.437	2.6701e-09	epi1	Slc29a1
1.78348e-13	0.927526	0.494	0.341	3.12929e-09	epi1	Tmem243
2.03736e-13	0.835752	0.684	0.545	3.57475e-09	epi1	Lbh
2.23293e-13	0.608756	0.676	0.53	3.9179e-09	epi1	Lamb1
2.31764e-13	0.451144	0.844	0.745	4.06654e-09	epi1	Ergic3
2.3302e-13	0.290307	0.972	0.944	4.08856e-09	epi1	Selenof
2.59611e-13	0.838043	0.486	0.325	4.55514e-09	epi1	Pbx3
2.69736e-13	1.83	0.132	0.041	4.73279e-09	epi1	Shroom4
3.07291e-13	0.853934	0.348	0.197	5.39173e-09	epi1	Ndrg3
3.08073e-13	1.20698	0.25	0.118	5.40545e-09	epi1	Dsel
3.14425e-13	0.654668	0.64	0.492	5.5169e-09	epi1	Ctsz
3.2173e-13	0.470278	0.89	0.811	5.64508e-09	epi1	Gpx1
3.27712e-13	0.360741	0.836	0.709	5.75004e-09	epi1	Actn1
3.56768e-13	0.656878	0.566	0.398	6.25984e-09	epi1	Megf8
4.50543e-13	0.814257	0.52	0.359	7.90523e-09	epi1	Acvr1
4.58056e-13	2.14664	0.108	0.029	8.03705e-09	epi1	Tcea3
4.75643e-13	0.915888	0.4	0.241	8.34563e-09	epi1	Adamts9
4.79566e-13	0.944788	0.382	0.231	8.41446e-09	epi1	Wtip
4.87502e-13	0.688944	0.49	0.334	8.55371e-09	epi1	Dcaf6
6.21325e-13	0.452593	0.564	0.369	1.09018e-08	epi1	Bicc1
6.60491e-13	0.800181	0.516	0.358	1.1589e-08	epi1	Kazald1
9.0768e-13	1.08056	0.258	0.128	1.59262e-08	epi1	Gnb4
9.33372e-13	1.5352	0.218	0.099	1.6377e-08	epi1	S1pr1
1.13567e-12	0.946078	0.298	0.159	1.99265e-08	epi1	Pawr
1.34601e-12	0.952467	0.398	0.249	2.36171e-08	epi1	Dtx3
1.4482e-12	1.86333	0.166	0.065	2.54101e-08	epi1	Samd5
1.59226e-12	0.582471	0.608	0.466	2.79378e-08	epi1	Ergic1
1.61982e-12	1.75348	0.118	0.035	2.84213e-08	epi1	Tagln
1.75028e-12	0.310174	0.932	0.877	3.07104e-08	epi1	Sdc2
1.77731e-12	0.678612	0.536	0.39	3.11847e-08	epi1	Praf2
1.95056e-12	0.596611	0.622	0.455	3.42245e-08	epi1	Capg
2.08883e-12	1.36452	0.318	0.182	3.66506e-08	epi1	Rarres2
2.14873e-12	1.88988	0.11	0.031	3.77017e-08	epi1	Thnsl2
2.28427e-12	0.424442	0.928	0.881	4.00798e-08	epi1	Ctnnb1
2.34239e-12	0.390263	0.84	0.742	4.10996e-08	epi1	Nucb1
2.54447e-12	0.771935	0.42	0.263	4.46452e-08	epi1	Pfn2
2.62035e-12	0.749218	0.368	0.217	4.59767e-08	epi1	Egfr
2.65174e-12	0.452199	0.832	0.725	4.65274e-08	epi1	Neo1
3.29613e-12	0.764124	0.49	0.343	5.78338e-08	epi1	Fat1
3.4378e-12	0.602474	0.636	0.483	6.03197e-08	epi1	Hspg2
3.77552e-12	0.882485	0.378	0.233	6.62453e-08	epi1	Slc22a5
3.86337e-12	0.569613	0.786	0.691	6.77867e-08	epi1	Erlec1
3.92439e-12	1.21051	0.318	0.181	6.88574e-08	epi1	P3h1
4.1321e-12	0.574733	0.676	0.525	7.25018e-08	epi1	Rnf145
4.23899e-12	1.7104	0.114	0.034	7.43773e-08	epi1	Tcp11l1
4.34742e-12	1.78445	0.142	0.05	7.62798e-08	epi1	Runx3
5.0782e-12	0.359783	0.852	0.746	8.91022e-08	epi1	Atp6ap1
5.73709e-12	0.47998	0.634	0.48	1.00663e-07	epi1	Btg1
5.86175e-12	1.61501	0.174	0.072	1.0285e-07	epi1	Rrad
6.31608e-12	1.6234	0.102	0.027	1.10822e-07	epi1	Gsdme
7.0343e-12	0.70673	0.428	0.27	1.23424e-07	epi1	Ehd2
7.15004e-12	1.43637	0.194	0.084	1.25455e-07	epi1	Zfp185
7.16459e-12	2.06349	0.104	0.029	1.2571e-07	epi1	Frmd5
7.22534e-12	0.592604	0.818	0.747	1.26776e-07	epi1	Gas1
8.01687e-12	1.24181	0.122	0.039	1.40664e-07	epi1	Spn
8.53362e-12	0.739853	0.424	0.275	1.49731e-07	epi1	H6pd
8.7942e-12	0.645893	0.686	0.561	1.54303e-07	epi1	Fosb
9.08076e-12	1.43791	0.148	0.054	1.59331e-07	epi1	Arhgef25
9.50811e-12	0.44332	0.746	0.609	1.66829e-07	epi1	Ldlrad3
1.07712e-11	1.04483	0.204	0.09	1.88992e-07	epi1	Stox2
1.12171e-11	0.757194	0.536	0.369	1.96815e-07	epi1	Ypel3
1.21988e-11	0.476541	0.646	0.477	2.1404e-07	epi1	Ctsa
1.23841e-11	0.679737	0.43	0.275	2.17291e-07	epi1	Cpne8
1.24091e-11	1.51449	0.164	0.066	2.1773e-07	epi1	Tifa
1.37177e-11	0.835577	0.378	0.233	2.40691e-07	epi1	Tmem86a
1.42238e-11	0.422006	0.736	0.619	2.49571e-07	epi1	Ttc3
1.60163e-11	0.580767	0.534	0.375	2.81022e-07	epi1	Itprid2
1.61047e-11	0.946239	0.412	0.273	2.82573e-07	epi1	Dlc1
1.82233e-11	0.50156	0.742	0.646	3.19745e-07	epi1	Txndc5
1.8557e-11	0.675624	0.528	0.371	3.25601e-07	epi1	Slc25a12
1.90364e-11	0.855676	0.27	0.141	3.34013e-07	epi1	Tead3
1.99211e-11	1.77662	0.102	0.029	3.49536e-07	epi1	Tfr2
2.00444e-11	0.703672	0.55	0.409	3.517e-07	epi1	Mgat1
2.15813e-11	0.506626	0.784	0.715	3.78665e-07	epi1	Tmem167
2.3526e-11	2.06952	0.114	0.036	4.12786e-07	epi1	Srpx
2.39976e-11	1.72847	0.11	0.033	4.21062e-07	epi1	Gem
2.42429e-11	0.662211	0.594	0.457	4.25366e-07	epi1	Pigs
2.46679e-11	1.16553	0.304	0.179	4.32822e-07	epi1	Plau
2.64361e-11	0.715114	0.464	0.313	4.63848e-07	epi1	Kctd17
2.91163e-11	0.687245	0.598	0.469	5.10875e-07	epi1	Zkscan3
3.06583e-11	1.79924	0.11	0.034	5.3793e-07	epi1	Fgf2
3.07276e-11	0.356248	0.892	0.817	5.39146e-07	epi1	Efr3a
3.08049e-11	1.47497	0.136	0.05	5.40503e-07	epi1	Tpm2
3.18854e-11	0.769813	0.456	0.307	5.59461e-07	epi1	Bambi
3.2898e-11	0.830493	0.556	0.429	5.77228e-07	epi1	Lxn
3.43346e-11	1.12322	0.198	0.09	6.02435e-07	epi1	Smox
3.62212e-11	0.808213	0.142	0.053	6.35537e-07	epi1	Gng11
3.67338e-11	0.527887	0.484	0.329	6.44531e-07	epi1	Pcdh7
3.68164e-11	0.711678	0.638	0.531	6.45981e-07	epi1	Irf1
3.68792e-11	0.898508	0.374	0.23	6.47082e-07	epi1	Qpct
3.72004e-11	0.83281	0.272	0.143	6.52718e-07	epi1	Hebp2
4.16064e-11	0.966269	0.316	0.181	7.30025e-07	epi1	Kdm6b
4.17427e-11	0.562792	0.688	0.565	7.32417e-07	epi1	Os9
4.19228e-11	0.501193	0.764	0.641	7.35578e-07	epi1	Thra
4.31331e-11	0.650859	0.514	0.365	7.56813e-07	epi1	Prkaa1
4.52245e-11	1.33405	0.148	0.056	7.9351e-07	epi1	Ttll7
4.78327e-11	0.749613	0.178	0.076	8.39272e-07	epi1	Cpne2
4.98547e-11	0.289611	0.806	0.66	8.74751e-07	epi1	Scpep1
5.27087e-11	0.850914	0.348	0.213	9.24827e-07	epi1	Mrgprf
5.76786e-11	0.607586	0.672	0.552	1.01203e-06	epi1	Sh3bgrl3
5.81208e-11	1.17441	0.234	0.118	1.01979e-06	epi1	Maml2
6.16442e-11	0.633934	0.612	0.469	1.08161e-06	epi1	Loxl1
6.46549e-11	0.592509	0.632	0.497	1.13444e-06	epi1	Tpst2
6.50366e-11	0.513726	0.682	0.559	1.14113e-06	epi1	Gna12
6.59899e-11	1.72107	0.162	0.067	1.15786e-06	epi1	Cd302
6.80224e-11	0.882503	0.43	0.285	1.19352e-06	epi1	Lacc1
6.99175e-11	0.577173	0.64	0.525	1.22677e-06	epi1	Skap2
7.01693e-11	0.594515	0.61	0.471	1.23119e-06	epi1	B230118H07Rik
7.41158e-11	1.37169	0.142	0.054	1.30044e-06	epi1	Fjx1
8.09766e-11	0.766853	0.534	0.402	1.42082e-06	epi1	Lrrcc1
8.19039e-11	0.466711	0.6	0.436	1.43709e-06	epi1	Oaz2
8.42159e-11	0.819393	0.284	0.155	1.47765e-06	epi1	Gulp1
8.87962e-11	1.51131	0.148	0.058	1.55802e-06	epi1	Gm16124
8.95534e-11	1.2524	0.188	0.084	1.5713e-06	epi1	Ints6l
9.2322e-11	0.443806	0.868	0.775	1.61988e-06	epi1	Col6a1
9.50547e-11	0.616591	0.468	0.335	1.66783e-06	epi1	Kifap3
1.03995e-10	0.543478	0.698	0.59	1.82469e-06	epi1	Kirrel
1.0734e-10	0.659534	0.578	0.439	1.88338e-06	epi1	Sesn3
1.08893e-10	1.04339	0.328	0.192	1.91063e-06	epi1	Arhgap6
1.19513e-10	0.710945	0.41	0.267	2.09698e-06	epi1	Steap3
1.2792e-10	0.410223	0.434	0.277	2.24449e-06	epi1	Prune2
1.30955e-10	0.619406	0.658	0.541	2.29773e-06	epi1	Tmem37
1.38337e-10	0.699208	0.406	0.262	2.42726e-06	epi1	Lpgat1
1.58451e-10	1.01957	0.21	0.101	2.78018e-06	epi1	Dtx4
1.69225e-10	0.394983	0.946	0.933	2.96922e-06	epi1	B2m
1.91198e-10	1.4432	0.176	0.078	3.35476e-06	epi1	Trib2
1.98395e-10	1.445	0.17	0.074	3.48104e-06	epi1	Scn1b
2.00838e-10	0.453339	0.238	0.122	3.5239e-06	epi1	Plcl1
2.05089e-10	0.672964	0.544	0.419	3.59848e-06	epi1	Poglut3
2.36301e-10	1.40088	0.138	0.053	4.14614e-06	epi1	Zc2hc1c
2.40133e-10	0.406289	0.654	0.535	4.21337e-06	epi1	Vasp
2.52527e-10	0.513597	0.826	0.703	4.43085e-06	epi1	Htra1
2.55743e-10	0.461694	0.354	0.216	4.48727e-06	epi1	Helz
2.59485e-10	0.740337	0.374	0.247	4.55293e-06	epi1	Epn2
2.60441e-10	0.844691	0.416	0.279	4.5697e-06	epi1	Notch2
2.69595e-10	0.704664	0.768	0.683	4.73031e-06	epi1	Itm2a
2.77303e-10	0.423467	0.636	0.493	4.86556e-06	epi1	Tpst1
2.78775e-10	0.739923	0.288	0.162	4.89138e-06	epi1	Vezt
2.93502e-10	1.5458	0.104	0.033	5.14979e-06	epi1	P4ha3
3.10384e-10	0.850536	0.3	0.171	5.446e-06	epi1	Pccb
3.48644e-10	0.67946	0.198	0.095	6.11731e-06	epi1	Frmd4a
3.92888e-10	0.441548	0.762	0.663	6.89361e-06	epi1	R3hdm4
4.0651e-10	0.303292	0.884	0.821	7.13262e-06	epi1	Hdlbp
4.08219e-10	0.459602	0.67	0.554	7.16262e-06	epi1	Zmynd8
4.11487e-10	0.963537	0.28	0.159	7.21995e-06	epi1	2700081O15Rik
4.18281e-10	0.975643	0.45	0.314	7.33916e-06	epi1	Lipg
4.46606e-10	1.05583	0.306	0.179	7.83616e-06	epi1	Zfhx3
4.56673e-10	0.478705	0.732	0.644	8.01279e-06	epi1	Cnpy2
4.95197e-10	0.392449	0.674	0.551	8.68873e-06	epi1	Ccdc88a
5.06753e-10	1.3741	0.202	0.1	8.89148e-06	epi1	Nmrk1
5.38158e-10	0.283512	0.91	0.849	9.44252e-06	epi1	Lamp2
6.08013e-10	0.741204	0.368	0.231	1.06682e-05	epi1	Slc50a1
6.24489e-10	1.13501	0.214	0.107	1.09573e-05	epi1	Slc39a14
6.31749e-10	1.06289	0.186	0.086	1.10847e-05	epi1	Spry4
6.46442e-10	0.478408	0.734	0.645	1.13425e-05	epi1	Prdx4
6.89622e-10	0.311252	0.854	0.765	1.21001e-05	epi1	Ext1
7.33983e-10	0.665929	0.352	0.218	1.28785e-05	epi1	Foxred2
7.45933e-10	1.08861	0.136	0.053	1.30881e-05	epi1	Dact1
7.56716e-10	1.37811	0.178	0.082	1.32773e-05	epi1	Nr4a2
7.69392e-10	1.08977	0.262	0.144	1.34998e-05	epi1	Ocrl
8.18537e-10	0.447153	0.81	0.741	1.43621e-05	epi1	Map2k3
8.21078e-10	1.44937	0.102	0.033	1.44066e-05	epi1	Pgm2l1
8.21259e-10	0.952928	0.536	0.419	1.44098e-05	epi1	Col4a2
8.31525e-10	0.397821	0.718	0.586	1.45899e-05	epi1	Ifitm2
8.3212e-10	0.638746	0.328	0.199	1.46004e-05	epi1	Fhod1
8.58817e-10	0.982288	0.352	0.229	1.50688e-05	epi1	Ppp1r3c
8.64968e-10	0.841635	0.298	0.175	1.51767e-05	epi1	Pdia5
8.82717e-10	0.658167	0.52	0.387	1.54882e-05	epi1	Mpv17
8.83846e-10	0.488377	0.414	0.271	1.5508e-05	epi1	Tnrc18
8.99352e-10	0.66457	0.414	0.277	1.578e-05	epi1	Ptpa
1.02257e-09	0.369959	0.822	0.759	1.79421e-05	epi1	Wdr1
1.16052e-09	0.483338	0.452	0.298	2.03625e-05	epi1	Kdm5b
1.16925e-09	0.945049	0.254	0.141	2.05156e-05	epi1	Hacd1
1.18811e-09	0.631659	0.536	0.395	2.08466e-05	epi1	Pbxip1
1.21216e-09	0.971796	0.456	0.336	2.12686e-05	epi1	Nbl1
1.21817e-09	0.887574	0.338	0.215	2.1374e-05	epi1	Fut11
1.45057e-09	0.479032	0.716	0.589	2.54516e-05	epi1	Atraid
1.46834e-09	0.546726	0.588	0.461	2.57634e-05	epi1	Spred1
1.47259e-09	1.16144	0.116	0.042	2.5838e-05	epi1	Wincr1
1.47516e-09	0.34446	0.808	0.762	2.58832e-05	epi1	Pgrmc1
1.82963e-09	1.25665	0.122	0.046	3.21027e-05	epi1	Lrp12
2.00071e-09	0.452426	0.632	0.513	3.51044e-05	epi1	Med13l
2.22053e-09	0.300425	0.904	0.867	3.89614e-05	epi1	Prkar1a
2.77389e-09	0.463908	0.624	0.51	4.86707e-05	epi1	Pja1
3.0771e-09	0.596776	0.466	0.343	5.39908e-05	epi1	Col4a6
3.14264e-09	0.930622	0.27	0.156	5.51408e-05	epi1	C1qtnf1
[truncated: 4,790 more rows]

## Sheet: Supplementary Data 4
Supplementary Data 4. Enrichment result of the epithelial subset
ID	Cluster	Description	GeneRatio	BgRatio	pvalue	p.adjust	qvalue	geneID	Count
GO:0007015	epi0	actin filament organization	31/520	454/28564	3.89076e-10	1.05536e-06	7.66473e-07	Ezr/Trf/Tmsb4x/F11r/Kank3/Espn/Abi1/Esam/Add3/Tgfb3/Shtn1/Shroom2/Sema5a/Eln/Sdc4/Ptk2b/Ctnna2/Wnt4/Baiap2l1/Id1/Pof1b/Aqp2/Rhpn2/Synpo2/Myo5b/Phactr1/Sorbs2/Kank1/Sorbs1/Marcksl1/Gdpd2	31
GO:0006631	epi0	fatty acid metabolic process	31/520	458/28564	4.81899e-10	1.05536e-06	7.66473e-07	Cryl1/Gstm2/Ptgis/Ptgs1/Cd74/Cyb5a/Lpl/Ilvbl/C3/Cyp2s1/Gstm1/Fads2/Cygb/Akt2/Crot/Acot1/Hacd3/Gstp2/Faah/Gstp3/Hacd4/Pdpn/Echs1/Ppargc1a/Acaa2/Akr1c14/Fabp3/Aig1/Etfbkmt/Daglb/Acsf2	31
GO:0006692	epi0	prostanoid metabolic process	11/520	58/28564	6.89203e-09	7.54677e-06	5.48098e-06	Gstm2/Ptgis/Ptgs1/Cd74/Cyp2s1/Gstm1/Gstp2/Gstp3/Pdpn/Akr1c14/Daglb	11
GO:0006693	epi0	prostaglandin metabolic process	11/520	58/28564	6.89203e-09	7.54677e-06	5.48098e-06	Gstm2/Ptgis/Ptgs1/Cd74/Cyp2s1/Gstm1/Gstp2/Gstp3/Pdpn/Akr1c14/Daglb	11
GO:0001654	epi0	eye development	27/520	426/28564	2.55796e-08	1.80241e-05	1.30903e-05	Gpm6a/Aldh1a1/Angptl7/Wt1/C3/Aqp5/Acvrl1/Fzd4/Rdh10/Shroom2/Stra6/Crb2/Lctl/Gas1/Tmem135/Cdon/Casp6/Nfia/Twsg1/Foxl2/Casz1/Bcar3/Cfh/Clcn2/Man2a1/Tgif2/Bmp6	27
GO:0150063	epi0	visual system development	27/520	429/28564	2.95702e-08	1.80241e-05	1.30903e-05	Gpm6a/Aldh1a1/Angptl7/Wt1/C3/Aqp5/Acvrl1/Fzd4/Rdh10/Shroom2/Stra6/Crb2/Lctl/Gas1/Tmem135/Cdon/Casp6/Nfia/Twsg1/Foxl2/Casz1/Bcar3/Cfh/Clcn2/Man2a1/Tgif2/Bmp6	27
GO:0062012	epi0	regulation of small molecule metabolic process	25/520	377/28564	3.51733e-08	1.80241e-05	1.30903e-05	Cd74/Star/Me2/Atpif1/Rdh10/Akt2/Actn3/Foxa2/Gpt/Ptk2b/Dab2/Fam3c/Isyna1/Lpcat3/Wnt4/Ppargc1a/Rorc/Fabp3/Nnmt/Clcn2/Sorbs1/Etfbkmt/C1qtnf12/Fis1/Bmp6	25
GO:0048880	epi0	sensory system development	27/520	433/28564	3.57978e-08	1.80241e-05	1.30903e-05	Gpm6a/Aldh1a1/Angptl7/Wt1/C3/Aqp5/Acvrl1/Fzd4/Rdh10/Shroom2/Stra6/Crb2/Lctl/Gas1/Tmem135/Cdon/Casp6/Nfia/Twsg1/Foxl2/Casz1/Bcar3/Cfh/Clcn2/Man2a1/Tgif2/Bmp6	27
GO:0043010	epi0	camera-type eye development	25/520	378/28564	3.70359e-08	1.80241e-05	1.30903e-05	Gpm6a/Aldh1a1/Angptl7/Wt1/C3/Aqp5/Acvrl1/Fzd4/Rdh10/Shroom2/Stra6/Crb2/Lctl/Gas1/Tmem135/Cdon/Nfia/Twsg1/Foxl2/Casz1/Bcar3/Cfh/Clcn2/Man2a1/Tgif2	25
GO:0032970	epi0	regulation of actin filament-based process	26/520	411/28564	4.82304e-08	2.11249e-05	1.53423e-05	Tmsb4x/F11r/Kank3/Arhgap44/Esam/Add3/Tgfb3/Dsg2/Shroom2/Mylk3/Sema5a/Eln/Sdc4/Ptk2b/Pdpn/Ctnna2/Celsr1/Wnt4/Baiap2l1/Gata4/Id1/Rhpn2/Synpo2/Kank1/Pde4b/Pkp2	26
GO:0031032	epi0	actomyosin structure organization	18/520	212/28564	7.74223e-08	2.86789e-05	2.08285e-05	F11r/Kank3/Krt19/Myl9/Tgfb3/Mylk3/Eln/Sdc4/Krt8/Ptk2b/Myo18a/Wnt4/Rhpn2/Phactr1/Csrp2/Sorbs1/Epb41l5/Cdc42bpg	18
GO:0019216	epi0	regulation of lipid metabolic process	25/520	393/28564	7.85722e-08	2.86789e-05	2.08285e-05	Lsr/Smpd3/Cd74/Rnf213/Star/C3/Rdh10/Chp1/Akt2/Foxa2/Golm1/Ptk2b/Dab2/Lpcat3/Wnt4/Ppargc1a/Rorc/Fabp3/Pik3ip1/Clcn2/Sorbs1/Etfbkmt/Ormdl2/Daglb/Bmp6	25
GO:0006665	epi0	sphingolipid metabolic process	15/520	147/28564	8.55051e-08	2.88086e-05	2.09228e-05	Gm2a/Smpd3/Cerk/Spns2/Smpdl3b/Hacd3/B4galt4/Cers4/Hacd4/Galc/B4galt6/Enpp2/St3gal1/Ormdl2/Hexa	15
GO:0007162	epi0	negative regulation of cell adhesion	22/520	318/28564	1.12048e-07	3.50549e-05	2.54593e-05	Lgals1/Podxl/Cd74/Prdx2/H2-Aa/Ndfip1/Plxna4/Acvrl1/Fzd4/Hspb1/Sema5a/Sdc4/Vtcn1/Twsg1/Mbp/Enpp2/Kank1/Epb41l5/Bmp6/Plxnb1/Fzd7/Gcnt2	22
GO:0061572	epi0	actin filament bundle organization	16/520	176/28564	1.60173e-07	4.67706e-05	3.3968e-05	Ezr/F11r/Kank3/Espn/Tgfb3/Shtn1/Eln/Sdc4/Ptk2b/Wnt4/Baiap2l1/Id1/Rhpn2/Synpo2/Phactr1/Sorbs1	16
GO:0031589	epi0	cell-substrate adhesion	23/520	369/28564	3.72054e-07	0.000100391	7.29107e-05	Lgals1/Ddr1/Acvrl1/Fzd4/Bcam/Atp1b2/Msln/Actn3/Sdc4/Ptk2b/Dab2/Bcl2l11/Pdpn/Wnt4/Dock5/Pcsk5/Enpp2/Kank1/Sorbs1/Epb41l5/Pkp2/Fzd7/Gcnt2	23
GO:0016064	epi0	immunoglobulin mediated immune response	15/520	165/28564	3.89645e-07	0.000100391	7.29107e-05	Cd74/H2-Eb1/H2-Aa/Ndfip1/C3/Cd55/H2-Ab1/Fcgr2b/C2/C4b/Tfrc/Serping1/Cfh/C1rl/H2-DMb1	15
GO:0019724	epi0	B cell mediated immunity	15/520	168/28564	4.91642e-07	0.000119633	8.68856e-05	Cd74/H2-Eb1/H2-Aa/Ndfip1/C3/Cd55/H2-Ab1/Fcgr2b/C2/C4b/Tfrc/Serping1/Cfh/C1rl/H2-DMb1	15
GO:0030323	epi0	respiratory tube development	18/520	242/28564	5.58045e-07	0.000128644	9.343e-05	Smpd3/Igfbp5/Gata6/Tgfb3/Rdh10/Stra6/Foxa2/Ctsh/Pdpn/Celsr1/Wnt5a/Gata4/Id1/Pcsk5/Flt4/Clcn2/Heg1/Man2a1	18
GO:0060541	epi0	respiratory system development	19/520	270/28564	6.33215e-07	0.000138674	0.000100714	Smpd3/Ano1/Wt1/Igfbp5/Gata6/Tgfb3/Rdh10/Stra6/Foxa2/Ctsh/Pdpn/Celsr1/Wnt5a/Gata4/Id1/Flt4/Clcn2/Heg1/Man2a1	19
GO:0051017	epi0	actin filament bundle assembly	15/520	173/28564	7.16079e-07	0.000149354	0.000108471	Ezr/F11r/Kank3/Espn/Tgfb3/Eln/Sdc4/Ptk2b/Wnt4/Baiap2l1/Id1/Rhpn2/Synpo2/Phactr1/Sorbs1	15
GO:0042060	epi0	wound healing	23/520	392/28564	1.05921e-06	0.000210879	0.000153155	Tspan8/F11r/Ddr1/Prdx2/Muc16/Bnc1/C3/Acvrl1/Ppl/B4galt1/Cxadr/Foxa2/Sdc4/Enpp4/Pdpn/Celsr1/Wnt4/Wnt5a/Gata4/Serping1/Cfh/Kank1/Fzd7	23
GO:0035567	epi0	non-canonical Wnt signaling pathway	9/520	59/28564	1.14764e-06	0.000212008	0.000153975	Rspo1/Rnf213/Fzd4/Ccdc88c/Dab2/Celsr1/Wnt4/Wnt5a/Fzd7	9
GO:0010810	epi0	regulation of cell-substrate adhesion	17/520	230/28564	1.25196e-06	0.000212008	0.000153975	Lgals1/Ddr1/Acvrl1/Fzd4/Sdc4/Ptk2b/Dab2/Pdpn/Wnt4/Dock5/Pcsk5/Enpp2/Kank1/Epb41l5/Pkp2/Fzd7/Gcnt2	17
GO:0044242	epi0	cellular lipid catabolic process	17/520	230/28564	1.25196e-06	0.000212008	0.000153975	Gm2a/Smpd3/Lpl/Ilvbl/Gpcpd1/Smpdl3b/Akt2/Crot/Faah/Galc/Echs1/Acaa2/Aig1/Enpp2/Etfbkmt/Daglb/Hexa	17
GO:0046394	epi0	carboxylic acid biosynthetic process	20/520	310/28564	1.2585e-06	0.000212008	0.000153975	Aldh1a1/Ldhb/Gstm2/Ptgis/Ptgs1/Cd74/Lpl/Star/Ilvbl/Gstm1/Fads2/Rdh10/Glul/Hacd3/Haao/Gstp2/Gstp3/Hacd4/Mgst3/Daglb	20
GO:0016053	epi0	organic acid biosynthetic process	20/520	313/28564	1.45999e-06	0.000233746	0.000169762	Aldh1a1/Ldhb/Gstm2/Ptgis/Ptgs1/Cd74/Lpl/Star/Ilvbl/Gstm1/Fads2/Rdh10/Glul/Hacd3/Haao/Gstp2/Gstp3/Hacd4/Mgst3/Daglb	20
GO:0019886	epi0	antigen processing and presentation of exogenous peptide antigen via MHC class II	6/520	21/28564	1.52127e-06	0.000233746	0.000169762	Cd74/H2-Eb1/H2-Aa/H2-Ab1/Fcgr2b/H2-DMb1	6
GO:0007266	epi0	Rho protein signal transduction	13/520	138/28564	1.54763e-06	0.000233746	0.000169762	F11r/Rhou/Adgrg1/Shtn1/Hacd3/Plekhg5/Pdpn/Celsr1/Tax1bp3/Heg1/Kank1/Arhgdig/Srgap1	13
GO:0030324	epi0	lung development	17/520	239/28564	2.11827e-06	0.000309268	0.000224611	Smpd3/Igfbp5/Gata6/Tgfb3/Rdh10/Stra6/Foxa2/Ctsh/Pdpn/Celsr1/Wnt5a/Gata4/Id1/Flt4/Clcn2/Heg1/Man2a1	17
GO:0006643	epi0	membrane lipid metabolic process	15/520	191/28564	2.49049e-06	0.000341016	0.000247669	Gm2a/Smpd3/Cerk/Spns2/Smpdl3b/Hacd3/B4galt4/Cers4/Hacd4/Galc/B4galt6/Enpp2/St3gal1/Ormdl2/Hexa	15
GO:0072330	epi0	monocarboxylic acid biosynthetic process	16/520	216/28564	2.49144e-06	0.000341016	0.000247669	Aldh1a1/Ldhb/Gstm2/Ptgis/Ptgs1/Cd74/Lpl/Star/Gstm1/Fads2/Rdh10/Hacd3/Gstp2/Gstp3/Hacd4/Daglb	16
GO:0044282	epi0	small molecule catabolic process	21/520	355/28564	2.73035e-06	0.000362392	0.000263193	Aldh1a1/Cryl1/Aldh1a7/Hdc/Ilvbl/Aldh6a1/Tkfc/Akt2/Actn3/Crot/Faah/Enpp4/Gnpda1/Echs1/Acaa2/Aldh4a1/Aig1/Ddo/Fah/Etfbkmt/Hexa	21
GO:0120254	epi0	olefinic compound metabolic process	14/520	169/28564	2.87445e-06	0.000370297	0.000268935	Aldh1a1/Ptgs1/Cyp2s1/Rdh10/Gstp2/Dab2/Gstp3/Dhrs3/Wnt4/Ppargc1a/Akr1c14/Clcn2/Daglb/Bmp6	14
GO:0032956	epi0	regulation of actin cytoskeleton organization	21/520	362/28564	3.70281e-06	0.00046338	0.000336538	Tmsb4x/F11r/Kank3/Arhgap44/Esam/Add3/Tgfb3/Shroom2/Mylk3/Sema5a/Eln/Sdc4/Ptk2b/Ctnna2/Celsr1/Wnt4/Baiap2l1/Id1/Rhpn2/Synpo2/Kank1	21
GO:1902903	epi0	regulation of supramolecular fiber organization	22/520	394/28564	4.04034e-06	0.000491575	0.000357015	Tmsb4x/F11r/Kank3/Esam/Clu/Add3/Tgfb3/Shroom2/Mylk3/Sema5a/Eln/Sdc4/Ptk2b/Clip3/Ctnna2/Wnt4/Baiap2l1/Id1/Rhpn2/Synpo2/Kank1/Eml2	22
GO:0072659	epi0	protein localization to plasma membrane	19/520	308/28564	4.44238e-06	0.00051524	0.000374202	Ezr/Atp1b1/F11r/Krt18/Akap5/Arhgap44/Akt2/Tspan15/Rab11a/Dab2/Clip3/Cacnb3/Tspan5/Vamp8/Myo5b/Dennd4c/Sorbs1/Pacs2/Pkp2	19
GO:0110053	epi0	regulation of actin filament organization	18/520	280/28564	4.47012e-06	0.00051524	0.000374202	Tmsb4x/F11r/Kank3/Esam/Add3/Tgfb3/Shroom2/Sema5a/Eln/Sdc4/Ptk2b/Ctnna2/Wnt4/Baiap2l1/Id1/Rhpn2/Synpo2/Kank1	18
GO:0002495	epi0	antigen processing and presentation of peptide antigen via MHC class II	6/520	25/28564	4.66702e-06	0.000524142	0.000380668	Cd74/H2-Eb1/H2-Aa/H2-Ab1/Fcgr2b/H2-DMb1	6
GO:0005996	epi0	monosaccharide metabolic process	18/520	282/28564	4.93428e-06	0.000528578	0.000383889	Aldh1a1/Aldh1a7/B4galt1/Tkfc/Akt2/Actn3/Foxa2/Gpt/Gnpda1/Fam3c/Ppargc1a/Rorc/Aldoc/Nnmt/Sorbs1/C1qtnf12/Man2a1/Hexa	18
GO:0046889	epi0	positive regulation of lipid biosynthetic process	11/520	109/28564	5.04173e-06	0.000528578	0.000383889	Smpd3/Cd74/Star/Rdh10/Chp1/Dab2/Wnt4/Ppargc1a/Fabp3/Sorbs1/Bmp6	11
GO:0031098	epi0	stress-activated protein kinase signaling cascade	17/520	255/28564	5.06855e-06	0.000528578	0.000383889	Ezr/Igfbp6/Stk39/Mapk13/Ccdc88c/Fcgr2b/Hacd3/Traf1/Ptk2b/Gstp2/Dab2/Gstp3/Wnt5a/Nod1/Map4k2/Flt4/Rassf2	17
GO:0019318	epi0	hexose metabolic process	17/520	256/28564	5.33943e-06	0.000542869	0.000394268	Aldh1a1/Aldh1a7/B4galt1/Tkfc/Akt2/Actn3/Foxa2/Gpt/Gnpda1/Fam3c/Ppargc1a/Rorc/Aldoc/Nnmt/Sorbs1/C1qtnf12/Man2a1	17
GO:0016042	epi0	lipid catabolic process	20/520	342/28564	5.57795e-06	0.000542869	0.000394268	Gm2a/Smpd3/Lpl/Ilvbl/Gpcpd1/Smpdl3b/Akt2/Crot/Faah/Galc/Echs1/Acaa2/Aig1/Enpp2/Iah1/Plce1/Etfbkmt/Plch1/Daglb/Hexa	20
GO:0045216	epi0	cell-cell junction organization	16/520	230/28564	5.58708e-06	0.000542869	0.000394268	Cldn15/Lsr/F11r/Cgn/Esam/Tgfb3/Dsg2/Shroom2/Cxadr/Pard6b/Pof1b/Heg1/Kifc3/Plekha7/Pkp2/Bmp6	16
GO:0002920	epi0	regulation of humoral immune response	8/520	54/28564	5.70137e-06	0.000542869	0.000394268	Gata6/C3/Cd55/Fcgr2b/Ppl/Spns2/Serping1/Cfh	8
GO:0030509	epi0	BMP signaling pathway	14/520	181/28564	6.39516e-06	0.000595974	0.000432837	Amhr2/Smpd3/Sulf1/Gata6/Acvrl1/Tgfb3/Crb2/Nfia/Twsg1/Wnt5a/Gata4/Id1/Pdcd4/Bmp6	14
GO:0007178	epi0	transmembrane receptor protein serine/threonine kinase signaling pathway	22/520	409/28564	7.30931e-06	0.000666975	0.000484402	Amhr2/Trf/Smpd3/Sulf1/Gata6/Acvrl1/Tgfb3/Crb2/Dab2/Rbbp7/Nfia/Twsg1/Ppm1l/Wnt5a/Gata4/Id1/Inha/Pdcd4/Tgif2/Bmp6/Hexa/Gcnt2	22
GO:0002504	epi0	antigen processing and presentation of peptide or polysaccharide antigen via MHC class II	6/520	27/28564	7.56318e-06	0.000676055	0.000490997	Cd74/H2-Eb1/H2-Aa/H2-Ab1/Fcgr2b/H2-DMb1	6
GO:0045834	epi0	positive regulation of lipid metabolic process	14/520	185/28564	8.22291e-06	0.000706203	0.000512893	Smpd3/Cd74/Star/Rdh10/Chp1/Akt2/Ptk2b/Dab2/Wnt4/Ppargc1a/Fabp3/Sorbs1/Daglb/Bmp6	14
GO:0048592	epi0	eye morphogenesis	14/520	185/28564	8.22291e-06	0.000706203	0.000512893	Aldh1a1/Aqp5/Shroom2/Stra6/Crb2/Lctl/Gas1/Cdon/Casp6/Foxl2/Casz1/Bcar3/Cfh/Man2a1	14
GO:0046890	epi0	regulation of lipid biosynthetic process	15/520	211/28564	8.41062e-06	0.000708433	0.000514512	Smpd3/Cd74/Star/C3/Rdh10/Chp1/Dab2/Lpcat3/Wnt4/Ppargc1a/Fabp3/Clcn2/Sorbs1/Ormdl2/Bmp6	15
GO:0048771	epi0	tissue remodeling	15/520	212/28564	8.90233e-06	0.00073309	0.00053242	Trf/Igfbp5/Il18/Acvrl1/Tgm2/Eln/Ptk2b/Cela1/Gata4/Dock5/Tfrc/Car2/Flt4/Rassf2/Vdr	15
GO:0006091	epi0	generation of precursor metabolites and energy	24/520	478/28564	9.0381e-06	0.00073309	0.00053242	Aox3/Cox8a/Cox7a1/Cox6c/Ndufa1/Uqcrh/Gabarapl1/Tkfc/Chchd10/Atp5h/Akt2/Actn3/Crot/Tmem135/Ndufa3/Gnpda1/Pygb/Ppargc1a/Slc25a23/Aldoc/Hmgcs2/Sorbs1/Etfbkmt/Slc25a22	24
GO:0010566	epi0	regulation of ketone biosynthetic process	5/520	17/28564	1.01279e-05	0.000806546	0.000585768	Dab2/Wnt4/Ppargc1a/Clcn2/Bmp6	5
GO:0016054	epi0	organic acid catabolic process	16/520	242/28564	1.06116e-05	0.000815419	0.000592213	Cryl1/Hdc/Ilvbl/Aldh6a1/Akt2/Crot/Faah/Gnpda1/Echs1/Acaa2/Aldh4a1/Aig1/Ddo/Fah/Etfbkmt/Hexa	16
GO:0046395	epi0	carboxylic acid catabolic process	16/520	242/28564	1.06116e-05	0.000815419	0.000592213	Cryl1/Hdc/Ilvbl/Aldh6a1/Akt2/Crot/Faah/Gnpda1/Echs1/Acaa2/Aldh4a1/Aig1/Ddo/Fah/Etfbkmt/Hexa	16
GO:0051403	epi0	stress-activated MAPK cascade	16/520	243/28564	1.11725e-05	0.000843719	0.000612766	Ezr/Igfbp6/Stk39/Mapk13/Fcgr2b/Hacd3/Traf1/Ptk2b/Gstp2/Dab2/Gstp3/Wnt5a/Nod1/Map4k2/Flt4/Rassf2	16
GO:0002478	epi0	antigen processing and presentation of exogenous peptide antigen	6/520	29/28564	1.17678e-05	0.000873609	0.000634474	Cd74/H2-Eb1/H2-Aa/H2-Ab1/Fcgr2b/H2-DMb1	6
GO:0071772	epi0	response to BMP	14/520	193/28564	1.33155e-05	0.000956096	0.000694382	Amhr2/Smpd3/Sulf1/Gata6/Acvrl1/Tgfb3/Crb2/Nfia/Twsg1/Wnt5a/Gata4/Id1/Pdcd4/Bmp6	14
GO:0071773	epi0	cellular response to BMP stimulus	14/520	193/28564	1.33155e-05	0.000956096	0.000694382	Amhr2/Smpd3/Sulf1/Gata6/Acvrl1/Tgfb3/Crb2/Nfia/Twsg1/Wnt5a/Gata4/Id1/Pdcd4/Bmp6	14
GO:0016055	epi0	Wnt signaling pathway	23/520	458/28564	1.38079e-05	0.000960367	0.000697484	Rspo1/Sulf1/Rnf213/Fzd4/Ccdc88c/Wnt9a/Sema5a/Tle5/Scel/Dab2/Cela1/Daam1/Wnt5b/Celsr1/Wnt4/Wnt5a/Tbx18/Bicc1/Tax1bp3/Lgr5/Calcoco1/Kank1/Fzd7	23
GO:0008228	epi0	opsonization	5/520	18/28564	1.38135e-05	0.000960367	0.000697484	C3/C2/Myo18a/Spon2/C4b	5
GO:0042692	epi0	muscle cell differentiation	23/520	460/28564	1.47966e-05	0.000997063	0.000724135	Tmsb4x/Wt1/Igfbp5/Krt19/Gata6/C3/Myl9/Mylk3/Cxadr/Actn3/Krt8/Cdon/Pld3/Sort1/Wnt4/Gata4/Dock5/Tbx18/Cfh/Sorbs2/Csrp2/Pdcd4/Fzd7	23
GO:0198738	epi0	cell-cell signaling by wnt	23/520	460/28564	1.47966e-05	0.000997063	0.000724135	Rspo1/Sulf1/Rnf213/Fzd4/Ccdc88c/Wnt9a/Sema5a/Tle5/Scel/Dab2/Cela1/Daam1/Wnt5b/Celsr1/Wnt4/Wnt5a/Tbx18/Bicc1/Tax1bp3/Lgr5/Calcoco1/Kank1/Fzd7	23
GO:0006672	epi0	ceramide metabolic process	10/520	101/28564	1.60226e-05	0.00106332	0.000772255	Gm2a/Smpd3/Cerk/B4galt4/Cers4/Galc/B4galt6/St3gal1/Ormdl2/Hexa	10
GO:0006690	epi0	icosanoid metabolic process	12/520	147/28564	1.69456e-05	0.00110382	0.000801672	Gstm2/Ptgis/Ptgs1/Cd74/Cyp2s1/Gstm1/Gstp2/Gstp3/Pdpn/Mgst3/Akr1c14/Daglb	12
GO:1901342	epi0	regulation of vasculature development	18/520	309/28564	1.7137e-05	0.00110382	0.000801672	Angptl7/S100a1/Ptgis/Sulf1/Gata6/C3/Acvrl1/Hspb1/Glul/Sema5a/Ptk2b/Cela1/Ctsh/Wnt4/Wnt5a/Gata4/Id1/Enpp2	18
GO:0030149	epi0	sphingolipid catabolic process	6/520	31/28564	1.76856e-05	0.00112265	0.000815347	Gm2a/Smpd3/Smpdl3b/Galc/Enpp2/Hexa	6
GO:0002460	epi0	adaptive immune response based on somatic recombination of immune receptors built from immunoglobulin superfamily domains	20/520	373/28564	1.9762e-05	0.00123654	0.000898058	Tmem98/Cd74/H2-Eb1/H2-Aa/Ndfip1/Il18/C3/Cd55/H2-Ab1/Fcgr2b/C2/Ctsh/Rorc/C4b/Tfrc/Serping1/Cfh/Serpinb9/C1rl/H2-DMb1	20
GO:0032872	epi0	regulation of stress-activated MAPK cascade	14/520	203/28564	2.34645e-05	0.00144753	0.00105129	Ezr/Igfbp6/Stk39/Fcgr2b/Traf1/Ptk2b/Gstp2/Dab2/Gstp3/Wnt5a/Nod1/Map4k2/Flt4/Rassf2	14
GO:0034329	epi0	cell junction assembly	23/520	477/28564	2.61614e-05	0.00159148	0.00115584	Gpm6a/Cldn15/Lsr/F11r/Akap5/Cgn/Esam/Acvrl1/Flrt1/Actn3/Sdc4/Pard6b/Ptk2b/Wnt4/Wnt5a/Pof1b/Enpp2/Heg1/Sorbs1/Epb41l5/Ptpn13/Pkp2/Plxnb1	23
GO:0070302	epi0	regulation of stress-activated protein kinase signaling cascade	14/520	206/28564	2.76114e-05	0.00165668	0.00120319	Ezr/Igfbp6/Stk39/Fcgr2b/Traf1/Ptk2b/Gstp2/Dab2/Gstp3/Wnt5a/Nod1/Map4k2/Flt4/Rassf2	14
GO:0051090	epi0	regulation of DNA-binding transcription factor activity	22/520	447/28564	2.8695e-05	0.00169726	0.00123266	Ptgis/Prdx2/Il18/Dap/Clu/Fzd4/Fcgr2b/Chp1/Prdx3/Tut4/Foxa2/Traf1/Ppargc1a/Wnt5a/Id1/Tfrc/Nod1/Mavs/Nr0b2/Trim14/Terf2ip/Cys1	22
GO:0048286	epi0	lung alveolus development	8/520	67/28564	2.90626e-05	0.00169726	0.00123266	Smpd3/Igfbp5/Gata6/Tgfb3/Stra6/Pdpn/Flt4/Man2a1	8
GO:0006700	epi0	C21-steroid hormone biosynthetic process	5/520	21/28564	3.13585e-05	0.00178377	0.00129549	Dab2/Wnt4/Ppargc1a/Clcn2/Bmp6	5
GO:1990182	epi0	exosomal secretion	5/520	21/28564	3.13585e-05	0.00178377	0.00129549	Smpd3/Sdc4/Rab11a/Myo5b/Atp9a	5
GO:0032342	epi0	aldosterone biosynthetic process	4/520	11/28564	3.23696e-05	0.00181096	0.00131524	Dab2/Wnt4/Clcn2/Bmp6	4
GO:0006633	epi0	fatty acid biosynthetic process	12/520	157/28564	3.26635e-05	0.00181096	0.00131524	Gstm2/Ptgis/Ptgs1/Cd74/Lpl/Gstm1/Fads2/Hacd3/Gstp2/Gstp3/Hacd4/Daglb	12
GO:0040013	epi0	negative regulation of locomotion	19/520	360/28564	3.92737e-05	0.00213529	0.00155079	Stk26/Cd74/Sulf1/Igfbp5/Adgrg1/Acvrl1/Atp1b2/Cygb/Sema5a/Gstp2/Rbbp7/Podn/Wnt4/Ppargc1a/Wnt5a/Kank1/Robo4/Pkp2/Srgap1	19
GO:0060041	epi0	retina development in camera-type eye	13/520	186/28564	3.9697e-05	0.00213529	0.00155079	Gpm6a/C3/Acvrl1/Fzd4/Crb2/Tmem135/Cdon/Nfia/Casz1/Cfh/Clcn2/Man2a1/Tgif2	13
GO:0097734	epi0	extracellular exosome biogenesis	5/520	22/28564	3.99758e-05	0.00213529	0.00155079	Smpd3/Sdc4/Rab11a/Myo5b/Atp9a	5
GO:0034331	epi0	cell junction maintenance	7/520	52/28564	4.19153e-05	0.00221192	0.00160644	Plxna4/Chchd10/Shroom2/Sort1/Kifc3/Plekha7/Pkp2	7
GO:0019884	epi0	antigen processing and presentation of exogenous antigen	6/520	36/28564	4.33154e-05	0.00222986	0.00161948	Cd74/H2-Eb1/H2-Aa/H2-Ab1/Fcgr2b/H2-DMb1	6
GO:0046466	epi0	membrane lipid catabolic process	6/520	36/28564	4.33154e-05	0.00222986	0.00161948	Gm2a/Smpd3/Smpdl3b/Galc/Enpp2/Hexa	6
GO:0032874	epi0	positive regulation of stress-activated MAPK cascade	11/520	137/28564	4.40836e-05	0.00222986	0.00161948	Igfbp6/Stk39/Fcgr2b/Traf1/Ptk2b/Dab2/Wnt5a/Nod1/Map4k2/Flt4/Rassf2	11
GO:0007264	epi0	small GTPase mediated signal transduction	21/520	428/28564	4.53407e-05	0.00222986	0.00161948	F11r/Rhou/Arhgap44/Adgrg1/Ccdc88c/Shtn1/Hacd3/Plekhg5/Cdon/Pdpn/Celsr1/Dock5/Bcar3/Tax1bp3/Dennd4c/Heg1/Plce1/Kank1/Arhgdig/Srgap1/Rab9	21
GO:0032102	epi0	negative regulation of response to external stimulus	21/520	429/28564	4.6884e-05	0.00222986	0.00161948	Tspan8/Ptgis/Prdx2/Ndfip1/Muc16/Fcgr2b/Tkfc/Smpdl3b/Sema5a/Gstp2/Cacnb3/Ctnna2/Nenf/Ttll12/Calcrl/Lpcat3/Wnt4/Wnt5a/Serping1/C1qtnf12/Serpinb9	21
GO:0072329	epi0	monocarboxylic acid catabolic process	11/520	138/28564	4.71292e-05	0.00222986	0.00161948	Cryl1/Ilvbl/Akt2/Crot/Faah/Echs1/Acaa2/Aig1/Fah/Etfbkmt/Hexa	11
GO:1902930	epi0	regulation of alcohol biosynthetic process	7/520	53/28564	4.75428e-05	0.00222986	0.00161948	Ptk2b/Dab2/Isyna1/Lpcat3/Wnt4/Clcn2/Bmp6	7
GO:0002399	epi0	MHC class II protein complex assembly	4/520	12/28564	4.78555e-05	0.00222986	0.00161948	H2-Eb1/H2-Aa/H2-Ab1/H2-DMb1	4
GO:0002503	epi0	peptide antigen assembly with MHC class II protein complex	4/520	12/28564	4.78555e-05	0.00222986	0.00161948	H2-Eb1/H2-Aa/H2-Ab1/H2-DMb1	4
GO:0006705	epi0	mineralocorticoid biosynthetic process	4/520	12/28564	4.78555e-05	0.00222986	0.00161948	Dab2/Wnt4/Clcn2/Bmp6	4
GO:1903028	epi0	positive regulation of opsonization	4/520	12/28564	4.78555e-05	0.00222986	0.00161948	C3/C2/Myo18a/C4b	4
GO:0120255	epi0	olefinic compound biosynthetic process	5/520	23/28564	5.03181e-05	0.00227372	0.00165133	Dab2/Wnt4/Ppargc1a/Clcn2/Bmp6	5
GO:0033559	epi0	unsaturated fatty acid metabolic process	11/520	139/28564	5.0354e-05	0.00227372	0.00165133	Gstm2/Ptgis/Ptgs1/Cd74/Cyp2s1/Gstm1/Gstp2/Gstp3/Pdpn/Akr1c14/Daglb	11
GO:0070304	epi0	positive regulation of stress-activated protein kinase signaling cascade	11/520	139/28564	5.0354e-05	0.00227372	0.00165133	Igfbp6/Stk39/Fcgr2b/Traf1/Ptk2b/Dab2/Wnt5a/Nod1/Map4k2/Flt4/Rassf2	11
GO:0030038	epi0	contractile actin filament bundle assembly	10/520	116/28564	5.33764e-05	0.00236082	0.00171459	F11r/Kank3/Tgfb3/Eln/Sdc4/Ptk2b/Wnt4/Rhpn2/Phactr1/Sorbs1	10
GO:0043149	epi0	stress fiber assembly	10/520	116/28564	5.33764e-05	0.00236082	0.00171459	F11r/Kank3/Tgfb3/Eln/Sdc4/Ptk2b/Wnt4/Rhpn2/Phactr1/Sorbs1	10
GO:0010876	epi0	lipid localization	23/520	500/28564	5.39001e-05	0.00236082	0.00171459	Soat1/Gm2a/Lpl/Rnf213/Star/Esyt3/C3/Fzd4/Aqp9/Spns2/Akt2/Stra6/Crot/Tmem135/Dab2/Atp8a1/Slc66a2/Lpcat3/Fabp3/Atp9a/Fis1/Bmp6/Hexa	23
GO:0001894	epi0	tissue homeostasis	16/520	278/28564	5.74392e-05	0.00246651	0.00179134	Aldh1a1/Trf/Lsr/Ptgs1/Stk39/Atp1b2/Prdx5/Crb2/Cxadr/Nxnl2/Ptk2b/Mbp/Trp53inp2/Tfrc/Car2/Gcnt2	16
GO:0060249	epi0	anatomical structure homeostasis	16/520	278/28564	5.74392e-05	0.00246651	0.00179134	Aldh1a1/Trf/Lsr/Ptgs1/Stk39/Atp1b2/Prdx5/Crb2/Cxadr/Nxnl2/Ptk2b/Mbp/Trp53inp2/Tfrc/Car2/Gcnt2	16
GO:0120178	epi0	steroid hormone biosynthetic process	6/520	38/28564	5.95307e-05	0.00252307	0.00183243	Star/Dab2/Wnt4/Ppargc1a/Clcn2/Bmp6	6
GO:0007265	epi0	Ras protein signal transduction	18/520	340/28564	5.99086e-05	0.00252307	0.00183243	F11r/Rhou/Arhgap44/Adgrg1/Shtn1/Hacd3/Plekhg5/Pdpn/Celsr1/Dock5/Tax1bp3/Dennd4c/Heg1/Plce1/Kank1/Arhgdig/Srgap1/Rab9	18
GO:0032352	epi0	positive regulation of hormone metabolic process	5/520	24/28564	6.26117e-05	0.00258716	0.00187897	Rdh10/Dab2/Wnt4/Ppargc1a/Bmp6	5
GO:0140112	epi0	extracellular vesicle biogenesis	5/520	24/28564	6.26117e-05	0.00258716	0.00187897	Smpd3/Sdc4/Rab11a/Myo5b/Atp9a	5
GO:0002697	epi0	regulation of immune effector process	22/520	472/28564	6.43124e-05	0.00261892	0.00190204	Cd74/Ndfip1/Il18/C3/Tgfb3/Cd55/Fcgr2b/Ppl/C2/Myo18a/Spon2/Wnt5a/C4b/Tfrc/Serping1/Nod1/Vamp8/Cfh/Mavs/Serpinb9/H2-DMb1/Stxbp2	22
GO:0051146	epi0	striated muscle cell differentiation	18/520	342/28564	6.45762e-05	0.00261892	0.00190204	Wt1/Igfbp5/Krt19/Gata6/Myl9/Mylk3/Cxadr/Actn3/Krt8/Cdon/Pld3/Sort1/Gata4/Dock5/Tbx18/Sorbs2/Csrp2/Fzd7	18
GO:0030336	epi0	negative regulation of cell migration	17/520	312/28564	6.71101e-05	0.00268838	0.00195248	Stk26/Cd74/Sulf1/Igfbp5/Adgrg1/Acvrl1/Atp1b2/Cygb/Gstp2/Rbbp7/Podn/Wnt4/Ppargc1a/Kank1/Robo4/Pkp2/Srgap1	17
GO:0051121	epi0	hepoxilin metabolic process	4/520	13/28564	6.81302e-05	0.00268838	0.00195248	Gstm2/Gstm1/Gstp2/Gstp3	4
GO:0051122	epi0	hepoxilin biosynthetic process	4/520	13/28564	6.81302e-05	0.00268838	0.00195248	Gstm2/Gstm1/Gstp2/Gstp3	4
GO:0006979	epi0	response to oxidative stress	20/520	408/28564	6.92861e-05	0.00270958	0.00196788	Aldh1a1/Stk26/Mgst1/Ptgs1/Smpd3/Prdx2/Mapk13/Prdx3/Hspb1/Cygb/Prdx5/Mgat3/Ptk2b/Txnip/Casp6/Slc4a11/Ppargc1a/Gata4/Gch1/Rcan2	20
GO:0090100	epi0	positive regulation of transmembrane receptor protein serine/threonine kinase signaling pathway	10/520	120/28564	7.11978e-05	0.0027597	0.00200428	Sulf1/Gata6/Acvrl1/Tgfb3/Crb2/Dab2/Twsg1/Gata4/Inha/Bmp6	10
GO:0090559	epi0	regulation of membrane permeability	8/520	76/28564	7.28343e-05	0.00279837	0.00203237	F11r/Atpif1/Chchd10/Bcl2l11/Casp6/Laptm4b/Acaa2/Heg1	8
GO:0006119	epi0	oxidative phosphorylation	11/520	145/28564	7.39698e-05	0.00281728	0.0020461	Cox8a/Cox7a1/Cox6c/Ndufa1/Uqcrh/Chchd10/Atp5h/Actn3/Tmem135/Ndufa3/Slc25a23	11
GO:0002443	epi0	leukocyte mediated immunity	22/520	480/28564	8.21115e-05	0.00310042	0.00225173	Cd74/H2-Eb1/H2-Aa/Ndfip1/Il18/C3/Cd55/H2-Ab1/Fcgr2b/C2/Ctsh/Spon2/C4b/Tfrc/Serping1/Vamp8/Cfh/Mavs/Serpinb9/C1rl/H2-DMb1/Stxbp2	22
GO:0009991	epi0	response to extracellular stimulus	21/520	447/28564	8.39591e-05	0.00314309	0.00228272	Stk26/Lpl/Stk39/Dap/Gabarapl1/Glul/Tle5/Alad/Fcor/Foxa2/Tmem135/Nenf/Wnt4/Ppargc1a/Tfrc/Aqp2/Cfh/Hlcs/Vdr/Szt2/Bmp6	21
GO:0090596	epi0	sensory organ morphogenesis	17/520	319/28564	8.79934e-05	0.00326619	0.00237213	Aldh1a1/Aqp5/Shroom2/Stra6/Crb2/Lctl/Gas1/Cdon/Casp6/Celsr1/Wnt5a/Tbx18/Foxl2/Casz1/Bcar3/Cfh/Man2a1	17
GO:0030513	epi0	positive regulation of BMP signaling pathway	6/520	41/28564	9.25854e-05	0.003268	0.00237344	Sulf1/Gata6/Acvrl1/Crb2/Twsg1/Gata4	6
GO:0072001	epi0	renal system development	18/520	352/28564	9.30801e-05	0.003268	0.00237344	Wt1/Sulf1/Rdh10/Stra6/Bcl2l11/Nfia/Wnt4/Wnt5a/Aqp2/Tbx18/Bicc1/Cfh/Lgr5/Pcsk5/Plce1/Fras1/Cys1/Bmp6	18
GO:0010675	epi0	regulation of cellular carbohydrate metabolic process	12/520	175/28564	9.36898e-05	0.003268	0.00237344	Akt2/Actn3/Foxa2/Gpt/Ptk2b/Fam3c/Isyna1/Ppargc1a/Rorc/Nnmt/Sorbs1/C1qtnf12	12
GO:0006000	epi0	fructose metabolic process	4/520	14/28564	9.4011e-05	0.003268	0.00237344	Aldh1a1/Aldh1a7/Tkfc/Gnpda1	4
GO:0032341	epi0	aldosterone metabolic process	4/520	14/28564	9.4011e-05	0.003268	0.00237344	Dab2/Wnt4/Clcn2/Bmp6	4
GO:0034309	epi0	primary alcohol biosynthetic process	4/520	14/28564	9.4011e-05	0.003268	0.00237344	Dab2/Wnt4/Clcn2/Bmp6	4
GO:0046886	epi0	positive regulation of hormone biosynthetic process	4/520	14/28564	9.4011e-05	0.003268	0.00237344	Dab2/Wnt4/Ppargc1a/Bmp6	4
GO:1903027	epi0	regulation of opsonization	4/520	14/28564	9.4011e-05	0.003268	0.00237344	C3/C2/Myo18a/C4b	4
GO:0050878	epi0	regulation of body fluid levels	18/520	354/28564	9.99563e-05	0.00344731	0.00250367	Tspan8/Ano1/F11r/Ddr1/Prdx2/Stk39/C3/Aqp5/Scnn1a/Foxa2/Enpp4/Pdpn/Serping1/Aqp2/Vamp8/Cfh/Heg1/Vdr	18
GO:0006956	epi0	complement activation	7/520	60/28564	0.000106755	0.00363949	0.00264324	C3/Cd55/C2/C4b/Serping1/Cfh/C1rl	7
GO:1905475	epi0	regulation of protein localization to membrane	13/520	205/28564	0.00010719	0.00363949	0.00264324	Ezr/Akap5/Arhgap44/Akt2/Rab11a/Dab2/Clip3/Cacnb3/Vamp8/Myo5b/Sorbs2/Sorbs1/Fis1	13
GO:1903532	epi0	positive regulation of secretion by cell	19/520	389/28564	0.000109505	0.00365792	0.00265663	Ezr/Smpd3/Ano1/Unc13b/Tgfb3/Glul/Sdc4/Dab2/Myo18a/Foxl2/Vamp8/Myo5b/Nr0b2/C1qtnf12/Stxbp2/Slc18a1/Vdr/Bmp6/Rab9	19
GO:1990778	epi0	protein localization to cell periphery	19/520	389/28564	0.000109505	0.00365792	0.00265663	Ezr/Atp1b1/F11r/Krt18/Akap5/Arhgap44/Akt2/Tspan15/Rab11a/Dab2/Clip3/Cacnb3/Tspan5/Vamp8/Myo5b/Dennd4c/Sorbs1/Pacs2/Pkp2	19
GO:2000146	epi0	negative regulation of cell motility	17/520	325/28564	0.000110239	0.00365792	0.00265663	Stk26/Cd74/Sulf1/Igfbp5/Adgrg1/Acvrl1/Atp1b2/Cygb/Gstp2/Rbbp7/Podn/Wnt4/Ppargc1a/Kank1/Robo4/Pkp2/Srgap1	17
GO:0046328	epi0	regulation of JNK cascade	11/520	152/28564	0.00011295	0.00371971	0.0027015	Fcgr2b/Traf1/Ptk2b/Gstp2/Dab2/Gstp3/Wnt5a/Nod1/Map4k2/Flt4/Rassf2	11
GO:0007254	epi0	JNK cascade	12/520	179/28564	0.000116132	0.00379594	0.00275687	Fcgr2b/Hacd3/Traf1/Ptk2b/Gstp2/Dab2/Gstp3/Wnt5a/Nod1/Map4k2/Flt4/Rassf2	12
GO:0006109	epi0	regulation of carbohydrate metabolic process	13/520	207/28564	0.000118141	0.00383301	0.00278379	Smpd3/Akt2/Actn3/Foxa2/Gpt/Ptk2b/Fam3c/Isyna1/Ppargc1a/Rorc/Nnmt/Sorbs1/C1qtnf12	13
GO:1901617	epi0	organic hydroxy compound biosynthetic process	14/520	236/28564	0.000119833	0.00385932	0.0028029	Ldhb/Hdc/Star/Ptk2b/Dab2/Isyna1/Lpcat3/Wnt4/Wnt5a/Pts/Gch1/Hmgcs2/Clcn2/Bmp6	14
GO:0046330	epi0	positive regulation of JNK cascade	9/520	104/28564	0.000121814	0.00388175	0.00281919	Fcgr2b/Traf1/Ptk2b/Dab2/Wnt5a/Nod1/Map4k2/Flt4/Rassf2	9
GO:0030048	epi0	actin filament-based movement	10/520	128/28564	0.000122302	0.00388175	0.00281919	Ccdc88c/Shtn1/Dsg2/Syne2/Pdpn/Gata4/Myo5b/Epb41l5/Pde4b/Pkp2	10
GO:0016197	epi0	endosomal transport	14/520	237/28564	0.000125279	0.00391943	0.00284655	Akap5/Rab6b/Arhgap44/Fcgr2b/Micall1/Rab11a/Laptm4b/Sort1/Slc66a2/Myo5b/Atp9a/Lrba/Tmem50b/Rab9	14
GO:0050679	epi0	positive regulation of epithelial cell proliferation	14/520	237/28564	0.000125279	0.00391943	0.00284655	Il18/Bnc1/Acvrl1/Glul/B4galt1/Sema5a/Cxadr/Gas1/Wnt5a/Id1/Tbx18/Flt4/Bmp6/Fzd7	14
GO:0050678	epi0	regulation of epithelial cell proliferation	20/520	427/28564	0.000128127	0.00392326	0.00284934	Sulf1/Il18/Muc16/Bnc1/Acvrl1/Atpif1/Tgfb3/Glul/B4galt1/Sema5a/Cxadr/Gas1/Dab2/Wnt5a/Id1/Tbx18/Flt4/Vdr/Bmp6/Fzd7	20
GO:0070997	epi0	neuron death	21/520	461/28564	0.000128874	0.00392326	0.00284934	Prdx2/Ptprf/Il18/Star/Clu/Tgfb3/Fcgr2b/Chp1/Prdx3/Akt2/Ptk2b/Bcl2l11/Casp6/Nenf/Usp53/Ppargc1a/Wnt5a/Ppp2r2b/Ncf2/Fis1/Btg2	21
GO:0045766	epi0	positive regulation of angiogenesis	12/520	181/28564	0.000128984	0.00392326	0.00284934	S100a1/Ptgis/Gata6/C3/Acvrl1/Hspb1/Sema5a/Ptk2b/Cela1/Ctsh/Wnt5a/Gata4	12
GO:1904018	epi0	positive regulation of vasculature development	12/520	181/28564	0.000128984	0.00392326	0.00284934	S100a1/Ptgis/Gata6/C3/Acvrl1/Hspb1/Sema5a/Ptk2b/Cela1/Ctsh/Wnt5a/Gata4	12
GO:0010812	epi0	negative regulation of cell-substrate adhesion	7/520	62/28564	0.000131757	0.00394993	0.00286871	Lgals1/Acvrl1/Fzd4/Enpp2/Kank1/Fzd7/Gcnt2	7
GO:0022409	epi0	positive regulation of cell-cell adhesion	17/520	330/28564	0.0001324	0.00394993	0.00286871	Lgals1/Podxl/Cd74/F11r/H2-Eb1/H2-Aa/Il18/Cd55/H2-Ab1/Vtcn1/Pdpn/Adk/Wnt5a/Tfrc/Tbx18/H2-DMb1/Gcnt2	17
GO:0044262	epi0	cellular carbohydrate metabolic process	16/520	299/28564	0.000134249	0.00394993	0.00286871	Gabarapl1/B4galt1/Tkfc/Akt2/Actn3/Foxa2/Gpt/Ptk2b/Pygb/Fam3c/Isyna1/Ppargc1a/Rorc/Nnmt/Sorbs1/C1qtnf12	16
GO:0008643	epi0	carbohydrate transport	11/520	155/28564	0.00013437	0.00394993	0.00286871	Upk3b/Ezr/Smpd3/C3/Aqp9/Akt2/Clip3/Sort1/Aqp2/Sorbs1/C1qtnf12	11
GO:0048593	epi0	camera-type eye morphogenesis	11/520	155/28564	0.00013437	0.00394993	0.00286871	Aldh1a1/Aqp5/Shroom2/Stra6/Crb2/Lctl/Cdon/Casz1/Bcar3/Cfh/Man2a1	11
GO:0062013	epi0	positive regulation of small molecule metabolic process	12/520	182/28564	0.000135855	0.00396696	0.00288107	Cd74/Star/Rdh10/Akt2/Actn3/Gpt/Dab2/Wnt4/Ppargc1a/Nnmt/Sorbs1/Bmp6	12
GO:0008207	epi0	C21-steroid hormone metabolic process	6/520	44/28564	0.000138803	0.00402621	0.00292411	Dab2/Wnt4/Ppargc1a/Akr1c14/Clcn2/Bmp6	6
GO:0045912	epi0	negative regulation of carbohydrate metabolic process	7/520	63/28564	0.000145928	0.00420502	0.00305397	Smpd3/Actn3/Foxa2/Fam3c/Isyna1/Ppargc1a/C1qtnf12	7
GO:1901653	epi0	cellular response to peptide	17/520	334/28564	0.000152847	0.00437562	0.00317787	Smpd3/Ano1/Ptprf/Lpl/Il18/Fcgr2b/Akt2/Scnn1a/Baiap2l1/Nod1/Bcar3/Car2/Dennd4c/Kank1/Sorbs1/C1qtnf12/Fis1	17
GO:0002064	epi0	epithelial cell development	14/520	242/28564	0.000155844	0.00441617	0.00320732	Ezr/F11r/Wt1/Cgn/Ccdc88c/B4galt1/Tfcp2l1/Wnt5a/Id1/Pof1b/Heg1/Epb41l5/Robo4/Bmp6	14
GO:0045165	epi0	cell fate commitment	16/520	303/28564	0.00015628	0.00441617	0.00320732	Wt1/Gata6/Wnt9a/Foxa2/Gas1/Cdon/Rbbp7/Pdpn/Wnt5b/Nfia/Wnt4/Wnt5a/Gata4/Tbx18/Casz1/Fzd7	16
GO:0043954	epi0	cellular component maintenance	8/520	85/28564	0.000161189	0.00441754	0.00320832	Plxna4/Fcgr2b/Chchd10/Shroom2/Sort1/Kifc3/Plekha7/Pkp2	8
GO:0006898	epi0	receptor-mediated endocytosis	15/520	273/28564	0.000161857	0.00441754	0.00320832	Ezr/Trf/Rspo1/Akap5/C3/Clu/Fcgr2b/Micall1/Dab2/Calcrl/Tfrc/Bicd1/Tmem108/Ston2/Sh3glb2	15
GO:0010893	epi0	positive regulation of steroid biosynthetic process	5/520	29/28564	0.00016229	0.00441754	0.00320832	Star/Dab2/Wnt4/Ppargc1a/Bmp6	5
GO:0032770	epi0	positive regulation of monooxygenase activity	5/520	29/28564	0.00016229	0.00441754	0.00320832	S100a1/Ptk2b/Nod1/Gch1/Vdr	5
GO:0002396	epi0	MHC protein complex assembly	4/520	16/28564	0.000166054	0.00441754	0.00320832	H2-Eb1/H2-Aa/H2-Ab1/H2-DMb1	4
GO:0002501	epi0	peptide antigen assembly with MHC protein complex	4/520	16/28564	0.000166054	0.00441754	0.00320832	H2-Eb1/H2-Aa/H2-Ab1/H2-DMb1	4
GO:0008212	epi0	mineralocorticoid metabolic process	4/520	16/28564	0.000166054	0.00441754	0.00320832	Dab2/Wnt4/Clcn2/Bmp6	4
GO:0071371	epi0	cellular response to gonadotropin stimulus	4/520	16/28564	0.000166054	0.00441754	0.00320832	Wt1/Gata6/Ppargc1a/Gata4	4
GO:0072673	epi0	lamellipodium morphogenesis	4/520	16/28564	0.000166054	0.00441754	0.00320832	Abi1/Pdpn/Enpp2/Kank1	4
GO:1901216	epi0	positive regulation of neuron death	10/520	133/28564	0.000167836	0.00441754	0.00320832	Ptprf/Il18/Clu/Fcgr2b/Bcl2l11/Casp6/Wnt5a/Ppp2r2b/Ncf2/Fis1	10
GO:0045765	epi0	regulation of angiogenesis	16/520	305/28564	0.000168431	0.00441754	0.00320832	S100a1/Ptgis/Sulf1/Gata6/C3/Acvrl1/Hspb1/Glul/Sema5a/Ptk2b/Cela1/Ctsh/Wnt5a/Gata4/Id1/Enpp2	16
GO:0060070	epi0	canonical Wnt signaling pathway	16/520	305/28564	0.000168431	0.00441754	0.00320832	Rspo1/Fzd4/Ccdc88c/Wnt9a/Sema5a/Tle5/Scel/Dab2/Wnt5b/Wnt4/Wnt5a/Tbx18/Bicc1/Lgr5/Kank1/Fzd7	16
GO:0034308	epi0	primary alcohol metabolic process	8/520	86/28564	0.000174931	0.00454832	0.0033033	Aldh1a1/Rdh10/Dab2/Dhrs3/Wnt4/Akr1c14/Clcn2/Bmp6	8
GO:0010565	epi0	regulation of cellular ketone metabolic process	11/520	160/28564	0.000177745	0.00454832	0.0033033	Cd74/Star/Rdh10/Akt2/Dab2/Wnt4/Ppargc1a/Fabp3/Clcn2/Etfbkmt/Bmp6	11
GO:1901136	epi0	carbohydrate derivative catabolic process	11/520	160/28564	0.000177745	0.00454832	0.0033033	Aldh1a1/Gm2a/Aldh1a7/Fbxo2/Cela1/Enpp4/Galc/Gnpda1/Fbxo44/Sgsh/Hexa	11
GO:0006081	epi0	cellular aldehyde metabolic process	7/520	65/28564	0.000177974	0.00454832	0.0033033	Rdh10/Tkfc/Dab2/Wnt4/Clcn2/Grhpr/Bmp6	7
GO:0003382	epi0	epithelial cell morphogenesis	6/520	46/28564	0.00017861	0.00454832	0.0033033	Cgn/Ccdc88c/Id1/Pof1b/Heg1/Epb41l5	6
GO:1901214	epi0	regulation of neuron death	19/520	405/28564	0.00018372	0.00462863	0.00336163	Prdx2/Ptprf/Il18/Star/Clu/Tgfb3/Fcgr2b/Chp1/Prdx3/Ptk2b/Bcl2l11/Casp6/Nenf/Ppargc1a/Wnt5a/Ppp2r2b/Ncf2/Fis1/Btg2	19
GO:0042445	epi0	hormone metabolic process	14/520	246/28564	0.000184745	0.00462863	0.00336163	Aldh1a1/Star/Cyp2s1/Rdh10/Dab2/Dhrs3/Wnt4/Ppargc1a/Akr1c14/Pcsk5/Clcn2/Ddo/Slc16a2/Bmp6	14
GO:0002449	epi0	lymphocyte mediated immunity	18/520	372/28564	0.000184934	0.00462863	0.00336163	Cd74/H2-Eb1/H2-Aa/Ndfip1/Il18/C3/Cd55/H2-Ab1/Fcgr2b/C2/Ctsh/C4b/Tfrc/Serping1/Cfh/Serpinb9/C1rl/H2-DMb1	18
GO:0032755	epi0	positive regulation of interleukin-6 production	9/520	110/28564	0.00018704	0.00465474	0.00338059	Cd74/Lpl/Mapk13/Tut4/Mbp/Spon2/Wnt5a/Nod1/Mavs	9
GO:0046885	epi0	regulation of hormone biosynthetic process	5/520	30/28564	0.000191851	0.00474749	0.00344795	Dab2/Wnt4/Ppargc1a/Clcn2/Bmp6	5
GO:0022604	epi0	regulation of cell morphogenesis	15/520	278/28564	0.000197095	0.00484986	0.0035223	Ezr/F11r/Ptprf/Plxna4/Akap5/Rhou/Fzd4/Ptk2b/Pdpn/Wnt5a/Myo5b/Enpp2/Kank1/Zmym3/Plxnb1	15
GO:1905477	epi0	positive regulation of protein localization to membrane	9/520	111/28564	0.000200317	0.00490161	0.00355988	Ezr/Akap5/Akt2/Rab11a/Clip3/Cacnb3/Myo5b/Sorbs1/Fis1	9
GO:0048041	epi0	focal adhesion assembly	8/520	88/28564	0.00020531	0.00499589	0.00362835	Acvrl1/Actn3/Sdc4/Ptk2b/Wnt4/Enpp2/Sorbs1/Epb41l5	8
GO:1903541	epi0	regulation of exosomal secretion	4/520	17/28564	0.000214031	0.00517932	0.00376157	Smpd3/Sdc4/Myo5b/Atp9a	4
GO:0016051	epi0	carbohydrate biosynthetic process	13/520	220/28564	0.000215719	0.00519149	0.00377041	Smpd3/B4galt1/Akt2/Gpt/Ptk2b/Gnpda1/Fam3c/Isyna1/Ppargc1a/Aldoc/Nnmt/Sorbs1/C1qtnf12	13
GO:0050727	epi0	regulation of inflammatory response	18/520	377/28564	0.000217659	0.00520953	0.00378352	Lgals2/Lgals1/Ptgis/Ndfip1/Lpl/Il18/Stk39/C3/Tgm2/Fcgr2b/Smpdl3b/Calcrl/Lpcat3/Wnt5a/Vamp8/C1qtnf12/Pdcd4/Daglb	18
GO:0050767	epi0	regulation of neurogenesis	21/520	480/28564	0.000223277	0.00531495	0.00386008	Trf/Tmem98/Ptprf/Plxna4/Akap5/Star/Fzd4/Tgm2/Shtn1/Sema5a/Cdon/Mbp/Wnt5a/Id1/Casz1/Myo5b/Enpp2/Gjc2/Man2a1/Plxnb1/Btg2	21
GO:0060389	epi0	pathway-restricted SMAD protein phosphorylation	7/520	68/28564	0.000236489	0.00559904	0.0040664	Amhr2/Acvrl1/Tgfb3/Dab2/Twsg1/Inha/Bmp6	7
GO:0015980	epi0	energy derivation by oxidation of organic compounds	17/520	347/28564	0.000239583	0.00561162	0.00407554	Cox8a/Cox7a1/Cox6c/Ndufa1/Uqcrh/Gabarapl1/Chchd10/Atp5h/Akt2/Actn3/Tmem135/Ndufa3/Pygb/Ppargc1a/Slc25a23/Sorbs1/Slc25a22	17
GO:0062197	epi0	cellular response to chemical stress	17/520	347/28564	0.000239583	0.00561162	0.00407554	Stk26/Mgst1/Smpd3/Prdx2/Serpinb6b/Stk39/Mapk13/Aqp5/Prdx3/Hspb1/Prdx5/Mgat3/Slc4a11/Ppargc1a/Gata4/Slc25a23/Gch1	17
GO:0048732	epi0	gland development	21/520	483/28564	0.000242742	0.00565536	0.00410731	Lsr/Ddr1/Wt1/Prdx2/Sulf1/Igfbp5/Il18/Gata6/Tgm2/Tgfb3/Stra6/Tfcp2l1/Bcl2l11/Cela1/Hp/Twsg1/Wnt4/Wnt5a/Clcn2/Man2a1/Vdr	21
GO:0019218	epi0	regulation of steroid metabolic process	9/520	114/28564	0.000244935	0.00567627	0.00412249	Star/Foxa2/Dab2/Lpcat3/Wnt4/Ppargc1a/Rorc/Clcn2/Bmp6	9
GO:0002831	epi0	regulation of response to biotic stimulus	21/520	485/28564	0.000256532	0.00591375	0.00429496	Cd74/Unc13b/Prdx2/Gata6/Mapkapk3/C3/Cd55/Ppl/Tkfc/Smpdl3b/Tut4/Casp6/Ttll12/Wnt5a/Serping1/Nod1/Cfh/Rbm47/Mavs/Serpinb9/Bmp6	21
GO:0050769	epi0	positive regulation of neurogenesis	16/520	318/28564	0.000269385	0.00615551	0.00447055	Trf/Ptprf/Plxna4/Akap5/Star/Fzd4/Tgm2/Shtn1/Sema5a/Cdon/Wnt5a/Myo5b/Enpp2/Gjc2/Man2a1/Plxnb1	16
GO:0034698	epi0	response to gonadotropin	4/520	18/28564	0.000271236	0.00615551	0.00447055	Wt1/Gata6/Ppargc1a/Gata4	4
GO:0046184	epi0	aldehyde biosynthetic process	4/520	18/28564	0.000271236	0.00615551	0.00447055	Dab2/Wnt4/Clcn2/Bmp6	4
GO:0042391	epi0	regulation of membrane potential	21/520	488/28564	0.000278509	0.00623548	0.00452862	Kcnd2/Atp1b1/Ano1/Unc13b/Atpif1/Prdx3/Shtn1/Atp1b2/Dsg2/Chchd10/Akt2/Cxadr/Tmem135/Ptk2b/Cacnb3/Slc4a11/Usp53/Gabra3/Tbx18/Tmem108/Pkp2	21
GO:0043255	epi0	regulation of carbohydrate biosynthetic process	9/520	116/28564	0.00027903	0.00623548	0.00452862	Smpd3/Akt2/Gpt/Ptk2b/Fam3c/Isyna1/Nnmt/Sorbs1/C1qtnf12	9
GO:0045446	epi0	endothelial cell differentiation	9/520	116/28564	0.00027903	0.00623548	0.00452862	Ezr/F11r/Acvrl1/Fzd4/Pdpn/Id1/Heg1/Robo4/Bmp6	9
GO:0008154	epi0	actin polymerization or depolymerization	12/520	197/28564	0.000283244	0.00625947	0.00454605	Tmsb4x/Kank3/Abi1/Esam/Add3/Shroom2/Sema5a/Eln/Ptk2b/Baiap2l1/Aqp2/Kank1	12
GO:0010862	epi0	positive regulation of pathway-restricted SMAD protein phosphorylation	6/520	50/28564	0.000284974	0.00625947	0.00454605	Acvrl1/Tgfb3/Dab2/Twsg1/Inha/Bmp6	6
GO:0060135	epi0	maternal process involved in female pregnancy	6/520	50/28564	0.000284974	0.00625947	0.00454605	Ptgis/Tppp3/Prdx3/Wnt4/Il11ra1/Vdr	6
GO:0046165	epi0	alcohol biosynthetic process	10/520	142/28564	0.000285821	0.00625947	0.00454605	Ptk2b/Dab2/Isyna1/Lpcat3/Wnt4/Pts/Gch1/Hmgcs2/Clcn2/Bmp6	10
GO:0007159	epi0	leukocyte cell-cell adhesion	19/520	420/28564	0.000290168	0.00632307	0.00459224	Lgals1/Cd74/F11r/H2-Eb1/Prdx2/H2-Aa/Ndfip1/Il18/Cd55/H2-Ab1/Hspb1/Sdc4/Vtcn1/Adk/Twsg1/Stk10/Tfrc/Cfh/H2-DMb1	19
GO:0019395	epi0	fatty acid oxidation	9/520	117/28564	0.000297497	0.00638744	0.00463899	Ilvbl/Cygb/Akt2/Crot/Echs1/Ppargc1a/Acaa2/Fabp3/Etfbkmt	9
GO:0031532	epi0	actin cytoskeleton reorganization	9/520	117/28564	0.000297497	0.00638744	0.00463899	Ezr/F11r/Esam/Cxadr/Ptk2b/Baiap2l1/Phactr1/Cdc42bpg/Gdpd2	9
GO:1903076	epi0	regulation of protein localization to plasma membrane	9/520	117/28564	0.000297497	0.00638744	0.00463899	Ezr/Akap5/Arhgap44/Rab11a/Dab2/Clip3/Vamp8/Myo5b/Sorbs1	9
GO:0030111	epi0	regulation of Wnt signaling pathway	16/520	321/28564	0.000299007	0.00638854	0.00463979	Rspo1/Sulf1/Rnf213/Ccdc88c/Sema5a/Tle5/Scel/Dab2/Wnt5b/Wnt5a/Tbx18/Bicc1/Tax1bp3/Lgr5/Kank1/Fzd7	16
GO:0010906	epi0	regulation of glucose metabolic process	9/520	118/28564	0.000316963	0.00672992	0.00488773	Akt2/Actn3/Foxa2/Gpt/Fam3c/Rorc/Nnmt/Sorbs1/C1qtnf12	9
GO:0032350	epi0	regulation of hormone metabolic process	6/520	51/28564	0.000318058	0.00672992	0.00488773	Rdh10/Dab2/Wnt4/Ppargc1a/Clcn2/Bmp6	6
GO:0010959	epi0	regulation of metal ion transport	20/520	460/28564	0.00033863	0.00709688	0.00515424	Fxyd3/Trf/S100a1/Atp1b1/Nkain4/Kcnab1/Akap5/Stk39/1810037I17Rik/Chp1/Atp1b2/Akt2/Ptk2b/Cacnb3/Aqp2/Gjc2/Pde4b/Cracr2b/Vdr/Slc31a2	20
GO:0051000	epi0	positive regulation of nitric-oxide synthase activity	4/520	19/28564	0.000338641	0.00709688	0.00515424	S100a1/Ptk2b/Nod1/Gch1	4
GO:0034341	epi0	response to type II interferon	10/520	146/28564	0.000357064	0.00744734	0.00540876	Cd74/H2-Eb1/H2-Aa/H2-Ab1/Myo18a/Ciita/Vamp8/Gch1/Stxbp2/Gbp8	10
GO:2000106	epi0	regulation of leukocyte apoptotic process	9/520	120/28564	0.000359059	0.00745346	0.00541321	Cd74/Il18/Fcgr2b/Bcl2l11/Slc39a10/Wnt5a/Rorc/St3gal1/Serpinb9	9
GO:0031668	epi0	cellular response to extracellular stimulus	14/520	264/28564	0.000379261	0.00783568	0.0056908	Stk26/Lpl/Dap/Gabarapl1/Glul/Tle5/Fcor/Foxa2/Wnt4/Tfrc/Aqp2/Vdr/Szt2/Bmp6	14
GO:0006687	epi0	glycosphingolipid metabolic process	6/520	53/28564	0.000393209	0.00804791	0.00584494	Gm2a/B4galt4/Galc/B4galt6/St3gal1/Hexa	6
GO:1990748	epi0	cellular detoxification	6/520	53/28564	0.000393209	0.00804791	0.00584494	Aldh1a1/Gstm2/Prdx2/Aldh1a7/Gstm1/Gch1	6
GO:0051494	epi0	negative regulation of cytoskeleton organization	11/520	176/28564	0.000404344	0.00823733	0.0059825	Tmsb4x/F11r/Kank3/Espn/Add3/Shroom2/Clip3/Ctnna2/Rhpn2/Kank1/Eml2	11
GO:0090030	epi0	regulation of steroid hormone biosynthetic process	4/520	20/28564	0.000417238	0.00846066	0.0061447	Dab2/Wnt4/Clcn2/Bmp6	4
GO:0007160	epi0	cell-matrix adhesion	13/520	236/28564	0.000424101	0.0085602	0.006217	Ddr1/Acvrl1/Bcam/Msln/Actn3/Sdc4/Ptk2b/Bcl2l11/Wnt4/Pcsk5/Enpp2/Sorbs1/Epb41l5	13
GO:0009150	epi0	purine ribonucleotide metabolic process	19/520	434/28564	0.000434556	0.00873099	0.00634104	Atp1b1/Ndufa1/Atpif1/Npr1/Tkfc/Atp5h/Actn3/Crot/Acot1/Ndufa3/Adk/Ppargc1a/Acaa2/Pank3/Cfh/Aldoc/Hmgcs2/Gmpr/Fis1	19
GO:1902904	epi0	negative regulation of supramolecular fiber organization	11/520	178/28564	0.000444909	0.00889817	0.00646245	Tmsb4x/F11r/Kank3/Clu/Add3/Shroom2/Clip3/Ctnna2/Rhpn2/Kank1/Eml2	11
GO:0007044	epi0	cell-substrate junction assembly	8/520	99/28564	0.000459624	0.00899161	0.00653032	Acvrl1/Actn3/Sdc4/Ptk2b/Wnt4/Enpp2/Sorbs1/Epb41l5	8
GO:0030148	epi0	sphingolipid biosynthetic process	8/520	99/28564	0.000459624	0.00899161	0.00653032	Smpd3/Hacd3/B4galt4/Cers4/Hacd4/B4galt6/St3gal1/Ormdl2	8
GO:0070252	epi0	actin-mediated cell contraction	8/520	99/28564	0.000459624	0.00899161	0.00653032	Ccdc88c/Shtn1/Dsg2/Pdpn/Gata4/Epb41l5/Pde4b/Pkp2	8
GO:0120193	epi0	tight junction organization	8/520	99/28564	0.000459624	0.00899161	0.00653032	Cldn15/Lsr/F11r/Cgn/Esam/Tgfb3/Pof1b/Pkp2	8
GO:0002700	epi0	regulation of production of molecular mediator of immune response	12/520	208/28564	0.000463023	0.00899161	0.00653032	Cd74/Ndfip1/Il18/Tgfb3/Cd55/Fcgr2b/Ppl/Spon2/Wnt5a/Tfrc/Nod1/Mavs	12
GO:0030258	epi0	lipid modification	12/520	208/28564	0.000463023	0.00899161	0.00653032	Rnf213/Ilvbl/Cerk/Cygb/Akt2/Crot/Echs1/Lpcat3/Ppargc1a/Acaa2/Fabp3/Etfbkmt	12
GO:0006958	epi0	complement activation, classical pathway	5/520	36/28564	0.000463951	0.00899161	0.00653032	C3/Cd55/C2/Serping1/C1rl	5
GO:0032635	epi0	interleukin-6 production	11/520	179/28564	0.000466436	0.00899995	0.00653637	Cd74/Lpl/Il18/Muc16/Mapk13/Tut4/Mbp/Spon2/Wnt5a/Nod1/Mavs	11
GO:0009410	epi0	response to xenobiotic stimulus	16/520	335/28564	0.000477483	0.00917271	0.00666184	Aldh1a1/Gstm2/Mgst1/Gata6/Cyp2s1/Add3/Gstm1/Alad/Crot/Rnf149/Gstp2/Gstp3/Rorc/Gata4/Tfrc/Pde4b	16
GO:0002455	epi0	humoral immune response mediated by circulating immunoglobulin	6/520	55/28564	0.000481554	0.00919262	0.0066763	C3/Cd55/Fcgr2b/C2/Serping1/C1rl	6
GO:0044706	epi0	multi-multicellular organism process	12/520	209/28564	0.000483306	0.00919262	0.0066763	Ptgis/Ddr1/Igfbp5/Tppp3/Prdx3/B4galt1/Maged2/Wnt4/Pcsk5/Il11ra1/Ddo/Vdr	12
GO:0034440	epi0	lipid oxidation	9/520	125/28564	0.000484816	0.00919262	0.0066763	Ilvbl/Cygb/Akt2/Crot/Echs1/Ppargc1a/Acaa2/Fabp3/Etfbkmt	9
GO:0051341	epi0	regulation of oxidoreductase activity	8/520	100/28564	0.000491772	0.00928432	0.0067429	S100a1/Prdx5/Ptk2b/Nod1/Gch1/Etfbkmt/Vdr/Szt2	8
GO:0032535	epi0	regulation of cellular component size	18/520	404/28564	0.000496722	0.00933751	0.00678153	Ezr/Tmsb4x/Kank3/Plxna4/Esam/Add3/Shtn1/Shroom2/Sema5a/Eln/Ptk2b/Rab11a/Wnt5a/Baiap2l1/Aqp2/Myo5b/Kank1/Borcs7	18
GO:0099638	epi0	endosome to plasma membrane protein transport	4/520	21/28564	0.000508033	0.00949182	0.0068936	Akap5/Arhgap44/Rab11a/Myo5b	4
GO:0051402	epi0	neuron apoptotic process	16/520	337/28564	0.000509264	0.00949182	0.0068936	Prdx2/Ptprf/Il18/Star/Tgfb3/Prdx3/Akt2/Ptk2b/Bcl2l11/Casp6/Usp53/Ppargc1a/Ppp2r2b/Ncf2/Fis1/Btg2	16
GO:0022408	epi0	negative regulation of cell-cell adhesion	12/520	211/28564	0.000526124	0.0097645	0.00709164	Podxl/Cd74/Prdx2/H2-Aa/Ndfip1/Hspb1/Sdc4/Vtcn1/Twsg1/Mbp/Epb41l5/Bmp6	12
GO:0010573	epi0	vascular endothelial growth factor production	5/520	37/28564	0.000528488	0.009767	0.00709346	Sulf1/Adgrg1/C3/Gata4/Flt4	5
GO:0010677	epi0	negative regulation of cellular carbohydrate metabolic process	6/520	57/28564	0.000584628	0.0107591	0.007814	Actn3/Foxa2/Fam3c/Isyna1/Ppargc1a/C1qtnf12	6
GO:0034446	epi0	substrate adhesion-dependent cell spreading	8/520	103/28564	0.000599303	0.0108963	0.0079136	Fzd4/Dab2/Pdpn/Dock5/Enpp2/Kank1/Pkp2/Fzd7	8
GO:0006910	epi0	phagocytosis, recognition	5/520	38/28564	0.000599543	0.0108963	0.0079136	C3/C2/Myo18a/Spon2/C4b	5
GO:1902110	epi0	positive regulation of mitochondrial membrane permeability involved in apoptotic process	5/520	38/28564	0.000599543	0.0108963	0.0079136	Atpif1/Chchd10/Bcl2l11/Casp6/Acaa2	5
GO:0001676	epi0	long-chain fatty acid metabolic process	9/520	129/28564	0.000609661	0.0109867	0.0079793	Gstm2/Ptgs1/Cyp2s1/Gstm1/Acot1/Gstp2/Gstp3/Aig1/Daglb	9
GO:0034219	epi0	carbohydrate transmembrane transport	9/520	129/28564	0.000609661	0.0109867	0.0079793	Upk3b/C3/Aqp9/Akt2/Clip3/Sort1/Aqp2/Sorbs1/C1qtnf12	9
GO:0010039	epi0	response to iron ion	4/520	22/28564	0.000612046	0.0109867	0.0079793	Trf/Casp6/Tfrc/Bmp6	4
GO:1901652	epi0	response to peptide	19/520	447/28564	0.000620793	0.0110586	0.00803151	Smpd3/Ano1/Ptprf/Lpl/Il18/Fcgr2b/Irf5/Akt2/Scnn1a/Sort1/Baiap2l1/Nod1/Bcar3/Car2/Dennd4c/Kank1/Sorbs1/C1qtnf12/Fis1	19
GO:0060485	epi0	mesenchyme development	15/520	310/28564	0.0006211	0.0110586	0.00803151	Wt1/Acvrl1/Tgfb3/Rdh10/Sema5a/Crb2/Foxa2/Dab2/Pdpn/Wnt4/Wnt5a/Gata4/Epb41l5/Pdcd4/Gcnt2	15
GO:0034764	epi0	positive regulation of transmembrane transport	14/520	278/28564	0.00063275	0.0112204	0.00814903	S100a1/Atp1b1/Akap5/Stk39/C3/Chp1/Atp1b2/Akt2/Clip3/Cacnb3/Car2/Sorbs1/C1qtnf12/Gjc2	14
GO:0007528	epi0	neuromuscular junction development	6/520	58/28564	0.00064219	0.0113419	0.00823726	Unc13b/Ppfibp2/Cacnb3/Unc13c/Sorbs2/Sorbs1	6
GO:0051962	epi0	positive regulation of nervous system development	17/520	379/28564	0.000654021	0.0114647	0.00832642	Trf/Ptprf/Plxna4/Akap5/Star/Fzd4/Tgm2/Shtn1/Flrt1/Sema5a/Cdon/Wnt5a/Myo5b/Enpp2/Gjc2/Man2a1/Plxnb1	17
GO:0006971	epi0	hypotonic response	3/520	10/28564	0.000654376	0.0114647	0.00832642	Stk39/Aqp5/Slc4a11	3
GO:0006066	epi0	alcohol metabolic process	16/520	346/28564	0.000675737	0.011776	0.00855252	Aldh1a1/Soat1/Rdh10/Tkfc/Ptk2b/Dab2/Dhrs3/Isyna1/Lpcat3/Wnt4/Pts/Akr1c14/Gch1/Hmgcs2/Clcn2/Bmp6	16
GO:0045940	epi0	positive regulation of steroid metabolic process	5/520	39/28564	0.000677522	0.011776	0.00855252	Star/Dab2/Wnt4/Ppargc1a/Bmp6	5
GO:2000107	epi0	negative regulation of leukocyte apoptotic process	7/520	81/28564	0.000692741	0.0119929	0.00871006	Cd74/Il18/Fcgr2b/Slc39a10/Rorc/St3gal1/Serpinb9	7
GO:0010632	epi0	regulation of epithelial cell migration	13/520	249/28564	0.00070113	0.0120904	0.00878084	Acvrl1/Hspb1/Glul/Sema5a/Ptk2b/Rab11a/Ctsh/Wnt5a/Dock5/Enpp2/Flt4/Epb41l5/Robo4	13
GO:0150115	epi0	cell-substrate junction organization	8/520	106/28564	0.000725069	0.0123028	0.00893514	Acvrl1/Actn3/Sdc4/Ptk2b/Wnt4/Enpp2/Sorbs1/Epb41l5	8
GO:0060828	epi0	regulation of canonical Wnt signaling pathway	13/520	250/28564	0.000727623	0.0123028	0.00893514	Rspo1/Ccdc88c/Sema5a/Tle5/Scel/Dab2/Wnt5b/Wnt5a/Tbx18/Bicc1/Lgr5/Kank1/Fzd7	13
GO:0009259	epi0	ribonucleotide metabolic process	19/520	453/28564	0.000727753	0.0123028	0.00893514	Atp1b1/Ndufa1/Atpif1/Npr1/Tkfc/Atp5h/Actn3/Crot/Acot1/Ndufa3/Adk/Ppargc1a/Acaa2/Pank3/Cfh/Aldoc/Hmgcs2/Gmpr/Fis1	19
GO:0051047	epi0	positive regulation of secretion	19/520	453/28564	0.000727753	0.0123028	0.00893514	Ezr/Smpd3/Ano1/Unc13b/Tgfb3/Glul/Sdc4/Dab2/Myo18a/Foxl2/Vamp8/Myo5b/Nr0b2/C1qtnf12/Stxbp2/Slc18a1/Vdr/Bmp6/Rab9	19
GO:0045217	epi0	cell-cell junction maintenance	4/520	23/28564	0.000730304	0.0123028	0.00893514	Shroom2/Kifc3/Plekha7/Pkp2	4
GO:2000114	epi0	regulation of establishment of cell polarity	4/520	23/28564	0.000730304	0.0123028	0.00893514	Shtn1/Ptk2b/Plekhg3/Kank1	4
GO:0051145	epi0	smooth muscle cell differentiation	7/520	82/28564	0.000745713	0.0125143	0.0090887	Tmsb4x/Gata6/C3/Wnt4/Tbx18/Cfh/Pdcd4	7
GO:0050863	epi0	regulation of T cell activation	17/520	384/28564	0.000756071	0.0126397	0.00917978	Lgals1/Cd74/H2-Eb1/Prdx2/H2-Aa/Ndfip1/Il18/Cd55/H2-Ab1/Hspb1/Sdc4/Vtcn1/Adk/Twsg1/Rorc/Tfrc/H2-DMb1	17
GO:1902686	epi0	mitochondrial outer membrane permeabilization involved in programmed cell death	5/520	40/28564	0.000762845	0.0127023	0.00922524	Atpif1/Chchd10/Bcl2l11/Casp6/Acaa2	5
GO:0097237	epi0	cellular response to toxic substance	6/520	60/28564	0.000770413	0.0127023	0.00922524	Aldh1a1/Gstm2/Prdx2/Aldh1a7/Gstm1/Gch1	6
GO:1900024	epi0	regulation of substrate adhesion-dependent cell spreading	6/520	60/28564	0.000770413	0.0127023	0.00922524	Dab2/Pdpn/Dock5/Enpp2/Kank1/Pkp2	6
GO:0001704	epi0	formation of primary germ layer	8/520	107/28564	0.000771416	0.0127023	0.00922524	Gata6/Crb2/Foxa2/Twsg1/Wnt5a/Gata4/Epb41l5/Fzd7	8
GO:0032409	epi0	regulation of transporter activity	15/520	317/28564	0.00077986	0.0127932	0.0092913	Fxyd3/S100a1/Atp1b1/Kcnab1/Ndfip1/Akap5/Stk39/1810037I17Rik/Chp1/Atp1b2/Ptk2b/Cacnb3/Ppargc1a/Shisa8/Pde4b	15
GO:0045333	epi0	cellular respiration	13/520	252/28564	0.00078314	0.0127991	0.00929556	Cox8a/Cox7a1/Cox6c/Ndufa1/Uqcrh/Chchd10/Atp5h/Actn3/Tmem135/Ndufa3/Ppargc1a/Slc25a23/Slc25a22	13
GO:0010634	epi0	positive regulation of epithelial cell migration	10/520	162/28564	0.000806485	0.0131316	0.00953707	Hspb1/Sema5a/Ptk2b/Rab11a/Ctsh/Wnt5a/Dock5/Enpp2/Flt4/Epb41l5	10
GO:0009062	epi0	fatty acid catabolic process	8/520	108/28564	0.000820115	0.0133041	0.00966233	Ilvbl/Akt2/Crot/Faah/Echs1/Acaa2/Aig1/Etfbkmt	8
GO:0003158	epi0	endothelium development	9/520	135/28564	0.000845193	0.0136603	0.00992104	Ezr/F11r/Acvrl1/Fzd4/Pdpn/Id1/Heg1/Robo4/Bmp6	9
GO:0031346	epi0	positive regulation of cell projection organization	19/520	459/28564	0.000850215	0.013691	0.0099433	Gpm6a/Ddr1/Ptprf/Espn/Plxna4/Akap5/Fzd4/Tgfb3/Shtn1/Hspb1/Atp1b2/Sema5a/Ptk2b/Efemp1/Wnt5a/Myo5b/Enpp2/Plce1/Plxnb1	19
GO:0009060	epi0	aerobic respiration	11/520	193/28564	0.000871743	0.0139862	0.0101577	Cox8a/Cox7a1/Cox6c/Ndufa1/Uqcrh/Chchd10/Atp5h/Actn3/Tmem135/Ndufa3/Slc25a23	11
GO:0008064	epi0	regulation of actin polymerization or depolymerization	10/520	164/28564	0.000886118	0.0140351	0.0101932	Tmsb4x/Kank3/Esam/Add3/Shroom2/Sema5a/Eln/Ptk2b/Baiap2l1/Kank1	10
GO:0051561	epi0	positive regulation of mitochondrial calcium ion concentration	3/520	11/28564	0.000887628	0.0140351	0.0101932	Tgm2/Slc25a23/Fis1	3
GO:0097278	epi0	complement-dependent cytotoxicity	3/520	11/28564	0.000887628	0.0140351	0.0101932	C3/Cd55/Cfh	3
GO:0001776	epi0	leukocyte homeostasis	9/520	136/28564	0.000890812	0.0140351	0.0101932	Lgals2/Cd74/Prdx2/Il18/Fcgr2b/Spns2/Bcl2l11/Cfh/Pde4b	9
GO:0009636	epi0	response to toxic substance	9/520	136/28564	0.000890812	0.0140351	0.0101932	Aldh1a1/Gstm2/Prdx2/Aldh1a7/Gstm1/Mbp/Trpm6/Gch1/Gjc2	9
GO:0044703	epi0	multi-organism reproductive process	11/520	194/28564	0.000909352	0.0142758	0.0103681	Ptgis/Ddr1/Igfbp5/Tppp3/Prdx3/Maged2/Wnt4/Pcsk5/Il11ra1/Ddo/Vdr	11
GO:0042446	epi0	hormone biosynthetic process	6/520	62/28564	0.000917551	0.0143531	0.0104242	Star/Dab2/Wnt4/Ppargc1a/Clcn2/Bmp6	6
GO:0070228	epi0	regulation of lymphocyte apoptotic process	7/520	85/28564	0.000924071	0.0144037	0.0104609	Cd74/Bcl2l11/Slc39a10/Wnt5a/Rorc/St3gal1/Serpinb9	7
GO:0016052	epi0	carbohydrate catabolic process	10/520	165/28564	0.00092829	0.0144181	0.0104714	Aldh1a1/Gm2a/Aldh1a7/Gabarapl1/Tkfc/Actn3/Pygb/Ppargc1a/Aldoc/Hexa	10
GO:0032412	epi0	regulation of monoatomic ion transmembrane transporter activity	14/520	290/28564	0.000952635	0.014744	0.0107081	Fxyd3/S100a1/Atp1b1/Kcnab1/Akap5/Stk39/1810037I17Rik/Chp1/Atp1b2/Ptk2b/Cacnb3/Ppargc1a/Shisa8/Pde4b	14
GO:0019693	epi0	ribose phosphate metabolic process	19/520	464/28564	0.000965395	0.0148888	0.0108133	Atp1b1/Ndufa1/Atpif1/Npr1/Tkfc/Atp5h/Actn3/Crot/Acot1/Ndufa3/Adk/Ppargc1a/Acaa2/Pank3/Cfh/Aldoc/Hmgcs2/Gmpr/Fis1	19
GO:0002720	epi0	positive regulation of cytokine production involved in immune response	7/520	86/28564	0.00099045	0.0151156	0.010978	Cd74/Il18/Cd55/Spon2/Wnt5a/Nod1/Mavs	7
GO:0022406	epi0	membrane docking	7/520	86/28564	0.00099045	0.0151156	0.010978	Unc13b/Esyt3/Chp1/Vamp8/Unc13c/Stxbp2/Pacs2	7
GO:0032456	epi0	endocytic recycling	7/520	86/28564	0.00099045	0.0151156	0.010978	Akap5/Arhgap44/Fcgr2b/Micall1/Rab11a/Myo5b/Atp9a	7
GO:1903078	epi0	positive regulation of protein localization to plasma membrane	6/520	63/28564	0.000998774	0.0151897	0.0110318	Ezr/Akap5/Rab11a/Clip3/Myo5b/Sorbs1	6
GO:1901028	epi0	regulation of mitochondrial outer membrane permeabilization involved in apoptotic signaling pathway	4/520	25/28564	0.0010137	0.0153633	0.0111579	Atpif1/Chchd10/Casp6/Acaa2	4
GO:0030832	epi0	regulation of actin filament length	10/520	167/28564	0.00101758	0.0153689	0.011162	Tmsb4x/Kank3/Esam/Add3/Shroom2/Sema5a/Eln/Ptk2b/Baiap2l1/Kank1	10
GO:0032642	epi0	regulation of chemokine production	8/520	112/28564	0.00104018	0.0155789	0.0113145	Cd74/Lpl/Il18/Gstp2/Gstp3/Mbp/Wnt5a/Mavs	8
GO:0062014	epi0	negative regulation of small molecule metabolic process	8/520	112/28564	0.00104018	0.0155789	0.0113145	Actn3/Fam3c/Isyna1/Wnt4/Ppargc1a/Etfbkmt/C1qtnf12/Fis1	8
GO:0050670	epi0	regulation of lymphocyte proliferation	13/520	260/28564	0.00104215	0.0155789	0.0113145	Cd74/H2-Aa/Ndfip1/Il18/Cd55/Fcgr2b/Sdc4/Vtcn1/Slc39a10/Adk/Twsg1/Tfrc/H2-DMb1	13
GO:0050680	epi0	negative regulation of epithelial cell proliferation	10/520	168/28564	0.00106479	0.0155806	0.0113157	Sulf1/Muc16/Acvrl1/Atpif1/Tgfb3/B4galt1/Gas1/Dab2/Wnt5a/Vdr	10
GO:0002699	epi0	positive regulation of immune effector process	15/520	327/28564	0.00106553	0.0155806	0.0113157	Cd74/Il18/C3/Cd55/C2/Myo18a/Spon2/Wnt5a/C4b/Tfrc/Nod1/Vamp8/Mavs/H2-DMb1/Stxbp2	15
GO:0010631	epi0	epithelial cell migration	15/520	327/28564	0.00106553	0.0155806	0.0113157	Acvrl1/Hspb1/Glul/Sema5a/Plekhg5/Ptk2b/Rab11a/Ctsh/Wnt5a/Dock5/Enpp2/Flt4/Kank1/Epb41l5/Robo4	15
GO:0071496	epi0	cellular response to external stimulus	15/520	327/28564	0.00106553	0.0155806	0.0113157	Stk26/F11r/Lpl/Dap/Gabarapl1/Glul/Tle5/Fcor/Foxa2/Wnt4/Tfrc/Aqp2/Vdr/Szt2/Bmp6	15
GO:0035794	epi0	positive regulation of mitochondrial membrane permeability	5/520	43/28564	0.00106716	0.0155806	0.0113157	Atpif1/Chchd10/Bcl2l11/Casp6/Acaa2	5
GO:0046365	epi0	monosaccharide catabolic process	5/520	43/28564	0.00106716	0.0155806	0.0113157	Aldh1a1/Aldh1a7/Tkfc/Actn3/Hexa	5
GO:0061081	epi0	positive regulation of myeloid leukocyte cytokine production involved in immune response	5/520	43/28564	0.00106716	0.0155806	0.0113157	Cd74/Spon2/Wnt5a/Nod1/Mavs	5
GO:0061138	epi0	morphogenesis of a branching epithelium	12/520	229/28564	0.0010762	0.0156603	0.0113736	Ddr1/Wt1/Sulf1/Tgm2/Rdh10/Sema5a/Foxa2/Ctsh/Celsr1/Wnt4/Wnt5a/Vdr	12
GO:0060393	epi0	regulation of pathway-restricted SMAD protein phosphorylation	6/520	64/28564	0.00108541	0.0156944	0.0113983	Acvrl1/Tgfb3/Dab2/Twsg1/Inha/Bmp6	6
GO:0043523	epi0	regulation of neuron apoptotic process	14/520	294/28564	0.00108571	0.0156944	0.0113983	Prdx2/Ptprf/Il18/Star/Tgfb3/Prdx3/Ptk2b/Bcl2l11/Casp6/Ppargc1a/Ppp2r2b/Ncf2/Fis1/Btg2	14
GO:0014909	epi0	smooth muscle cell migration	8/520	113/28564	0.00110197	0.0158771	0.011531	Tmsb4x/Ddr1/Igfbp5/Il18/Gstp2/Ppargc1a/Dock5/Pcsk5	8
GO:0048608	epi0	reproductive structure development	15/520	329/28564	0.00113215	0.0161325	0.0117165	Wt1/Sulf1/Serpinb6b/Adgrg1/C3/Fzd4/Rdh10/Stra6/Bcl2l11/Wnt4/Wnt5a/Gata4/Foxl2/Inha/Bmp6	15
GO:0090132	epi0	epithelium migration	15/520	329/28564	0.00113215	0.0161325	0.0117165	Acvrl1/Hspb1/Glul/Sema5a/Plekhg5/Ptk2b/Rab11a/Ctsh/Wnt5a/Dock5/Enpp2/Flt4/Kank1/Epb41l5/Robo4	15
GO:0043525	epi0	positive regulation of neuron apoptotic process	7/520	88/28564	0.00113443	0.0161325	0.0117165	Ptprf/Il18/Bcl2l11/Casp6/Ppp2r2b/Ncf2/Fis1	7
GO:0050810	epi0	regulation of steroid biosynthetic process	7/520	88/28564	0.00113443	0.0161325	0.0117165	Star/Dab2/Lpcat3/Wnt4/Ppargc1a/Clcn2/Bmp6	7
GO:0043254	epi0	regulation of protein-containing complex assembly	18/520	435/28564	0.00115659	0.0162359	0.0117916	Tmsb4x/Kank3/Unc13b/Esam/Clu/Add3/Tppp3/Eln/Ptk2b/Bcl2l11/Clip3/Baiap2l1/Tfrc/Pcsk5/Mavs/Kank1/Eml2/Ankra2	18
GO:0032675	epi0	regulation of interleukin-6 production	10/520	170/28564	0.00116459	0.0162359	0.0117916	Cd74/Lpl/Muc16/Mapk13/Tut4/Mbp/Spon2/Wnt5a/Nod1/Mavs	10
GO:0032760	epi0	positive regulation of tumor necrosis factor production	8/520	114/28564	0.00116665	0.0162359	0.0117916	Lpl/Il18/Clu/Hspb1/Spon2/Wnt5a/Nod1/Mavs	8
GO:0002579	epi0	positive regulation of antigen processing and presentation	3/520	12/28564	0.00116755	0.0162359	0.0117916	Cd74/H2-Ab1/Nod1	3
GO:0071281	epi0	cellular response to iron ion	3/520	12/28564	0.00116755	0.0162359	0.0117916	Trf/Tfrc/Bmp6	3
GO:0099639	epi0	neurotransmitter receptor transport, endosome to plasma membrane	3/520	12/28564	0.00116755	0.0162359	0.0117916	Arhgap44/Rab11a/Myo5b	3
GO:0010575	epi0	positive regulation of vascular endothelial growth factor production	4/520	26/28564	0.00118091	0.0162359	0.0117916	Sulf1/C3/Gata4/Flt4	4
GO:0030449	epi0	regulation of complement activation	4/520	26/28564	0.00118091	0.0162359	0.0117916	C3/Cd55/Serping1/Cfh	4
GO:0042759	epi0	long-chain fatty acid biosynthetic process	4/520	26/28564	0.00118091	0.0162359	0.0117916	Gstm2/Gstm1/Gstp2/Gstp3	4
GO:2000050	epi0	regulation of non-canonical Wnt signaling pathway	4/520	26/28564	0.00118091	0.0162359	0.0117916	Rspo1/Rnf213/Dab2/Wnt5a	4
GO:0042181	epi0	ketone biosynthetic process	5/520	44/28564	0.00118618	0.0162359	0.0117916	Dab2/Wnt4/Ppargc1a/Clcn2/Bmp6	5
GO:1902108	epi0	regulation of mitochondrial membrane permeability involved in apoptotic process	5/520	44/28564	0.00118618	0.0162359	0.0117916	Atpif1/Chchd10/Bcl2l11/Casp6/Acaa2	5
GO:0032944	epi0	regulation of mononuclear cell proliferation	13/520	264/28564	0.00119639	0.0163245	0.011856	Cd74/H2-Aa/Ndfip1/Il18/Cd55/Fcgr2b/Sdc4/Vtcn1/Slc39a10/Adk/Twsg1/Tfrc/H2-DMb1	13
GO:0090130	epi0	tissue migration	15/520	331/28564	0.00120226	0.0163537	0.0118771	Acvrl1/Hspb1/Glul/Sema5a/Plekhg5/Ptk2b/Rab11a/Ctsh/Wnt5a/Dock5/Enpp2/Flt4/Kank1/Epb41l5/Robo4	15
GO:0032231	epi0	regulation of actin filament bundle assembly	8/520	115/28564	0.00123433	0.0167379	0.0121562	F11r/Kank3/Tgfb3/Sdc4/Wnt4/Id1/Rhpn2/Synpo2	8
GO:0009952	epi0	anterior/posterior pattern specification	12/520	233/28564	0.00124796	0.0168706	0.0122526	Wt1/Abi1/Crb2/Foxa2/Cdon/Celsr1/Wnt5a/Gata4/Tbx18/Pcsk5/Epb41l5/Btg2	12
GO:0061458	epi0	reproductive system development	15/520	333/28564	0.00127598	0.0171962	0.0124891	Wt1/Sulf1/Serpinb6b/Adgrg1/C3/Fzd4/Rdh10/Stra6/Bcl2l11/Wnt4/Wnt5a/Gata4/Foxl2/Inha/Bmp6	15
GO:1903557	epi0	positive regulation of tumor necrosis factor superfamily cytokine production	8/520	116/28564	0.00130509	0.0175346	0.0127348	Lpl/Il18/Clu/Hspb1/Spon2/Wnt5a/Nod1/Mavs	8
GO:0010935	epi0	regulation of macrophage cytokine production	5/520	45/28564	0.00131474	0.0176103	0.0127898	Cd74/Tgfb3/Spon2/Wnt5a/Nod1	5
GO:0010821	epi0	regulation of mitochondrion organization	9/520	144/28564	0.0013325	0.0177938	0.0129231	Atpif1/Chchd10/Tmem135/Bcl2l11/Casp6/Ppargc1a/Acaa2/Tfrc/Fis1	9
GO:0032528	epi0	microvillus organization	4/520	27/28564	0.00136652	0.0181925	0.0132126	Ezr/Stk26/Podxl/Espn	4
GO:0001954	epi0	positive regulation of cell-matrix adhesion	6/520	67/28564	0.00138016	0.0182692	0.0132683	Sdc4/Ptk2b/Wnt4/Pcsk5/Enpp2/Epb41l5	6
GO:0034109	epi0	homotypic cell-cell adhesion	7/520	91/28564	0.00138062	0.0182692	0.0132683	Lgals1/F11r/Dsg2/Cxadr/Pdpn/Cfh/Pkp2	7
GO:0001822	epi0	kidney development	15/520	336/28564	0.00139367	0.0183863	0.0133534	Wt1/Sulf1/Rdh10/Stra6/Bcl2l11/Wnt4/Wnt5a/Aqp2/Bicc1/Cfh/Pcsk5/Plce1/Fras1/Cys1/Bmp6	15
GO:0022898	epi0	regulation of transmembrane transporter activity	14/520	303/28564	0.001443	0.01898	0.0137846	Fxyd3/S100a1/Atp1b1/Kcnab1/Akap5/Stk39/1810037I17Rik/Chp1/Atp1b2/Ptk2b/Cacnb3/Ppargc1a/Shisa8/Pde4b	14
GO:0032768	epi0	regulation of monooxygenase activity	5/520	46/28564	0.0014533	0.0190013	0.0138	S100a1/Ptk2b/Nod1/Gch1/Vdr	5
GO:1905710	epi0	positive regulation of membrane permeability	5/520	46/28564	0.0014533	0.0190013	0.0138	Atpif1/Chchd10/Bcl2l11/Casp6/Acaa2	5
GO:1903522	epi0	regulation of blood circulation	13/520	270/28564	0.00146311	0.0190726	0.0138518	S100a1/Atp1b1/Ptgs1/Add3/Dsg2/Cxadr/Faah/Gata4/Dock5/Tbx18/Gch1/Pde4b/Pkp2	13
GO:0019915	epi0	lipid storage	7/520	92/28564	0.00147133	0.0191179	0.0138847	Soat1/Gm2a/Lpl/Rnf213/C3/Tmem135/Hexa	7
GO:0032271	epi0	regulation of protein polymerization	11/520	206/28564	0.00147531	0.0191179	0.0138847	Tmsb4x/Kank3/Esam/Add3/Tppp3/Eln/Ptk2b/Clip3/Baiap2l1/Kank1/Eml2	11
GO:0060601	epi0	lateral sprouting from an epithelium	3/520	13/28564	0.00149738	0.0192898	0.0140095	Sulf1/Celsr1/Wnt5a	3
GO:0090520	epi0	sphingolipid mediated signaling pathway	3/520	13/28564	0.00149738	0.0192898	0.0140095	Ezr/Smpd3/Spns2	3
GO:0007565	epi0	female pregnancy	10/520	176/28564	0.00151071	0.0194044	0.0140928	Ptgis/Ddr1/Igfbp5/Tppp3/Prdx3/Maged2/Wnt4/Pcsk5/Il11ra1/Vdr	10
GO:0006869	epi0	lipid transport	18/520	447/28564	0.00156298	0.0197798	0.0143654	Soat1/Gm2a/Star/Esyt3/Fzd4/Aqp9/Spns2/Akt2/Stra6/Crot/Dab2/Atp8a1/Slc66a2/Lpcat3/Fabp3/Atp9a/Fis1/Bmp6	18
GO:0120192	epi0	tight junction assembly	7/520	93/28564	0.00156662	0.0197798	0.0143654	Cldn15/Lsr/F11r/Cgn/Esam/Pof1b/Pkp2	7
GO:0001573	epi0	ganglioside metabolic process	4/520	28/28564	0.00157155	0.0197798	0.0143654	Gm2a/B4galt6/St3gal1/Hexa	4
GO:0002082	epi0	regulation of oxidative phosphorylation	4/520	28/28564	0.00157155	0.0197798	0.0143654	Cox7a1/Actn3/Tmem135/Slc25a23	4
GO:0007530	epi0	sex determination	4/520	28/28564	0.00157155	0.0197798	0.0143654	Wt1/Tmem184a/Wnt4/Foxl2	4
GO:0032878	epi0	regulation of establishment or maintenance of cell polarity	4/520	28/28564	0.00157155	0.0197798	0.0143654	Shtn1/Ptk2b/Plekhg3/Kank1	4
GO:0060039	epi0	pericardium development	4/520	28/28564	0.00157155	0.0197798	0.0143654	Wt1/Pdpn/Wnt5a/Heg1	4
GO:1903115	epi0	regulation of actin filament-based movement	5/520	47/28564	0.0016023	0.0201092	0.0146046	Dsg2/Pdpn/Gata4/Pde4b/Pkp2	5
GO:0061082	epi0	myeloid leukocyte cytokine production	6/520	69/28564	0.00160814	0.0201248	0.014616	Cd74/Tgfb3/Spon2/Wnt5a/Nod1/Mavs	6
GO:0033002	epi0	muscle cell proliferation	13/520	273/28564	0.00161394	0.0201397	0.0146268	Smpd3/Igfbp5/Il18/Gata6/Tgm2/Tgfb3/Npr1/Cxadr/Gstp2/Calcrl/Ppargc1a/Gata4/Pdcd4	13
GO:1904019	epi0	epithelial cell apoptotic process	9/520	149/28564	0.00168821	0.0209472	0.0152133	Krt18/Sema5a/Krt8/Casp6/Sort1/Usp53/Ppargc1a/Id1/Pdcd4	9
GO:1904375	epi0	regulation of protein localization to cell periphery	9/520	149/28564	0.00168821	0.0209472	0.0152133	Ezr/Akap5/Arhgap44/Rab11a/Dab2/Clip3/Vamp8/Myo5b/Sorbs1	9
GO:0002237	epi0	response to molecule of bacterial origin	17/520	414/28564	0.00169976	0.0209649	0.0152261	Mgst1/Prdx2/Il18/Mapkapk3/Cd55/Fcgr2b/Irf5/Prdx3/Tut4/Spon2/Wnt5a/Ncf2/Cfh/Gch1/Pde4b/Pdcd4/Bmp6	17
GO:0031667	epi0	response to nutrient levels	17/520	414/28564	0.00169976	0.0209649	0.0152261	Stk26/Lpl/Stk39/Dap/Gabarapl1/Glul/Alad/Fcor/Foxa2/Tmem135/Nenf/Wnt4/Ppargc1a/Cfh/Hlcs/Vdr/Szt2	17
GO:0051222	epi0	positive regulation of protein transport	15/520	343/28564	0.0017041	0.0209649	0.0152261	Ezr/Ano1/Unc13b/Akap5/Tgfb3/Chp1/Glul/Akt2/Cacnb3/Myo18a/Vamp8/Mavs/Nr0b2/C1qtnf12/Fis1	15
GO:0032602	epi0	chemokine production	8/520	121/28564	0.00170878	0.0209649	0.0152261	Cd74/Lpl/Il18/Gstp2/Gstp3/Mbp/Wnt5a/Mavs	8
GO:0006749	epi0	glutathione metabolic process	6/520	70/28564	0.00173233	0.0210767	0.0153073	Gstm2/Mgst1/Gstm1/Oplah/Gstp2/Gstp3	6
GO:0046513	epi0	ceramide biosynthetic process	6/520	70/28564	0.00173233	0.0210767	0.0153073	Smpd3/B4galt4/Cers4/B4galt6/St3gal1/Ormdl2	6
GO:0060425	epi0	lung morphogenesis	6/520	70/28564	0.00173233	0.0210767	0.0153073	Rdh10/Foxa2/Ctsh/Celsr1/Gata4/Id1	6
GO:0048010	epi0	vascular endothelial growth factor receptor signaling pathway	5/520	48/28564	0.00176223	0.0212534	0.0154357	Sulf1/Fzd4/Hspb1/Ptk2b/Flt4	5
GO:0031349	epi0	positive regulation of defense response	18/520	452/28564	0.00176488	0.0212534	0.0154357	Lgals2/Lgals1/Cd74/Unc13b/Lpl/Il18/Mapkapk3/C3/Tgm2/Tkfc/Smpdl3b/Casp6/Wnt5a/Nod1/Vamp8/Rbm47/Mavs/Pdcd4	18
GO:0034599	epi0	cellular response to oxidative stress	13/520	276/28564	0.00177743	0.0212534	0.0154357	Stk26/Mgst1/Smpd3/Prdx2/Mapk13/Prdx3/Hspb1/Prdx5/Mgat3/Slc4a11/Ppargc1a/Gata4/Gch1	13
GO:0051091	epi0	positive regulation of DNA-binding transcription factor activity	13/520	276/28564	0.00177743	0.0212534	0.0154357	Il18/Clu/Fzd4/Fcgr2b/Prdx3/Traf1/Ppargc1a/Wnt5a/Tfrc/Nod1/Mavs/Trim14/Terf2ip	13
GO:0042098	epi0	T cell proliferation	12/520	243/28564	0.00177873	0.0212534	0.0154357	Prdx2/H2-Aa/Ndfip1/Il18/Cd55/Sdc4/Vtcn1/Adk/Twsg1/Wnt4/Tfrc/H2-DMb1	12
GO:0042552	epi0	myelination	10/520	180/28564	0.0017847	0.0212534	0.0154357	Trf/Tmem98/Myrf/Clu/Akt2/Galc/Mbp/B4galt6/Mal2/Hexa	10
GO:1903037	epi0	regulation of leukocyte cell-cell adhesion	16/520	380/28564	0.00178615	0.0212534	0.0154357	Lgals1/Cd74/H2-Eb1/Prdx2/H2-Aa/Ndfip1/Il18/Cd55/H2-Ab1/Hspb1/Sdc4/Vtcn1/Adk/Twsg1/Tfrc/H2-DMb1	16
GO:0042044	epi0	fluid transport	4/520	29/28564	0.00179703	0.0212534	0.0154357	Aqp5/Aqp9/Slc4a11/Aqp2	4
GO:0060444	epi0	branching involved in mammary gland duct morphogenesis	4/520	29/28564	0.00179703	0.0212534	0.0154357	Ddr1/Wnt4/Wnt5a/Vdr	4
GO:0098901	epi0	regulation of cardiac muscle cell action potential	4/520	29/28564	0.00179703	0.0212534	0.0154357	Dsg2/Cxadr/Tbx18/Pkp2	4
GO:0008637	epi0	apoptotic mitochondrial changes	8/520	122/28564	0.00180023	0.0212534	0.0154357	Atpif1/Chchd10/Bcl2l11/Casp6/Ppp2r2b/Acaa2/Ggct/Fis1	8
GO:0021700	epi0	developmental maturation	16/520	381/28564	0.00183405	0.0215945	0.0156834	Unc13b/Akap5/Bnc1/C3/Sez6l/Tfcp2l1/Actn3/Tut4/Ptk2b/Nfia/B4galt6/Wnt5a/Unc13c/Fam210b/Atp6v0a1/Plxnb1	16
GO:0042180	epi0	cellular ketone metabolic process	12/520	244/28564	0.0018407	0.0216147	0.015698	Cd74/Star/Rdh10/Akt2/Dab2/Wnt4/Ppargc1a/Akr1c14/Fabp3/Clcn2/Etfbkmt/Bmp6	12
GO:0060986	epi0	endocrine hormone secretion	6/520	71/28564	0.00186366	0.0216874	0.0157509	Fzd4/Dab2/Foxl2/Inha/Vdr/Bmp6	6
GO:0098754	epi0	detoxification	6/520	71/28564	0.00186366	0.0216874	0.0157509	Aldh1a1/Gstm2/Prdx2/Aldh1a7/Gstm1/Gch1	6
GO:1904377	epi0	positive regulation of protein localization to cell periphery	6/520	71/28564	0.00186366	0.0216874	0.0157509	Ezr/Akap5/Rab11a/Clip3/Myo5b/Sorbs1	6
GO:0046479	epi0	glycosphingolipid catabolic process	3/520	14/28564	0.00188012	0.0216874	0.0157509	Gm2a/Galc/Hexa	3
GO:2000052	epi0	positive regulation of non-canonical Wnt signaling pathway	3/520	14/28564	0.00188012	0.0216874	0.0157509	Rspo1/Dab2/Wnt5a	3
GO:2000343	epi0	positive regulation of chemokine (C-X-C motif) ligand 2 production	3/520	14/28564	0.00188012	0.0216874	0.0157509	Cd74/Lpl/Mbp	3
GO:0061053	epi0	somite development	7/520	96/28564	0.00188156	0.0216874	0.0157509	Abi1/Crb2/Foxa2/Wnt4/Wnt5a/Tbx18/Epb41l5	7
GO:0050729	epi0	positive regulation of inflammatory response	9/520	152/28564	0.00193573	0.0221951	0.0161196	Lgals2/Lgals1/Lpl/Il18/C3/Tgm2/Wnt5a/Vamp8/Pdcd4	9
GO:0071887	epi0	leukocyte apoptotic process	9/520	152/28564	0.00193573	0.0221951	0.0161196	Cd74/Il18/Fcgr2b/Bcl2l11/Slc39a10/Wnt5a/Rorc/St3gal1/Serpinb9	9
GO:0007272	epi0	ensheathment of neurons	10/520	183/28564	0.00201548	0.0229554	0.0166718	Trf/Tmem98/Myrf/Clu/Akt2/Galc/Mbp/B4galt6/Mal2/Hexa	10
GO:0008366	epi0	axon ensheathment	10/520	183/28564	0.00201548	0.0229554	0.0166718	Trf/Tmem98/Myrf/Clu/Akt2/Galc/Mbp/B4galt6/Mal2/Hexa	10
GO:0001516	epi0	prostaglandin biosynthetic process	4/520	30/28564	0.00204398	0.0229554	0.0166718	Ptgis/Ptgs1/Cd74/Daglb	4
GO:0006516	epi0	glycoprotein catabolic process	4/520	30/28564	0.00204398	0.0229554	0.0166718	Fbxo2/Cela1/Fbxo44/Sgsh	4
GO:0031664	epi0	regulation of lipopolysaccharide-mediated signaling pathway	4/520	30/28564	0.00204398	0.0229554	0.0166718	Prdx2/Cd55/Tut4/Bmp6	4
GO:0046457	epi0	prostanoid biosynthetic process	4/520	30/28564	0.00204398	0.0229554	0.0166718	Ptgis/Ptgs1/Cd74/Daglb	4
GO:0051894	epi0	positive regulation of focal adhesion assembly	4/520	30/28564	0.00204398	0.0229554	0.0166718	Sdc4/Wnt4/Enpp2/Epb41l5	4
GO:0060907	epi0	positive regulation of macrophage cytokine production	4/520	30/28564	0.00204398	0.0229554	0.0166718	Cd74/Spon2/Wnt5a/Nod1	4
GO:0070232	epi0	regulation of T cell apoptotic process	5/520	50/28564	0.00211672	0.023658	0.017182	Bcl2l11/Wnt5a/Rorc/St3gal1/Serpinb9	5
GO:0019319	epi0	hexose biosynthetic process	7/520	98/28564	0.00211734	0.023658	0.017182	Gpt/Gnpda1/Fam3c/Ppargc1a/Aldoc/Nnmt/C1qtnf12	7
GO:0001763	epi0	morphogenesis of a branching structure	12/520	249/28564	0.00217776	0.0241372	0.0175301	Ddr1/Wt1/Sulf1/Tgm2/Rdh10/Sema5a/Foxa2/Ctsh/Celsr1/Wnt4/Wnt5a/Vdr	12
GO:0048762	epi0	mesenchymal cell differentiation	12/520	249/28564	0.00217776	0.0241372	0.0175301	Tgfb3/Rdh10/Sema5a/Crb2/Foxa2/Dab2/Pdpn/Wnt4/Wnt5a/Epb41l5/Pdcd4/Gcnt2	12
GO:0007369	epi0	gastrulation	10/520	185/28564	0.00218227	0.0241372	0.0175301	Gata6/Crb2/Foxa2/Twsg1/Mbp/Wnt5a/Gata4/Epb41l5/Tgif2/Fzd7	10
GO:0032680	epi0	regulation of tumor necrosis factor production	10/520	185/28564	0.00218227	0.0241372	0.0175301	Lpl/Il18/Clu/Hspb1/Gstp2/Gstp3/Spon2/Wnt5a/Nod1/Mavs	10
GO:0043506	epi0	regulation of JUN kinase activity	6/520	74/28564	0.00230311	0.0251992	0.0183014	Fzd4/Ptk2b/Gstp2/Gstp3/Wnt5a/Map4k2	6
GO:0048168	epi0	regulation of neuronal synaptic plasticity	6/520	74/28564	0.00230311	0.0251992	0.0183014	Unc13b/Syngr1/Star/Fcgr2b/Rab11a/Shisa8	6
GO:0048662	epi0	negative regulation of smooth muscle cell proliferation	6/520	74/28564	0.00230311	0.0251992	0.0183014	Igfbp5/Tgfb3/Npr1/Gstp2/Ppargc1a/Pdcd4	6
GO:0046651	epi0	lymphocyte proliferation	15/520	354/28564	0.00230747	0.0251992	0.0183014	Cd74/Prdx2/H2-Aa/Ndfip1/Il18/Cd55/Fcgr2b/Sdc4/Vtcn1/Slc39a10/Adk/Twsg1/Wnt4/Tfrc/H2-DMb1	15
GO:0046456	epi0	icosanoid biosynthetic process	5/520	51/28564	0.00231223	0.0251992	0.0183014	Ptgis/Ptgs1/Cd74/Mgst3/Daglb	5
GO:0002718	epi0	regulation of cytokine production involved in immune response	8/520	127/28564	0.002317	0.0251992	0.0183014	Cd74/Il18/Tgfb3/Cd55/Spon2/Wnt5a/Nod1/Mavs	8
GO:1903543	epi0	positive regulation of exosomal secretion	3/520	15/28564	0.00231856	0.0251992	0.0183014	Smpd3/Sdc4/Myo5b	3
GO:0048872	epi0	homeostasis of number of cells	16/520	391/28564	0.00237516	0.0257505	0.0187018	Lgals2/Cd74/Prdx2/Il18/Adgrg1/Atpif1/Fcgr2b/Spns2/Prdx5/Bcl2l11/Lpcat3/Cfh/Dnase2a/Fam210b/Rassf2/Pde4b	16
GO:0090287	epi0	regulation of cellular response to growth factor stimulus	14/520	320/28564	0.00238662	0.0258108	0.0187456	Sulf1/Ptprf/Gata6/Acvrl1/Fzd4/Tgfb3/Crb2/Dab2/Rbbp7/Twsg1/Wnt4/Wnt5a/Gata4/Tmem108	14
GO:0022612	epi0	gland morphogenesis	9/520	157/28564	0.00241193	0.0260203	0.0188977	Ddr1/Sulf1/Igfbp5/Il18/Tgm2/Twsg1/Wnt4/Wnt5a/Vdr	9
GO:0014812	epi0	muscle cell migration	8/520	128/28564	0.00243305	0.0261837	0.0190163	Tmsb4x/Ddr1/Igfbp5/Il18/Gstp2/Ppargc1a/Dock5/Pcsk5	8
GO:1903555	epi0	regulation of tumor necrosis factor superfamily cytokine production	10/520	188/28564	0.00245312	0.0263349	0.0191262	Lpl/Il18/Clu/Hspb1/Gstp2/Gstp3/Spon2/Wnt5a/Nod1/Mavs	10
GO:1904705	epi0	regulation of vascular associated smooth muscle cell proliferation	6/520	75/28564	0.00246563	0.0264046	0.0191768	Igfbp5/Tgfb3/Gstp2/Calcrl/Ppargc1a/Pdcd4	6
GO:0070663	epi0	regulation of leukocyte proliferation	13/520	287/28564	0.0024984	0.0266512	0.0193559	Cd74/H2-Aa/Ndfip1/Il18/Cd55/Fcgr2b/Sdc4/Vtcn1/Slc39a10/Adk/Twsg1/Tfrc/H2-DMb1	13
GO:0001837	epi0	epithelial to mesenchymal transition	9/520	158/28564	0.00251746	0.0266512	0.0193559	Tgfb3/Crb2/Foxa2/Dab2/Pdpn/Wnt5a/Epb41l5/Pdcd4/Gcnt2	9
GO:0051092	epi0	positive regulation of NF-kappaB transcription factor activity	9/520	158/28564	0.00251746	0.0266512	0.0193559	Il18/Clu/Prdx3/Traf1/Wnt5a/Tfrc/Nod1/Trim14/Terf2ip	9
GO:0010718	epi0	positive regulation of epithelial to mesenchymal transition	5/520	52/28564	0.00252054	0.0266512	0.0193559	Tgfb3/Crb2/Dab2/Pdpn/Gcnt2	5
GO:0010934	epi0	macrophage cytokine production	5/520	52/28564	0.00252054	0.0266512	0.0193559	Cd74/Tgfb3/Spon2/Wnt5a/Nod1	5
GO:0007548	epi0	sex differentiation	14/520	322/28564	0.00252517	0.0266512	0.0193559	Amhr2/Wt1/Serpinb6b/Adgrg1/Fzd4/Rdh10/Stra6/Bcl2l11/Wnt4/Wnt5a/Gata4/Foxl2/Inha/Bmp6	14
GO:0001780	epi0	neutrophil homeostasis	4/520	32/28564	0.0026063	0.0273756	0.019882	Il18/Fcgr2b/Cfh/Pde4b	4
GO:0001945	epi0	lymph vessel development	4/520	32/28564	0.0026063	0.0273756	0.019882	Acvrl1/Pdpn/Flt4/Heg1	4
GO:1904951	epi0	positive regulation of establishment of protein localization	15/520	359/28564	0.00263518	0.0275758	0.0200274	Ezr/Ano1/Unc13b/Akap5/Tgfb3/Chp1/Glul/Akt2/Cacnb3/Myo18a/Vamp8/Mavs/Nr0b2/C1qtnf12/Fis1	15
GO:0043583	epi0	ear development	12/520	255/28564	0.00264716	0.0275758	0.0200274	Ddr1/Rdh10/Shroom2/Stra6/Gas1/Sdc4/Bcl2l11/Celsr1/Wnt5a/Tbx18/Lgr5/Cys1	12
GO:0006006	epi0	glucose metabolic process	11/520	222/28564	0.00264919	0.0275758	0.0200274	Akt2/Actn3/Foxa2/Gpt/Fam3c/Ppargc1a/Rorc/Aldoc/Nnmt/Sorbs1/C1qtnf12	11
GO:0014910	epi0	regulation of smooth muscle cell migration	7/520	102/28564	0.00265685	0.0275758	0.0200274	Tmsb4x/Igfbp5/Il18/Gstp2/Ppargc1a/Dock5/Pcsk5	7
GO:0060395	epi0	SMAD protein signal transduction	7/520	102/28564	0.00265685	0.0275758	0.0200274	Trf/Tgfb3/Dab2/Gata4/Inha/Bmp6/Hexa	7
GO:0001952	epi0	regulation of cell-matrix adhesion	8/520	130/28564	0.00267878	0.0277208	0.0201328	Ddr1/Acvrl1/Sdc4/Ptk2b/Wnt4/Pcsk5/Enpp2/Epb41l5	8
GO:0001667	epi0	ameboidal-type cell migration	18/520	470/28564	0.00268348	0.0277208	0.0201328	Acvrl1/Hspb1/Glul/Cygb/Sema5a/Crb2/Sdc4/Plekhg5/Ptk2b/Rab11a/Ctsh/Wnt5a/Dock5/Enpp2/Flt4/Kank1/Epb41l5/Robo4	18
GO:0070661	epi0	leukocyte proliferation	16/520	396/28564	0.00269197	0.0277431	0.0201489	Cd74/Prdx2/H2-Aa/Ndfip1/Il18/Clu/Cd55/Fcgr2b/Sdc4/Vtcn1/Slc39a10/Adk/Twsg1/Wnt4/Tfrc/H2-DMb1	16
GO:0032943	epi0	mononuclear cell proliferation	15/520	360/28564	0.00270513	0.0278133	0.0201999	Cd74/Prdx2/H2-Aa/Ndfip1/Il18/Cd55/Fcgr2b/Sdc4/Vtcn1/Slc39a10/Adk/Twsg1/Wnt4/Tfrc/H2-DMb1	15
GO:0006605	epi0	protein targeting	13/520	290/28564	0.00273197	0.0280235	0.0203526	Syngr1/Clu/Atpif1/Arxes2/Akt2/Micall1/Cacnb3/Sort1/Ppp2r2b/Ncoa4/Zfand6/Fis1/Zdhhc24	13
GO:0010907	epi0	positive regulation of glucose metabolic process	5/520	53/28564	0.00274214	0.0280621	0.0203806	Akt2/Actn3/Gpt/Nnmt/Sorbs1	5
GO:0048754	epi0	branching morphogenesis of an epithelial tube	10/520	191/28564	0.00275028	0.0280798	0.0203934	Ddr1/Wt1/Rdh10/Sema5a/Foxa2/Ctsh/Celsr1/Wnt4/Wnt5a/Vdr	10
GO:0002028	epi0	regulation of sodium ion transport	7/520	103/28564	0.00280688	0.0282927	0.0205481	Fxyd3/Atp1b1/Nkain4/Stk39/Chp1/Atp1b2/Akt2	7
GO:0006970	epi0	response to osmotic stress	7/520	103/28564	0.00280688	0.0282927	0.0205481	Serpinb6b/Stk39/Mapk13/Aqp5/Ptk2b/Slc4a11/Slc25a23	7
GO:0045921	epi0	positive regulation of exocytosis	7/520	103/28564	0.00280688	0.0282927	0.0205481	Smpd3/Unc13b/Sdc4/Vamp8/Myo5b/Stxbp2/Rab9	7
GO:0019377	epi0	glycolipid catabolic process	3/520	16/28564	0.00281529	0.0282927	0.0205481	Gm2a/Galc/Hexa	3
GO:0034112	epi0	positive regulation of homotypic cell-cell adhesion	3/520	16/28564	0.00281529	0.0282927	0.0205481	Lgals1/F11r/Pdpn	3
GO:0110096	epi0	cellular response to aldehyde	3/520	16/28564	0.00281529	0.0282927	0.0205481	Aldh1a1/Aldh1a7/Scnn1a	3
GO:0001756	epi0	somitogenesis	6/520	77/28564	0.00281635	0.0282927	0.0205481	Abi1/Crb2/Foxa2/Wnt5a/Tbx18/Epb41l5	6
GO:0032640	epi0	tumor necrosis factor production	10/520	192/28564	0.00285549	0.0284899	0.0206913	Lpl/Il18/Clu/Hspb1/Gstp2/Gstp3/Spon2/Wnt5a/Nod1/Mavs	10
GO:0048660	epi0	regulation of smooth muscle cell proliferation	10/520	192/28564	0.00285549	0.0284899	0.0206913	Smpd3/Igfbp5/Il18/Tgm2/Tgfb3/Npr1/Gstp2/Calcrl/Ppargc1a/Pdcd4	10
GO:0048813	epi0	dendrite morphogenesis	10/520	192/28564	0.00285549	0.0284899	0.0206913	Ptprf/Akap5/Arhgap44/Abi1/Fzd4/Ctnna2/Wnt5a/Id1/Myo5b/Phactr1	10
GO:0010574	epi0	regulation of vascular endothelial growth factor production	4/520	33/28564	0.00292366	0.0290377	0.0210891	Sulf1/C3/Gata4/Flt4	4
GO:0099637	epi0	neurotransmitter receptor transport	4/520	33/28564	0.00292366	0.0290377	0.0210891	Akap5/Arhgap44/Rab11a/Myo5b	4
GO:0051650	epi0	establishment of vesicle localization	10/520	193/28564	0.00296389	0.0293707	0.021331	Smpd3/Chp1/Dync1i1/Shroom2/Sdc4/Rab11a/Bicdl1/Map4k2/Myo5b/Atp9a	10
GO:0032965	epi0	regulation of collagen biosynthetic process	5/520	54/28564	0.0029775	0.0293726	0.0213324	Il18/Tgfb3/Cygb/Prdx5/Wnt4	5
GO:0035272	epi0	exocrine system development	5/520	54/28564	0.0029775	0.0293726	0.0213324	Tgm2/Tfcp2l1/Cela1/Twsg1/Clcn2	5
GO:0071706	epi0	tumor necrosis factor superfamily cytokine production	10/520	195/28564	0.00319054	0.0314035	0.0228074	Lpl/Il18/Clu/Hspb1/Gstp2/Gstp3/Spon2/Wnt5a/Nod1/Mavs	10
GO:1990874	epi0	vascular associated smooth muscle cell proliferation	6/520	79/28564	0.00320312	0.0314566	0.0228459	Igfbp5/Tgfb3/Gstp2/Calcrl/Ppargc1a/Pdcd4	6
GO:0010828	epi0	positive regulation of glucose transmembrane transport	5/520	55/28564	0.00322709	0.0315132	0.022887	C3/Akt2/Clip3/Sorbs1/C1qtnf12	5
GO:1905954	epi0	positive regulation of lipid localization	8/520	134/28564	0.00322812	0.0315132	0.022887	Lpl/C3/Tmem135/Dab2/Atp8a1/Lpcat3/Fabp3/Bmp6	8
GO:0043588	epi0	skin development	14/520	331/28564	0.00323323	0.0315132	0.022887	Lsr/Ptgs1/Igfbp5/Il18/Gata6/Ppl/Scel/Txnip/Celsr1/Wnt5a/Lgr5/Macroh2a2/Fras1/Vdr	14
GO:0007163	epi0	establishment or maintenance of cell polarity	11/520	228/28564	0.0032479	0.0315132	0.022887	Ezr/Rhou/Shtn1/Frmd4b/Crb2/Pard6b/Ptk2b/Plekhg3/Myo18a/Wnt5a/Kank1	11
GO:0014706	epi0	striated muscle tissue development	13/520	296/28564	0.00325277	0.0315132	0.022887	Wt1/Gata6/Dsg2/Mylk3/Cxadr/Cdon/Wnt5a/Gata4/Tbx18/Sorbs2/Heg1/Pkp2/Fzd7	13
GO:0008340	epi0	determination of adult lifespan	4/520	34/28564	0.00326644	0.0315132	0.022887	Tfcp2l1/Tmem135/Cfh/Sgsh	4
GO:0050999	epi0	regulation of nitric-oxide synthase activity	4/520	34/28564	0.00326644	0.0315132	0.022887	S100a1/Ptk2b/Nod1/Gch1	4
GO:0099010	epi0	modification of postsynaptic structure	4/520	34/28564	0.00326644	0.0315132	0.022887	Arhgap44/Ctnna2/Filip1/Myo5b	4
GO:0009144	epi0	purine nucleoside triphosphate metabolic process	12/520	262/28564	0.00329552	0.0317239	0.02304	Atp1b1/Ndufa1/Atpif1/Tkfc/Atp5h/Actn3/Ndufa3/Adk/Ppargc1a/Cfh/Aldoc/Fis1	12
GO:1905952	epi0	regulation of lipid localization	10/520	196/28564	0.00330893	0.0317831	0.023083	Lpl/C3/Akt2/Tmem135/Dab2/Atp8a1/Lpcat3/Fabp3/Fis1/Bmp6	10
GO:0002440	epi0	production of molecular mediator of immune response	16/520	405/28564	0.00335049	0.0321119	0.0233219	Cd74/H2-Eb1/H2-Aa/Ndfip1/Il18/Tgfb3/Cd55/H2-Ab1/Fcgr2b/Ppl/Spon2/Wnt5a/Tfrc/Nod1/Mavs/H2-DMb1	16
GO:0010715	epi0	regulation of extracellular matrix disassembly	3/520	17/28564	0.0033727	0.0321839	0.0233742	Ddr1/Sema5a/Pdpn	3
GO:0042074	epi0	cell migration involved in gastrulation	3/520	17/28564	0.0033727	0.0321839	0.0233742	Crb2/Wnt5a/Epb41l5	3
GO:0140056	epi0	organelle localization by membrane tethering	6/520	80/28564	0.00341071	0.0324759	0.0235862	Unc13b/Esyt3/Vamp8/Unc13c/Stxbp2/Pacs2	6
GO:0030510	epi0	regulation of BMP signaling pathway	7/520	107/28564	0.00347285	0.0329959	0.0239638	Sulf1/Gata6/Acvrl1/Crb2/Twsg1/Wnt5a/Gata4	7
GO:0002253	epi0	activation of immune response	18/520	482/28564	0.00349502	0.0331346	0.0240646	Ezr/Mapkapk3/C3/Cd55/Tkfc/Smpdl3b/C2/Cacnb3/Casp6/Vtcn1/Slc39a10/C4b/Serping1/Nod1/Cfh/Mavs/C1rl/Pde4b	18
GO:0098657	epi0	import into cell	12/520	264/28564	0.00350263	0.033135	0.0240649	Atp1b1/Smpd3/Akap5/Atp1b2/Akt2/Stra6/Scnn1a/Slc39a10/Fabp3/Slc18b1/Slc16a2/Slc18a1	12
GO:0046467	epi0	membrane lipid biosynthetic process	8/520	136/28564	0.00353368	0.033285	0.0241738	Smpd3/Hacd3/B4galt4/Cers4/Hacd4/B4galt6/St3gal1/Ormdl2	8
GO:0050868	epi0	negative regulation of T cell activation	8/520	136/28564	0.00353368	0.033285	0.0241738	Cd74/Prdx2/H2-Aa/Ndfip1/Hspb1/Sdc4/Vtcn1/Twsg1	8
GO:0006959	epi0	humoral immune response	13/520	299/28564	0.00354194	0.0332912	0.0241783	Trf/Gata6/C3/Cd55/Fcgr2b/Ppl/Spns2/C2/Spon2/C4b/Serping1/Cfh/C1rl	13
GO:0001893	epi0	maternal placenta development	4/520	35/28564	0.00363558	0.0339323	0.0246439	Ptgis/Tppp3/Prdx3/Il11ra1	4
GO:0097345	epi0	mitochondrial outer membrane permeabilization	4/520	35/28564	0.00363558	0.0339323	0.0246439	Atpif1/Chchd10/Casp6/Acaa2	4
GO:0150117	epi0	positive regulation of cell-substrate junction organization	4/520	35/28564	0.00363558	0.0339323	0.0246439	Sdc4/Wnt4/Enpp2/Epb41l5	4
GO:0008037	epi0	cell recognition	9/520	167/28564	0.00364114	0.0339323	0.0246439	C3/B4galt1/Sema5a/C2/Casp6/Myo18a/Spon2/Wnt5a/C4b	9
GO:0061041	epi0	regulation of wound healing	8/520	137/28564	0.00369463	0.0343577	0.0249529	Tspan8/Prdx2/Muc16/Foxa2/Enpp4/Wnt4/Serping1/Kank1	8
GO:0046034	epi0	ATP metabolic process	11/520	232/28564	0.00370413	0.034373	0.024964	Atp1b1/Ndufa1/Atpif1/Tkfc/Atp5h/Actn3/Ndufa3/Ppargc1a/Cfh/Aldoc/Fis1	11
GO:0009948	epi0	anterior/posterior axis specification	5/520	57/28564	0.0037709	0.0346282	0.0251494	Wt1/Foxa2/Wnt5a/Tbx18/Epb41l5	5
GO:0031018	epi0	endocrine pancreas development	5/520	57/28564	0.0037709	0.0346282	0.0251494	Gata6/Clu/Foxa2/Wnt5a/Bmp6	5
GO:0034113	epi0	heterotypic cell-cell adhesion	5/520	57/28564	0.0037709	0.0346282	0.0251494	Dsg2/Cxadr/Mbp/Pkp2/Gcnt2	5
GO:0044060	epi0	regulation of endocrine process	5/520	57/28564	0.0037709	0.0346282	0.0251494	Dab2/Foxl2/Inha/Vdr/Bmp6	5
GO:0006937	epi0	regulation of muscle contraction	9/520	168/28564	0.00378697	0.0346282	0.0251494	Atp1b1/Ptgs1/Dsg2/Actn3/Calcrl/Gata4/Dock5/Pde4b/Pkp2	9
GO:0007043	epi0	cell-cell junction assembly	9/520	168/28564	0.00378697	0.0346282	0.0251494	Cldn15/Lsr/F11r/Cgn/Esam/Pard6b/Pof1b/Heg1/Pkp2	9
GO:0030178	epi0	negative regulation of Wnt signaling pathway	9/520	168/28564	0.00378697	0.0346282	0.0251494	Rnf213/Ccdc88c/Tle5/Dab2/Wnt5b/Wnt5a/Tbx18/Bicc1/Tax1bp3	9
GO:0048659	epi0	smooth muscle cell proliferation	10/520	200/28564	0.00381784	0.0348378	0.0253016	Smpd3/Igfbp5/Il18/Tgm2/Tgfb3/Npr1/Gstp2/Calcrl/Ppargc1a/Pdcd4	10
GO:0046364	epi0	monosaccharide biosynthetic process	7/520	109/28564	0.00384787	0.0350388	0.0254475	Gpt/Gnpda1/Fam3c/Ppargc1a/Aldoc/Nnmt/C1qtnf12	7
GO:0003002	epi0	regionalization	17/520	449/28564	0.00389758	0.0354178	0.0257228	Wt1/Adgrg1/Abi1/C3/Acvrl1/Crb2/Foxa2/Gas1/Cdon/Celsr1/Wnt5a/Gata4/Tbx18/Bicc1/Pcsk5/Epb41l5/Btg2	17
GO:0042129	epi0	regulation of T cell proliferation	10/520	201/28564	0.00395427	0.0356925	0.0259223	H2-Aa/Ndfip1/Il18/Cd55/Sdc4/Vtcn1/Adk/Twsg1/Tfrc/H2-DMb1	10
GO:0007398	epi0	ectoderm development	3/520	18/28564	0.00399299	0.0356925	0.0259223	Foxa2/Epb41l5/Fzd7	3
GO:0010470	epi0	regulation of gastrulation	3/520	18/28564	0.00399299	0.0356925	0.0259223	Crb2/Foxa2/Tgif2	3
GO:0030033	epi0	microvillus assembly	3/520	18/28564	0.00399299	0.0356925	0.0259223	Stk26/Podxl/Espn	3
GO:0043217	epi0	myelin maintenance	3/520	18/28564	0.00399299	0.0356925	0.0259223	Myrf/Clu/Akt2	3
GO:0060572	epi0	morphogenesis of an epithelial bud	3/520	18/28564	0.00399299	0.0356925	0.0259223	Sulf1/Rdh10/Wnt5a	3
GO:0070314	epi0	G1 to G0 transition	3/520	18/28564	0.00399299	0.0356925	0.0259223	Smpd3/Gata6/Wdr6	3
GO:0140131	epi0	positive regulation of lymphocyte chemotaxis	3/520	18/28564	0.00399299	0.0356925	0.0259223	Stk39/Ptk2b/Wnt5a	3
GO:0019320	epi0	hexose catabolic process	4/520	36/28564	0.00403204	0.035895	0.0260694	Aldh1a1/Aldh1a7/Tkfc/Actn3	4
GO:0032967	epi0	positive regulation of collagen biosynthetic process	4/520	36/28564	0.00403204	0.035895	0.0260694	Il18/Tgfb3/Prdx5/Wnt4	4
GO:0070229	epi0	negative regulation of lymphocyte apoptotic process	5/520	58/28564	0.00406606	0.0361244	0.026236	Cd74/Slc39a10/Rorc/St3gal1/Serpinb9	5
GO:0032272	epi0	negative regulation of protein polymerization	6/520	83/28564	0.00409367	0.0362228	0.0263074	Tmsb4x/Kank3/Add3/Clip3/Kank1/Eml2	6
GO:0032722	epi0	positive regulation of chemokine production	6/520	83/28564	0.00409367	0.0362228	0.0263074	Cd74/Lpl/Il18/Mbp/Wnt5a/Mavs	6
GO:0006816	epi0	calcium ion transport	17/520	452/28564	0.00416338	0.0367653	0.0267015	S100a1/Atp1b1/Akap5/1810037I17Rik/Ptk2b/Cacnb3/Calcrl/Aqp2/Slc25a23/Trpm6/Plce1/Gjc2/Pde4b/Plch1/Cracr2b/Orai2/Vdr	17
GO:0045444	epi0	fat cell differentiation	12/520	270/28564	0.00418771	0.0369057	0.0268034	Lpl/Aldh6a1/Arxes2/Fcor/Clip3/Zbtb7c/Wnt5b/Sort1/Aamdc/Wnt5a/Rorc/Fabp3	12
GO:0007249	epi0	I-kappaB kinase/NF-kappaB signaling	11/520	236/28564	0.0042102	0.0370295	0.0268933	Cd74/Tgm2/Hspb1/Hacd3/Traf1/Myo18a/Wnt5a/Tfrc/Nod1/Zfand6/Terf2ip	11
GO:0042063	epi0	gliogenesis	15/520	378/28564	0.00425067	0.0373105	0.0270974	Trf/Tmem98/Ano1/Myrf/Adgrg1/Clu/Atp1b2/Akt2/Syne2/Efemp1/Nfia/B4galt6/Casz1/Enpp2/Gjc2	15
GO:0048002	epi0	antigen processing and presentation of peptide antigen	6/520	84/28564	0.00434232	0.0380387	0.0276263	Cd74/H2-Eb1/H2-Aa/H2-Ab1/Fcgr2b/H2-DMb1	6
GO:0032757	epi0	positive regulation of interleukin-8 production	5/520	59/28564	0.00437736	0.0382691	0.0277936	Cd74/Il18/Wnt5a/Nod1/Mavs	5
GO:0051495	epi0	positive regulation of cytoskeleton organization	10/520	204/28564	0.00438683	0.0382755	0.0277983	Add3/Tgfb3/Mylk3/Sema5a/Sdc4/Ptk2b/Wnt4/Baiap2l1/Id1/Synpo2	10
GO:0061448	epi0	connective tissue development	13/520	307/28564	0.00441626	0.0383824	0.0278759	Smpd3/Wt1/Sulf1/Wnt9a/Foxa2/Efemp1/Nfia/Twsg1/Ppargc1a/Wnt5a/Rorc/Cfh/Bmp6	13
GO:0051250	epi0	negative regulation of lymphocyte activation	9/520	172/28564	0.00441661	0.0383824	0.0278759	Cd74/Prdx2/H2-Aa/Ndfip1/Fcgr2b/Hspb1/Sdc4/Vtcn1/Twsg1	9
GO:0001702	epi0	gastrulation with mouth forming second	4/520	37/28564	0.00445671	0.0385907	0.0280272	Crb2/Foxa2/Wnt5a/Gata4	4
GO:0070227	epi0	lymphocyte apoptotic process	7/520	112/28564	0.00446701	0.0385907	0.0280272	Cd74/Bcl2l11/Slc39a10/Wnt5a/Rorc/St3gal1/Serpinb9	7
GO:0110020	epi0	regulation of actomyosin structure organization	7/520	112/28564	0.00446701	0.0385907	0.0280272	F11r/Kank3/Tgfb3/Mylk3/Sdc4/Wnt4/Rhpn2	7
GO:0010639	epi0	negative regulation of organelle organization	15/520	381/28564	0.0045673	0.0392328	0.0284935	Tmsb4x/F11r/Kank3/Espn/Add3/Shroom2/Clip3/Ctnna2/Ppargc1a/Acaa2/Tfrc/Rhpn2/Kank1/Eml2/Terf2ip	15
GO:0090092	epi0	regulation of transmembrane receptor protein serine/threonine kinase signaling pathway	12/520	273/28564	0.00456844	0.0392328	0.0284935	Sulf1/Gata6/Acvrl1/Tgfb3/Crb2/Dab2/Rbbp7/Twsg1/Wnt5a/Gata4/Inha/Bmp6	12
GO:0043433	epi0	negative regulation of DNA-binding transcription factor activity	9/520	173/28564	0.00458608	0.0392328	0.0284935	Ptgis/Prdx2/Dap/Chp1/Tut4/Foxa2/Id1/Nr0b2/Cys1	9
GO:0010811	epi0	positive regulation of cell-substrate adhesion	8/520	142/28564	0.00458612	0.0392328	0.0284935	Sdc4/Ptk2b/Dab2/Wnt4/Dock5/Pcsk5/Enpp2/Epb41l5	8
GO:0030177	epi0	positive regulation of Wnt signaling pathway	8/520	142/28564	0.00458612	0.0392328	0.0284935	Rspo1/Sulf1/Sema5a/Scel/Dab2/Wnt5a/Lgr5/Kank1	8
GO:0002381	epi0	immunoglobulin production involved in immunoglobulin-mediated immune response	6/520	85/28564	0.00460193	0.0392537	0.0285087	H2-Eb1/H2-Aa/Ndfip1/H2-Ab1/Tfrc/H2-DMb1	6
GO:0071216	epi0	cellular response to biotic stimulus	14/520	345/28564	0.00465094	0.0392537	0.0285087	Prdx2/Il18/Cd55/Fcgr2b/Tut4/Bcl2l11/Txnip/Spon2/Wnt5a/Cfh/Gch1/Pde4b/Pdcd4/Bmp6	14
GO:0002921	epi0	negative regulation of humoral immune response	3/520	19/28564	0.00467818	0.0392537	0.0285087	Cd55/Fcgr2b/Serping1	3
GO:0006123	epi0	mitochondrial electron transport, cytochrome c to oxygen	3/520	19/28564	0.00467818	0.0392537	0.0285087	Cox8a/Cox7a1/Cox6c	3
GO:0006833	epi0	water transport	3/520	19/28564	0.00467818	0.0392537	0.0285087	Aqp5/Aqp9/Aqp2	3
GO:0015669	epi0	gas transport	3/520	19/28564	0.00467818	0.0392537	0.0285087	Aqp5/Cygb/Car2	3
GO:0016114	epi0	terpenoid biosynthetic process	3/520	19/28564	0.00467818	0.0392537	0.0285087	Aldh1a1/Rdh10/Hmgcs2	3
GO:0046348	epi0	amino sugar catabolic process	3/520	19/28564	0.00467818	0.0392537	0.0285087	Aldh1a1/Aldh1a7/Gnpda1	3
GO:0060231	epi0	mesenchymal to epithelial transition	3/520	19/28564	0.00467818	0.0392537	0.0285087	Wt1/Wnt4/Fzd7	3
GO:0060391	epi0	positive regulation of SMAD protein signal transduction	3/520	19/28564	0.00467818	0.0392537	0.0285087	Tgfb3/Dab2/Bmp6	3
GO:0051353	epi0	positive regulation of oxidoreductase activity	5/520	60/28564	0.00470526	0.0393303	0.0285643	S100a1/Ptk2b/Nod1/Gch1/Vdr	5
GO:0060443	epi0	mammary gland morphogenesis	5/520	60/28564	0.00470526	0.0393303	0.0285643	Ddr1/Igfbp5/Wnt4/Wnt5a/Vdr	5
GO:0003018	epi0	vascular process in circulatory system	11/520	240/28564	0.00476987	0.0397943	0.0289013	Ptgs1/Smpd3/Il18/Add3/Mylk3/Faah/Dock5/Gch1/Slc16a2/Plekha7/Bmp6	11
GO:0002702	epi0	positive regulation of production of molecular mediator of immune response	8/520	143/28564	0.00478268	0.0398253	0.0289238	Cd74/Il18/Cd55/Spon2/Wnt5a/Tfrc/Nod1/Mavs	8
GO:0007031	epi0	peroxisome organization	4/520	38/28564	0.0049105	0.0405804	0.0294722	Tmem135/Mavs/Zfand6/Fis1	4
GO:0060441	epi0	epithelial tube branching involved in lung morphogenesis	4/520	38/28564	0.0049105	0.0405804	0.0294722	Rdh10/Foxa2/Ctsh/Celsr1	4
GO:1903715	epi0	regulation of aerobic respiration	4/520	38/28564	0.0049105	0.0405804	0.0294722	Cox7a1/Actn3/Tmem135/Slc25a23	4
GO:0022900	epi0	electron transport chain	7/520	114/28564	0.00491968	0.0405804	0.0294722	Aox3/Cox8a/Cox7a1/Cox6c/Uqcrh/Ppargc1a/Slc25a22	7
GO:0035282	epi0	segmentation	7/520	114/28564	0.00491968	0.0405804	0.0294722	Wt1/Abi1/Crb2/Foxa2/Wnt5a/Tbx18/Epb41l5	7
GO:0048738	epi0	cardiac muscle tissue development	12/520	276/28564	0.00497638	0.0408933	0.0296995	Wt1/Gata6/Dsg2/Mylk3/Cxadr/Wnt5a/Gata4/Tbx18/Sorbs2/Heg1/Pkp2/Fzd7	12
GO:0030833	epi0	regulation of actin filament polymerization	8/520	144/28564	0.00498563	0.0408933	0.0296995	Tmsb4x/Kank3/Esam/Add3/Eln/Ptk2b/Baiap2l1/Kank1	8
GO:0035270	epi0	endocrine system development	8/520	144/28564	0.00498563	0.0408933	0.0296995	Wt1/Gata6/Clu/Stra6/Foxa2/Wnt4/Wnt5a/Bmp6	8
GO:0001974	epi0	blood vessel remodeling	5/520	61/28564	0.00505024	0.0412688	0.0299722	Il18/Acvrl1/Tgm2/Eln/Flt4	5
GO:0030858	epi0	positive regulation of epithelial cell differentiation	5/520	61/28564	0.00505024	0.0412688	0.0299722	Acvrl1/Wnt9a/Macroh2a2/Vdr/Bmp6	5
GO:0097191	epi0	extrinsic apoptotic signaling pathway	11/520	242/28564	0.00507099	0.0412843	0.0299834	Prdx2/Krt18/Il18/Gas1/Krt8/Traf1/Gstp2/Dab2/Bcl2l11/Gstp3/Sort1	11
GO:1901888	epi0	regulation of cell junction assembly	11/520	242/28564	0.00507099	0.0412843	0.0299834	F11r/Acvrl1/Flrt1/Sdc4/Ptk2b/Wnt4/Wnt5a/Enpp2/Epb41l5/Ptpn13/Pkp2	11
GO:0006942	epi0	regulation of striated muscle contraction	6/520	87/28564	0.00515519	0.041737	0.0303122	Atp1b1/Dsg2/Actn3/Gata4/Pde4b/Pkp2	6
GO:0034103	epi0	regulation of tissue remodeling	6/520	87/28564	0.00515519	0.041737	0.0303122	Trf/Il18/Gata4/Tfrc/Car2/Flt4	6
GO:0070830	epi0	bicellular tight junction assembly	6/520	87/28564	0.00515519	0.041737	0.0303122	Cldn15/F11r/Cgn/Esam/Pof1b/Pkp2	6
GO:1903034	epi0	regulation of response to wounding	9/520	177/28564	0.00531513	0.0425472	0.0309007	Tspan8/Prdx2/Ptprf/Muc16/Foxa2/Enpp4/Wnt4/Serping1/Kank1	9
GO:0010714	epi0	positive regulation of collagen metabolic process	4/520	39/28564	0.00539426	0.0425472	0.0309007	Il18/Tgfb3/Prdx5/Wnt4	4
GO:0070528	epi0	protein kinase C signaling	4/520	39/28564	0.00539426	0.0425472	0.0309007	Adgrg1/Sez6l/Wnt5a/Flt4	4
GO:0086004	epi0	regulation of cardiac muscle cell contraction	4/520	39/28564	0.00539426	0.0425472	0.0309007	Dsg2/Gata4/Pde4b/Pkp2	4
GO:0099170	epi0	postsynaptic modulation of chemical synaptic transmission	4/520	39/28564	0.00539426	0.0425472	0.0309007	Nrgn/Fbxo2/Ptk2b/Wnt5a	4
GO:0002526	epi0	acute inflammatory response	7/520	116/28564	0.00540601	0.0425472	0.0309007	C3/Fcgr2b/B4galt1/Mylk3/Casp6/Hp/Serpinb9	7
GO:1904659	epi0	glucose transmembrane transport	7/520	116/28564	0.00540601	0.0425472	0.0309007	Upk3b/C3/Akt2/Clip3/Sort1/Sorbs1/C1qtnf12	7
GO:0010712	epi0	regulation of collagen metabolic process	5/520	62/28564	0.00541276	0.0425472	0.0309007	Il18/Tgfb3/Cygb/Prdx5/Wnt4	5
GO:0031122	epi0	cytoplasmic microtubule organization	5/520	62/28564	0.00541276	0.0425472	0.0309007	Ezr/Ccdc88c/Chp1/Rab11a/Clip3	5
GO:0046902	epi0	regulation of mitochondrial membrane permeability	5/520	62/28564	0.00541276	0.0425472	0.0309007	Atpif1/Chchd10/Bcl2l11/Casp6/Acaa2	5
GO:0086001	epi0	cardiac muscle cell action potential	5/520	62/28564	0.00541276	0.0425472	0.0309007	Kcnd2/Dsg2/Cxadr/Tbx18/Pkp2	5
GO:0003161	epi0	cardiac conduction system development	3/520	20/28564	0.00543012	0.0425472	0.0309007	Gata6/Dsg2/Tbx18	3
GO:0040037	epi0	negative regulation of fibroblast growth factor receptor signaling pathway	3/520	20/28564	0.00543012	0.0425472	0.0309007	Sulf1/Wnt4/Wnt5a	3
GO:0046514	epi0	ceramide catabolic process	3/520	20/28564	0.00543012	0.0425472	0.0309007	Gm2a/Galc/Hexa	3
GO:0060340	epi0	positive regulation of type I interferon-mediated signaling pathway	3/520	20/28564	0.00543012	0.0425472	0.0309007	Wnt5a/Rbm47/Mavs	3
GO:0090036	epi0	regulation of protein kinase C signaling	3/520	20/28564	0.00543012	0.0425472	0.0309007	Sez6l/Wnt5a/Flt4	3
GO:1904754	epi0	positive regulation of vascular associated smooth muscle cell migration	3/520	20/28564	0.00543012	0.0425472	0.0309007	Igfbp5/Dock5/Pcsk5	3
GO:2001135	epi0	regulation of endocytic recycling	3/520	20/28564	0.00543012	0.0425472	0.0309007	Akap5/Arhgap44/Atp9a	3
GO:0001503	epi0	ossification	16/520	427/28564	0.00553315	0.0432647	0.0314218	Smpd3/Igfbp5/Actn3/Ptk2b/Dhrs3/Sort1/Twsg1/Wnt4/Wnt5a/Trp53inp2/Id1/Rassf2/Vdr/Bmp6/Plxnb1/Gdpd2	16
GO:0098742	epi0	cell-cell adhesion via plasma-membrane adhesion molecules	10/520	211/28564	0.00554144	0.0432647	0.0314218	Lgals1/Ptprf/Esam/Dsg2/Crb2/Cxadr/Lgals7/Celsr1/Mbp/Pcdh18	10
GO:0001708	epi0	cell fate specification	7/520	117/28564	0.00566228	0.0440511	0.0319929	Foxa2/Cdon/Rbbp7/Nfia/Wnt5a/Tbx18/Fzd7	7
GO:0008645	epi0	hexose transmembrane transport	7/520	117/28564	0.00566228	0.0440511	0.0319929	Upk3b/C3/Akt2/Clip3/Sort1/Sorbs1/C1qtnf12	7
GO:0008406	epi0	gonad development	11/520	246/28564	0.00571828	0.0442673	0.0321499	Wt1/Serpinb6b/Adgrg1/Fzd4/Rdh10/Bcl2l11/Wnt4/Wnt5a/Gata4/Foxl2/Inha	11
GO:2001234	epi0	negative regulation of apoptotic signaling pathway	11/520	246/28564	0.00571828	0.0442673	0.0321499	Cd74/Prdx2/Clu/Hspb1/Gas1/Gstp2/Dab2/Gstp3/Wnt4/Gata4/Acaa2	11
GO:0009141	epi0	nucleoside triphosphate metabolic process	12/520	281/28564	0.00572039	0.0442673	0.0321499	Atp1b1/Ndufa1/Atpif1/Tkfc/Atp5h/Actn3/Ndufa3/Adk/Ppargc1a/Cfh/Aldoc/Fis1	12
GO:0032964	epi0	collagen biosynthetic process	5/520	63/28564	0.00579327	0.0447523	0.0325021	Il18/Tgfb3/Cygb/Prdx5/Wnt4	5
GO:0050867	epi0	positive regulation of cell activation	16/520	430/28564	0.00590446	0.0454249	0.0329907	Lgals1/Cd74/H2-Eb1/H2-Aa/Il18/Cd55/H2-Ab1/Vtcn1/Slc39a10/Pdpn/Adk/Wnt5a/Tfrc/Vamp8/H2-DMb1/Stxbp2	16
GO:0043267	epi0	negative regulation of potassium ion transport	4/520	40/28564	0.00590887	0.0454249	0.0329907	Kcnab1/Akap5/Stk39/Ptk2b	4
GO:0030705	epi0	cytoskeleton-dependent intracellular transport	10/520	213/28564	0.00591146	0.0454249	0.0329907	Ccdc88c/Dync1i1/Hspb1/Clip3/Syne2/Bicdl1/Myo5b/Bicd1/Tmem108/Borcs7	10
GO:0030100	epi0	regulation of endocytosis	11/520	248/28564	0.00606544	0.0465134	0.0337812	Trf/Rspo1/Akap5/C3/Clu/Dab2/Clip3/Wnt5a/Vamp8/Bicd1/Ston2	11
GO:0072524	epi0	pyridine-containing compound metabolic process	6/520	90/28564	0.00607435	0.0465134	0.0337812	Ldhb/Me2/Prdx5/Haao/Ncf2/Nnmt	6
GO:0002367	epi0	cytokine production involved in immune response	8/520	149/28564	0.00610096	0.0465742	0.0338253	Cd74/Il18/Tgfb3/Cd55/Spon2/Wnt5a/Nod1/Mavs	8
GO:0051648	epi0	vesicle localization	10/520	214/28564	0.00610355	0.0465742	0.0338253	Smpd3/Chp1/Dync1i1/Shroom2/Sdc4/Rab11a/Bicdl1/Map4k2/Myo5b/Atp9a	10
GO:0043457	epi0	regulation of cellular respiration	5/520	64/28564	0.00619225	0.0467983	0.0339881	Cox7a1/Actn3/Tmem135/Ppargc1a/Slc25a23	5
GO:0045778	epi0	positive regulation of ossification	5/520	64/28564	0.00619225	0.0467983	0.0339881	Actn3/Wnt4/Wnt5a/Vdr/Bmp6	5
GO:0048260	epi0	positive regulation of receptor-mediated endocytosis	5/520	64/28564	0.00619225	0.0467983	0.0339881	Trf/C3/Clu/Dab2/Bicd1	5
GO:0050775	epi0	positive regulation of dendrite morphogenesis	5/520	64/28564	0.00619225	0.0467983	0.0339881	Ptprf/Akap5/Fzd4/Wnt5a/Myo5b	5
GO:0061077	epi0	chaperone-mediated protein folding	5/520	64/28564	0.00619225	0.0467983	0.0339881	Cd74/Clu/Unc45b/Hspb1/H2-DMb1	5
GO:0001946	epi0	lymphangiogenesis	3/520	21/28564	0.00625046	0.0467983	0.0339881	Acvrl1/Pdpn/Flt4	3
GO:0002577	epi0	regulation of antigen processing and presentation	3/520	21/28564	0.00625046	0.0467983	0.0339881	Cd74/H2-Ab1/Nod1	3
GO:0048172	epi0	regulation of short-term neuronal synaptic plasticity	3/520	21/28564	0.00625046	0.0467983	0.0339881	Unc13b/Syngr1/Shisa8	3
GO:0072520	epi0	seminiferous tubule development	3/520	21/28564	0.00625046	0.0467983	0.0339881	Wt1/Adgrg1/Gata4	3
GO:1901387	epi0	positive regulation of voltage-gated calcium channel activity	3/520	21/28564	0.00625046	0.0467983	0.0339881	S100a1/Akap5/Cacnb3	3
GO:1901623	epi0	regulation of lymphocyte chemotaxis	3/520	21/28564	0.00625046	0.0467983	0.0339881	Stk39/Ptk2b/Wnt5a	3
GO:0015698	epi0	inorganic anion transport	8/520	150/28564	0.00634509	0.0473747	0.0344067	Ano1/Pacc1/Pcyox1/Slc4a11/Slc26a11/Gabra3/Car2/Clcn2	8
GO:1902905	epi0	positive regulation of supramolecular fiber organization	9/520	182/28564	0.00634907	0.0473747	0.0344067	Tgfb3/Mylk3/Sema5a/Sdc4/Ptk2b/Wnt4/Baiap2l1/Id1/Synpo2	9
GO:0010827	epi0	regulation of glucose transmembrane transport	6/520	91/28564	0.00640567	0.0475984	0.0345692	Upk3b/C3/Akt2/Clip3/Sorbs1/C1qtnf12	6
GO:0097581	epi0	lamellipodium organization	6/520	91/28564	0.00640567	0.0475984	0.0345692	Ablim1/Abi1/Pdpn/Enpp2/Plce1/Kank1	6
GO:0045137	epi0	development of primary sexual characteristics	11/520	250/28564	0.00642896	0.0475984	0.0345692	Wt1/Serpinb6b/Adgrg1/Fzd4/Rdh10/Bcl2l11/Wnt4/Wnt5a/Gata4/Foxl2/Inha	11
GO:0006636	epi0	unsaturated fatty acid biosynthetic process	4/520	41/28564	0.00645513	0.0475984	0.0345692	Ptgis/Ptgs1/Cd74/Daglb	4
GO:0007431	epi0	salivary gland development	4/520	41/28564	0.00645513	0.0475984	0.0345692	Tgm2/Tfcp2l1/Twsg1/Clcn2	4
GO:0045601	epi0	regulation of endothelial cell differentiation	4/520	41/28564	0.00645513	0.0475984	0.0345692	F11r/Acvrl1/Id1/Bmp6	4
GO:0060603	epi0	mammary gland duct morphogenesis	4/520	41/28564	0.00645513	0.0475984	0.0345692	Ddr1/Wnt4/Wnt5a/Vdr	4
GO:0015749	epi0	monosaccharide transmembrane transport	7/520	120/28564	0.0064857	0.0477435	0.0346746	Upk3b/C3/Akt2/Clip3/Sort1/Sorbs1/C1qtnf12	7
GO:0007596	epi0	blood coagulation	9/520	183/28564	0.00657322	0.0478551	0.0347556	Tspan8/F11r/Prdx2/C3/Foxa2/Enpp4/Pdpn/Serping1/Cfh	9
GO:0071466	epi0	cellular response to xenobiotic stimulus	9/520	183/28564	0.00657322	0.0478551	0.0347556	Gstm2/Cyp2s1/Gstm1/Rnf149/Gstp2/Gstp3/Rorc/Tfrc/Pde4b	9
GO:1903038	epi0	negative regulation of leukocyte cell-cell adhesion	8/520	151/28564	0.00659655	0.0478551	0.0347556	Cd74/Prdx2/H2-Aa/Ndfip1/Hspb1/Sdc4/Vtcn1/Twsg1	8
GO:0009994	epi0	oocyte differentiation	5/520	65/28564	0.00661012	0.0478551	0.0347556	Bnc1/Tut4/Ptk2b/Wnt4/Lgr5	5
GO:0014911	epi0	positive regulation of smooth muscle cell migration	5/520	65/28564	0.00661012	0.0478551	0.0347556	Tmsb4x/Igfbp5/Il18/Dock5/Pcsk5	5
GO:0031663	epi0	lipopolysaccharide-mediated signaling pathway	5/520	65/28564	0.00661012	0.0478551	0.0347556	Prdx2/Il18/Cd55/Tut4/Bmp6	5
GO:0051893	epi0	regulation of focal adhesion assembly	5/520	65/28564	0.00661012	0.0478551	0.0347556	Acvrl1/Sdc4/Wnt4/Enpp2/Epb41l5	5
GO:0071470	epi0	cellular response to osmotic stress	5/520	65/28564	0.00661012	0.0478551	0.0347556	Serpinb6b/Stk39/Aqp5/Slc4a11/Slc25a23	5
GO:0090109	epi0	regulation of cell-substrate junction assembly	5/520	65/28564	0.00661012	0.0478551	0.0347556	Acvrl1/Sdc4/Wnt4/Enpp2/Epb41l5	5
GO:2000401	epi0	regulation of lymphocyte migration	5/520	65/28564	0.00661012	0.0478551	0.0347556	Stk39/Spns2/Ptk2b/Wnt5a/Stk10	5
GO:0045927	epi0	positive regulation of growth	13/520	323/28564	0.00668494	0.0483169	0.035091	Ezr/Wt1/Gata6/C3/Shtn1/Sema5a/Tfcp2l1/Actn3/Ptk2b/Wnt5a/Gata4/Myo5b/Flt4	13
GO:0032963	epi0	collagen metabolic process	7/520	121/28564	0.00677902	0.0489162	0.0355262	Smpd3/Il18/Tgfb3/Cygb/Prdx5/Wnt4/Id1	7
GO:0050870	epi0	positive regulation of T cell activation	11/520	252/28564	0.00680935	0.0490542	0.0356265	Lgals1/Cd74/H2-Eb1/H2-Aa/Il18/Cd55/H2-Ab1/Vtcn1/Adk/Tfrc/H2-DMb1	11
GO:0009100	epi0	glycoprotein metabolic process	14/520	362/28564	0.00700799	0.0503403	0.0365606	Soat1/Sulf1/Gxylt2/Chp1/B4galt1/Mgat3/Fbxo2/Cela1/Fbxo44/St3gal1/Man2a1/Sgsh/Hexa/Gcnt2	14
GO:0000578	epi0	embryonic axis specification	4/520	42/28564	0.00703386	0.0503403	0.0365606	Wt1/Foxa2/Wnt5a/Epb41l5	4
GO:0019755	epi0	one-carbon compound transport	4/520	42/28564	0.00703386	0.0503403	0.0365606	Aqp5/Aqp9/Slc4a11/Car2	4
GO:0099563	epi0	modification of synaptic structure	4/520	42/28564	0.00703386	0.0503403	0.0365606	Arhgap44/Ctnna2/Filip1/Myo5b	4
GO:0046503	epi0	glycerolipid catabolic process	5/520	66/28564	0.00704736	0.0503547	0.036571	Lpl/Gpcpd1/Faah/Enpp2/Daglb	5
GO:0022600	epi0	digestive system process	7/520	122/28564	0.00708208	0.0505074	0.0366819	Ezr/F11r/Stk39/Aqp5/Lpcat3/Vamp8/Vdr	7
GO:0071375	epi0	cellular response to peptide hormone stimulus	12/520	289/28564	0.0070918	0.0505074	0.0366819	Ptprf/Lpl/Il18/Akt2/Scnn1a/Baiap2l1/Bcar3/Car2/Dennd4c/Kank1/Sorbs1/C1qtnf12	12
GO:0031016	epi0	pancreas development	6/520	93/28564	0.0071074	0.0505364	0.0367029	Gata6/Clu/Foxa2/Cela1/Wnt5a/Bmp6	6
GO:0098876	epi0	vesicle-mediated transport to the plasma membrane	8/520	153/28564	0.00712203	0.0505583	0.0367189	Krt18/Akap5/Arhgap44/Fcgr2b/Micall1/Rab11a/Myo5b/Atp9a	8
GO:0031345	epi0	negative regulation of cell projection organization	10/520	219/28564	0.007138	0.0505897	0.0367417	Lgals1/Ptprf/Arhgap44/Sema5a/Dab2/Efemp1/Mbp/Wnt5a/Id1/Kank1	10
GO:0007599	epi0	hemostasis	9/520	186/28564	0.00728225	0.0514456	0.0373633	Tspan8/F11r/Prdx2/C3/Foxa2/Enpp4/Pdpn/Serping1/Cfh	9
GO:0050817	epi0	coagulation	9/520	186/28564	0.00728225	0.0514456	0.0373633	Tspan8/F11r/Prdx2/C3/Foxa2/Enpp4/Pdpn/Serping1/Cfh	9
GO:0009743	epi0	response to carbohydrate	10/520	220/28564	0.00736025	0.0518294	0.037642	Ano1/Unc13b/Mapk13/Glul/Foxa2/Casp6/Calcrl/Ncf2/Nr0b2/C1qtnf12	10
GO:0048639	epi0	positive regulation of developmental growth	10/520	220/28564	0.00736025	0.0518294	0.037642	Ezr/Wt1/Gata6/C3/Shtn1/Sema5a/Actn3/Wnt5a/Gata4/Myo5b	10
GO:0016358	epi0	dendrite development	13/520	327/28564	0.00737633	0.0518593	0.0376637	Ptprf/Akap5/Arhgap44/Abi1/Fzd4/Fcgr2b/Flrt1/Ctnna2/Wnt5a/Id1/Foxo6/Myo5b/Phactr1	13
GO:0043467	epi0	regulation of generation of precursor metabolites and energy	8/520	154/28564	0.00739632	0.0519165	0.0377053	Cox7a1/Akt2/Actn3/Tmem135/Ppargc1a/Slc25a23/Sorbs1/Etfbkmt	8
GO:0006094	epi0	gluconeogenesis	6/520	94/28564	0.00747836	0.052158	0.0378807	Gpt/Fam3c/Ppargc1a/Aldoc/Nnmt/C1qtnf12	6
GO:0006664	epi0	glycolipid metabolic process	6/520	94/28564	0.00747836	0.052158	0.0378807	Gm2a/B4galt4/Galc/B4galt6/St3gal1/Hexa	6
GO:0043648	epi0	dicarboxylic acid metabolic process	6/520	94/28564	0.00747836	0.052158	0.0378807	Me2/Glul/Haao/Aldh4a1/Ddo/Grhpr	6
GO:2001057	epi0	reactive nitrogen species metabolic process	6/520	94/28564	0.00747836	0.052158	0.0378807	Ptgis/Smpd3/Clu/Akt2/Prdx5/Ptk2b	6
GO:0010770	epi0	positive regulation of cell morphogenesis involved in differentiation	5/520	67/28564	0.00750439	0.0522563	0.0379521	Ptprf/Akap5/Fzd4/Wnt5a/Myo5b	5
GO:0009205	epi0	purine ribonucleoside triphosphate metabolic process	11/520	256/28564	0.00762281	0.0527381	0.038302	Atp1b1/Ndufa1/Atpif1/Tkfc/Atp5h/Actn3/Ndufa3/Ppargc1a/Cfh/Aldoc/Fis1	11
GO:0010453	epi0	regulation of cell fate commitment	4/520	43/28564	0.00764582	0.0527381	0.038302	Rbbp7/Wnt5a/Casz1/Fzd7	4
GO:0010765	epi0	positive regulation of sodium ion transport	4/520	43/28564	0.00764582	0.0527381	0.038302	Atp1b1/Chp1/Atp1b2/Akt2	4
GO:0050892	epi0	intestinal absorption	4/520	43/28564	0.00764582	0.0527381	0.038302	Ezr/F11r/Lpcat3/Vdr	4
GO:0060338	epi0	regulation of type I interferon-mediated signaling pathway	4/520	43/28564	0.00764582	0.0527381	0.038302	Ttll12/Wnt5a/Rbm47/Mavs	4
GO:0086065	epi0	cell communication involved in cardiac conduction	4/520	43/28564	0.00764582	0.0527381	0.038302	Dsg2/Cxadr/Tbx18/Pkp2	4
GO:0046879	epi0	hormone secretion	15/520	404/28564	0.00768534	0.0529273	0.0384394	Smpd3/Ano1/Fzd4/Glul/Foxa2/Dab2/Foxl2/Vamp8/Inha/Slc16a2/Nr0b2/C1qtnf12/Vdr/Bmp6/Slc25a22	15
GO:0016331	epi0	morphogenesis of embryonic epithelium	9/520	188/28564	0.00778645	0.0535395	0.038884	Aldh1a1/Sulf1/Rdh10/Sdc4/Celsr1/Wnt4/Wnt5a/Tbx18/Epb41l5	9
GO:0042326	epi0	negative regulation of phosphorylation	15/520	405/28564	0.00785206	0.0538972	0.0391438	Il18/Chp1/Prdx3/Hspb1/Actn3/Foxa2/Gstp2/Gstp3/Pkia/Ppargc1a/Pik3ip1/Heg1/Rassf2/Ptpn13/Terf2ip	15
GO:1903509	epi0	liposaccharide metabolic process	6/520	95/28564	0.00786308	0.0538972	0.0391438	Gm2a/B4galt4/Galc/B4galt6/St3gal1/Hexa	6
GO:0032233	epi0	positive regulation of actin filament bundle assembly	5/520	68/28564	0.00798166	0.0545393	0.0396101	Tgfb3/Sdc4/Wnt4/Id1/Synpo2	5
GO:0070231	epi0	T cell apoptotic process	5/520	68/28564	0.00798166	0.0545393	0.0396101	Bcl2l11/Wnt5a/Rorc/St3gal1/Serpinb9	5
GO:0050714	epi0	positive regulation of protein secretion	9/520	189/28564	0.00804831	0.0548978	0.0398705	Ezr/Ano1/Unc13b/Tgfb3/Glul/Myo18a/Vamp8/Nr0b2/C1qtnf12	9
GO:0002285	epi0	lymphocyte activation involved in immune response	10/520	223/28564	0.0080592	0.0548978	0.0398705	Lgals1/Tmem98/Cd74/Ndfip1/Il18/Ptk2b/Rorc/Tfrc/St3gal1/H2-DMb1	10
GO:0097284	epi0	hepatocyte apoptotic process	3/520	23/28564	0.0081023	0.0549351	0.0398976	Krt18/Krt8/Casp6	3
GO:0140354	epi0	lipid import into cell	3/520	23/28564	0.0081023	0.0549351	0.0398976	Akt2/Stra6/Fabp3	3
GO:1902307	epi0	positive regulation of sodium ion transmembrane transport	3/520	23/28564	0.0081023	0.0549351	0.0398976	Atp1b1/Chp1/Atp1b2	3
GO:0006914	epi0	autophagy	17/520	485/28564	0.00819789	0.0554117	0.0402437	Rnf213/Dap/Clu/Gabarapl1/Atpif1/Creg1/Bcl2l11/Wdr6/Trp53inp2/Gata4/Nod1/Vamp8/Synpo2/Atp6v0a1/Lrba/Pacs2/Fis1	17
GO:0061919	epi0	process utilizing autophagic mechanism	17/520	485/28564	0.00819789	0.0554117	0.0402437	Rnf213/Dap/Clu/Gabarapl1/Atpif1/Creg1/Bcl2l11/Wdr6/Trp53inp2/Gata4/Nod1/Vamp8/Synpo2/Atp6v0a1/Lrba/Pacs2/Fis1	17
GO:0050672	epi0	negative regulation of lymphocyte proliferation	6/520	96/28564	0.00826185	0.0555236	0.040325	H2-Aa/Ndfip1/Fcgr2b/Sdc4/Vtcn1/Twsg1	6
GO:1901019	epi0	regulation of calcium ion transmembrane transporter activity	6/520	96/28564	0.00826185	0.0555236	0.040325	S100a1/Atp1b1/Akap5/1810037I17Rik/Cacnb3/Pde4b	6
GO:0050671	epi0	positive regulation of lymphocyte proliferation	8/520	157/28564	0.00826703	0.0555236	0.040325	Cd74/Il18/Cd55/Vtcn1/Slc39a10/Adk/Tfrc/H2-DMb1	8
GO:0055007	epi0	cardiac muscle cell differentiation	8/520	157/28564	0.00826703	0.0555236	0.040325	Wt1/Gata6/Mylk3/Cxadr/Gata4/Tbx18/Sorbs2/Fzd7	8
GO:0035886	epi0	vascular associated smooth muscle cell differentiation	4/520	44/28564	0.00829179	0.0555236	0.040325	Gata6/C3/Cfh/Pdcd4	4
GO:2000249	epi0	regulation of actin cytoskeleton reorganization	4/520	44/28564	0.00829179	0.0555236	0.040325	F11r/Esam/Ptk2b/Baiap2l1	4
GO:0060538	epi0	skeletal muscle organ development	10/520	224/28564	0.00830318	0.0555236	0.040325	Wt1/Gpcpd1/Hlf/Stra6/Eln/Actn3/Cdon/Gata4/Foxl2/Btg2	10
GO:0002696	epi0	positive regulation of leukocyte activation	15/520	408/28564	0.00836961	0.0558825	0.0405856	Lgals1/Cd74/H2-Eb1/H2-Aa/Il18/Cd55/H2-Ab1/Vtcn1/Slc39a10/Adk/Wnt5a/Tfrc/Vamp8/H2-DMb1/Stxbp2	15
GO:2000177	epi0	regulation of neural precursor cell proliferation	7/520	126/28564	0.00839546	0.0559697	0.040649	Trf/Adgrg1/Cdon/Wnt5a/Slc16a2/Gjc2/Btg2	7
GO:0010676	epi0	positive regulation of cellular carbohydrate metabolic process	5/520	69/28564	0.00847959	0.0562736	0.0408697	Akt2/Actn3/Gpt/Nnmt/Sorbs1	5
GO:0061951	epi0	establishment of protein localization to plasma membrane	5/520	69/28564	0.00847959	0.0562736	0.0408697	Krt18/Akap5/Arhgap44/Rab11a/Myo5b	5
GO:1901224	epi0	positive regulation of NIK/NF-kappaB signaling	5/520	69/28564	0.00847959	0.0562736	0.0408697	Smpd3/Il18/Nod1/Pdcd4/Terf2ip	5
GO:0001818	epi0	negative regulation of cytokine production	12/520	296/28564	0.00849307	0.0562779	0.0408728	Ezr/Ndfip1/Muc16/Gata6/Tgfb3/Fcgr2b/Rnf128/Gstp2/Gstp3/Laptm4b/Twsg1/Pdcd4	12
GO:0000302	epi0	response to reactive oxygen species	9/520	191/28564	0.00859209	0.056781	0.0412382	Stk26/Smpd3/Prdx2/Mapk13/Prdx3/Prdx5/Ptk2b/Casp6/Gch1	9
GO:1904062	epi0	regulation of monoatomic cation transmembrane transport	14/520	371/28564	0.00859494	0.056781	0.0412382	Fxyd3/S100a1/Atp1b1/Kcnab1/Akap5/Stk39/1810037I17Rik/Chp1/Atp1b2/Ptk2b/Cacnb3/Gjc2/Pde4b/Slc31a2	14
GO:0032945	epi0	negative regulation of mononuclear cell proliferation	6/520	97/28564	0.00867494	0.0571372	0.0414969	H2-Aa/Ndfip1/Fcgr2b/Sdc4/Vtcn1/Twsg1	6
GO:0043297	epi0	apical junction assembly	6/520	97/28564	0.00867494	0.0571372	0.0414969	Cldn15/F11r/Cgn/Esam/Pof1b/Pkp2	6
GO:0090257	epi0	regulation of muscle system process	11/520	261/28564	0.00874386	0.0575047	0.0417638	Atp1b1/Ptgs1/Igfbp5/Dsg2/Actn3/Adk/Calcrl/Gata4/Dock5/Pde4b/Pkp2	11
GO:0022411	epi0	cellular component disassembly	16/520	450/28564	0.0089265	0.0586178	0.0425722	Ddr1/Akap5/C3/Add3/Gabarapl1/Atpif1/Tgfb3/Shroom2/Sema5a/Pdpn/Aqp2/Foxl2/Vamp8/Dnase2a/Lrba/Fis1	16
GO:0046320	epi0	regulation of fatty acid oxidation	4/520	45/28564	0.00897248	0.0587391	0.0426603	Akt2/Ppargc1a/Fabp3/Etfbkmt	4
GO:0001885	epi0	endothelial cell development	5/520	70/28564	0.00899861	0.0587391	0.0426603	Ezr/F11r/Id1/Heg1/Robo4	5
GO:0010769	epi0	regulation of cell morphogenesis involved in differentiation	5/520	70/28564	0.00899861	0.0587391	0.0426603	Ptprf/Akap5/Fzd4/Wnt5a/Myo5b	5
GO:0150116	epi0	regulation of cell-substrate junction organization	5/520	70/28564	0.00899861	0.0587391	0.0426603	Acvrl1/Sdc4/Wnt4/Enpp2/Epb41l5	5
GO:0050866	epi0	negative regulation of cell activation	10/520	227/28564	0.0090693	0.0591094	0.0429293	Cd74/Prdx2/H2-Aa/Ndfip1/Fcgr2b/Hspb1/Cygb/Sdc4/Vtcn1/Twsg1	10
GO:1901222	epi0	regulation of NIK/NF-kappaB signaling	6/520	98/28564	0.00910261	0.0591094	0.0429293	Smpd3/Il18/Nod1/Rassf2/Pdcd4/Terf2ip	6
GO:0003279	epi0	cardiac septum development	7/520	128/28564	0.00911548	0.0591094	0.0429293	Gata6/Stra6/Dhrs3/Wnt5a/Gata4/Pcsk5/Heg1	7
GO:0036303	epi0	lymph vessel morphogenesis	3/520	24/28564	0.00913637	0.0591094	0.0429293	Acvrl1/Pdpn/Flt4	3
GO:0046697	epi0	decidualization	3/520	24/28564	0.00913637	0.0591094	0.0429293	Ptgis/Tppp3/Il11ra1	3
GO:0098877	epi0	neurotransmitter receptor transport to plasma membrane	3/520	24/28564	0.00913637	0.0591094	0.0429293	Arhgap44/Rab11a/Myo5b	3
GO:0006790	epi0	sulfur compound metabolic process	12/520	299/28564	0.00915604	0.0591094	0.0429293	Gstm2/Sulf1/Mat2b/Gstm1/Acot1/B4galt4/Gstp2/Gstp3/Acaa2/Hmgcs2/Sgsh/Hexa	12
GO:0046887	epi0	positive regulation of hormone secretion	9/520	193/28564	0.00916331	0.0591094	0.0429293	Ano1/Glul/Dab2/Foxl2/Vamp8/Nr0b2/C1qtnf12/Vdr/Bmp6	9
GO:0032946	epi0	positive regulation of mononuclear cell proliferation	8/520	160/28564	0.0092124	0.0593387	0.0430958	Cd74/Il18/Cd55/Vtcn1/Slc39a10/Adk/Tfrc/H2-DMb1	8
GO:0009199	epi0	ribonucleoside triphosphate metabolic process	11/520	263/28564	0.00922641	0.0593417	0.043098	Atp1b1/Ndufa1/Atpif1/Tkfc/Atp5h/Actn3/Ndufa3/Ppargc1a/Cfh/Aldoc/Fis1	11
GO:0009914	epi0	hormone transport	15/520	413/28564	0.00929216	0.0596769	0.0433414	Smpd3/Ano1/Fzd4/Glul/Foxa2/Dab2/Foxl2/Vamp8/Inha/Slc16a2/Nr0b2/C1qtnf12/Vdr/Bmp6/Slc25a22	15
GO:0007389	epi0	pattern specification process	17/520	492/28564	0.00936479	0.0600553	0.0436162	Wt1/Adgrg1/Abi1/C3/Acvrl1/Crb2/Foxa2/Gas1/Cdon/Celsr1/Wnt5a/Gata4/Tbx18/Bicc1/Pcsk5/Epb41l5/Btg2	17
GO:0043122	epi0	regulation of I-kappaB kinase/NF-kappaB signaling	9/520	194/28564	0.00945948	0.0605031	0.0439415	Cd74/Tgm2/Hspb1/Traf1/Wnt5a/Tfrc/Nod1/Zfand6/Terf2ip	9
GO:0006879	epi0	intracellular iron ion homeostasis	5/520	71/28564	0.00953914	0.0605031	0.0439415	Trf/Ndfip1/Tfrc/Ncoa4/Bmp6	5
GO:0030193	epi0	regulation of blood coagulation	5/520	71/28564	0.00953914	0.0605031	0.0439415	Tspan8/Prdx2/Foxa2/Enpp4/Serping1	5
GO:0055117	epi0	regulation of cardiac muscle contraction	5/520	71/28564	0.00953914	0.0605031	0.0439415	Atp1b1/Dsg2/Gata4/Pde4b/Pkp2	5
GO:0098900	epi0	regulation of action potential	5/520	71/28564	0.00953914	0.0605031	0.0439415	Dsg2/Cxadr/Cacnb3/Tbx18/Pkp2	5
GO:0010717	epi0	regulation of epithelial to mesenchymal transition	6/520	99/28564	0.00954513	0.0605031	0.0439415	Tgfb3/Crb2/Foxa2/Dab2/Pdpn/Gcnt2	6
GO:0048814	epi0	regulation of dendrite morphogenesis	6/520	99/28564	0.00954513	0.0605031	0.0439415	Ptprf/Akap5/Fzd4/Wnt5a/Id1/Myo5b	6
GO:0051492	epi0	regulation of stress fiber assembly	6/520	99/28564	0.00954513	0.0605031	0.0439415	F11r/Kank3/Tgfb3/Sdc4/Wnt4/Rhpn2	6
GO:0032386	epi0	regulation of intracellular transport	13/520	338/28564	0.00957217	0.0605869	0.0440023	Ezr/Akap5/Arhgap44/Atpif1/Chp1/Akt2/Gas1/Dab2/Cacnb3/Pkia/Mavs/Atp9a/Fis1	13
GO:0051656	epi0	establishment of organelle localization	16/520	454/28564	0.00965766	0.0610398	0.0443312	Ezr/Smpd3/Chp1/Dync1i1/Shroom2/Sdc4/Rab11a/Syne2/Bicdl1/Map4k2/Vamp8/Myo5b/Atp9a/Stxbp2/Bicd1/Borcs7	16
GO:0006040	epi0	amino sugar metabolic process	4/520	46/28564	0.00968859	0.061147	0.0444091	Aldh1a1/Aldh1a7/Mgat3/Gnpda1	4
GO:0007517	epi0	muscle organ development	14/520	377/28564	0.00980195	0.0617734	0.0448641	Wt1/Gpcpd1/Hlf/Unc45b/Stra6/Eln/Actn3/Cdon/Wnt5a/Gata4/Foxl2/Heg1/Pkp2/Btg2	14
GO:0030900	epi0	forebrain development	15/520	416/28564	0.00988321	0.0621961	0.045171	Aplp1/Plxna4/Adgrg1/Atp1b2/Sema5a/Syne2/Cdon/Twsg1/Wnt4/Wnt5a/Ccdc85c/Phactr1/Tmem108/Szt2/Btg2	15
GO:0035051	epi0	cardiocyte differentiation	9/520	196/28564	0.0100734	0.063207	0.0459052	Wt1/Gata6/Mylk3/Cxadr/Gata4/Tbx18/Sorbs2/Pdcd4/Fzd7	9
GO:0007584	epi0	response to nutrient	5/520	72/28564	0.0101016	0.063207	0.0459052	Lpl/Alad/Foxa2/Hlcs/Vdr	5
GO:0030239	epi0	myofibril assembly	5/520	72/28564	0.0101016	0.063207	0.0459052	Krt19/Myl9/Mylk3/Krt8/Csrp2	5
GO:1902305	epi0	regulation of sodium ion transmembrane transport	5/520	72/28564	0.0101016	0.063207	0.0459052	Fxyd3/Atp1b1/Stk39/Chp1/Atp1b2	5
GO:0030010	epi0	establishment of cell polarity	8/520	163/28564	0.0102361	0.0635535	0.0461568	Shtn1/Frmd4b/Crb2/Ptk2b/Plekhg3/Myo18a/Wnt5a/Kank1	8
GO:0007413	epi0	axonal fasciculation	3/520	25/28564	0.010244	0.0635535	0.0461568	Sema5a/Casp6/Wnt5a	3
GO:0010884	epi0	positive regulation of lipid storage	3/520	25/28564	0.010244	0.0635535	0.0461568	Lpl/C3/Tmem135	3
GO:0070242	epi0	thymocyte apoptotic process	3/520	25/28564	0.010244	0.0635535	0.0461568	Bcl2l11/Wnt5a/Rorc	3
GO:0106030	epi0	neuron projection fasciculation	3/520	25/28564	0.010244	0.0635535	0.0461568	Sema5a/Casp6/Wnt5a	3
GO:2000561	epi0	regulation of CD4-positive, alpha-beta T cell proliferation	3/520	25/28564	0.010244	0.0635535	0.0461568	Ndfip1/Cd55/Twsg1	3
GO:0048259	epi0	regulation of receptor-mediated endocytosis	7/520	131/28564	0.0102789	0.0636797	0.0462485	Trf/Rspo1/Akap5/C3/Clu/Dab2/Bicd1	7
GO:1902075	epi0	cellular response to salt	9/520	197/28564	0.0103914	0.0642859	0.0466888	Rgs10/Stk39/Mapk13/Tgm2/Scnn1a/Aqp2/Slc25a23/Sorbs2/Sorbs1	9
GO:0030501	epi0	positive regulation of bone mineralization	4/520	47/28564	0.0104408	0.0644094	0.0467785	Actn3/Wnt4/Vdr/Bmp6	4
GO:1901385	epi0	regulation of voltage-gated calcium channel activity	4/520	47/28564	0.0104408	0.0644094	0.0467785	S100a1/Akap5/Cacnb3/Pde4b	4
GO:0031669	epi0	cellular response to nutrient levels	10/520	232/28564	0.010465	0.064468	0.0468211	Stk26/Lpl/Dap/Gabarapl1/Glul/Fcor/Foxa2/Wnt4/Vdr/Szt2	10
GO:0031348	epi0	negative regulation of defense response	11/520	268/28564	0.0105228	0.0647333	0.0470137	Ptgis/Ndfip1/Fcgr2b/Tkfc/Smpdl3b/Ttll12/Calcrl/Lpcat3/Serping1/C1qtnf12/Serpinb9	11
GO:0045428	epi0	regulation of nitric oxide biosynthetic process	5/520	73/28564	0.0106863	0.065301	0.047426	Ptgis/Smpd3/Clu/Akt2/Ptk2b	5
GO:0055002	epi0	striated muscle cell development	5/520	73/28564	0.0106863	0.065301	0.047426	Krt19/Myl9/Mylk3/Krt8/Csrp2	5
GO:0061035	epi0	regulation of cartilage development	5/520	73/28564	0.0106863	0.065301	0.047426	Smpd3/Wnt9a/Efemp1/Wnt5a/Bmp6	5
GO:1900046	epi0	regulation of hemostasis	5/520	73/28564	0.0106863	0.065301	0.047426	Tspan8/Prdx2/Foxa2/Enpp4/Serping1	5
GO:0032414	epi0	positive regulation of ion transmembrane transporter activity	7/520	132/28564	0.0106897	0.065301	0.047426	S100a1/Atp1b1/Akap5/Stk39/Chp1/Atp1b2/Cacnb3	7
GO:0015850	epi0	organic hydroxy compound transport	12/520	306/28564	0.0108596	0.0662468	0.0481129	Soat1/Ptgs1/Smpd3/Star/Aqp9/Stra6/Dab2/Lpcat3/Aqp2/Slc18b1/Slc18a1/Bmp6	12
GO:0032651	epi0	regulation of interleukin-1 beta production	6/520	102/28564	0.0109645	0.0667935	0.0485099	Lpl/Hspb1/Gstp2/Gstp3/Wnt5a/Nod1	6
GO:0010563	epi0	negative regulation of phosphorus metabolic process	16/520	461/28564	0.011051	0.0671335	0.0487569	Il18/Chp1/Prdx3/Hspb1/Actn3/Foxa2/Gstp2/Gstp3/Pkia/Ppargc1a/Pik3ip1/Heg1/Rassf2/Ptpn13/Terf2ip/Fis1	16
GO:0045936	epi0	negative regulation of phosphate metabolic process	16/520	461/28564	0.011051	0.0671335	0.0487569	Il18/Chp1/Prdx3/Hspb1/Actn3/Foxa2/Gstp2/Gstp3/Pkia/Ppargc1a/Pik3ip1/Heg1/Rassf2/Ptpn13/Terf2ip/Fis1	16
GO:0019882	epi0	antigen processing and presentation	7/520	133/28564	0.0111123	0.0673191	0.0488917	Cd74/H2-Eb1/H2-Aa/H2-Ab1/Fcgr2b/Nod1/H2-DMb1	7
GO:0045807	epi0	positive regulation of endocytosis	7/520	133/28564	0.0111123	0.0673191	0.0488917	Trf/C3/Clu/Dab2/Clip3/Wnt5a/Bicd1	7
GO:0000266	epi0	mitochondrial fission	4/520	48/28564	0.0112298	0.0678432	0.0492724	Tmem135/Ppargc1a/Ppp2r2b/Fis1	4
GO:0033173	epi0	calcineurin-NFAT signaling cascade	4/520	48/28564	0.0112298	0.0678432	0.0492724	Akap5/Chp1/Actn3/Rcan2	4
GO:0006721	epi0	terpenoid metabolic process	5/520	74/28564	0.0112938	0.0681363	0.0494852	Aldh1a1/Cyp2s1/Rdh10/Dhrs3/Hmgcs2	5
GO:0055001	epi0	muscle cell development	10/520	235/28564	0.0113774	0.0684631	0.0497225	Krt19/Myl9/Mylk3/Cxadr/Actn3/Krt8/Gata4/Tbx18/Sorbs2/Csrp2	10
GO:0008016	epi0	regulation of heart contraction	9/520	200/28564	0.0113908	0.0684631	0.0497225	S100a1/Atp1b1/Dsg2/Cxadr/Gata4/Tbx18/Gch1/Pde4b/Pkp2	9
GO:0035739	epi0	CD4-positive, alpha-beta T cell proliferation	3/520	26/28564	0.0114261	0.0684631	0.0497225	Ndfip1/Cd55/Twsg1	3
GO:0060065	epi0	uterus development	3/520	26/28564	0.0114261	0.0684631	0.0497225	Stra6/Wnt5a/Foxl2	3
GO:1903579	epi0	negative regulation of ATP metabolic process	3/520	26/28564	0.0114261	0.0684631	0.0497225	Actn3/Ppargc1a/Fis1	3
GO:0022904	epi0	respiratory electron transport chain	6/520	103/28564	0.0114691	0.0686266	0.0498412	Cox8a/Cox7a1/Cox6c/Uqcrh/Ppargc1a/Slc25a22	6
GO:2001233	epi0	regulation of apoptotic signaling pathway	15/520	424/28564	0.0116052	0.069305	0.050334	Cd74/Prdx2/Clu/Hspb1/Gas1/Traf1/Gstp2/Dab2/Bcl2l11/Gstp3/Ctsh/Wnt4/Gata4/Acaa2/Fis1	15
GO:0045088	epi0	regulation of innate immune response	14/520	385/28564	0.0116141	0.069305	0.050334	Cd74/Mapkapk3/C3/Tkfc/Smpdl3b/Casp6/Ttll12/Wnt5a/Serping1/Nod1/Cfh/Rbm47/Mavs/Serpinb9	14
GO:0010038	epi0	response to metal ion	12/520	309/28564	0.0116606	0.0694874	0.0504665	Trf/Crip1/Smpd3/Stk39/Alad/Foxa2/Haao/Casp6/Tfrc/Aqp2/Slc25a23/Bmp6	12
GO:0030041	epi0	actin filament polymerization	8/520	167/28564	0.0117293	0.0698024	0.0506952	Tmsb4x/Kank3/Esam/Add3/Eln/Ptk2b/Baiap2l1/Kank1	8
GO:0050818	epi0	regulation of coagulation	5/520	75/28564	0.0119244	0.0708669	0.0514683	Tspan8/Prdx2/Foxa2/Enpp4/Serping1	5
GO:0070664	epi0	negative regulation of leukocyte proliferation	6/520	104/28564	0.0119899	0.0710849	0.0516266	H2-Aa/Ndfip1/Fcgr2b/Sdc4/Vtcn1/Twsg1	6
GO:0090090	epi0	negative regulation of canonical Wnt signaling pathway	7/520	135/28564	0.0119935	0.0710849	0.0516266	Ccdc88c/Tle5/Dab2/Wnt5b/Wnt5a/Tbx18/Bicc1	7
GO:0052547	epi0	regulation of peptidase activity	16/520	466/28564	0.0121398	0.0718548	0.0521858	Serpinb6b/Dap/Cst12/Wnt9a/Akt2/Crb2/Bcl2l11/Casp6/Ctsh/Mbp/Papln/Serping1/Nod1/Foxl2/Serpinb9/Fis1	16
GO:0021537	epi0	telencephalon development	11/520	274/28564	0.0122581	0.0724567	0.052623	Plxna4/Adgrg1/Atp1b2/Syne2/Cdon/Wnt5a/Ccdc85c/Phactr1/Tmem108/Szt2/Btg2	11
GO:0006694	epi0	steroid biosynthetic process	8/520	169/28564	0.0125334	0.0737533	0.0535647	Star/Dab2/Lpcat3/Wnt4/Ppargc1a/Hmgcs2/Clcn2/Bmp6	8
GO:0002712	epi0	regulation of B cell mediated immunity	5/520	76/28564	0.0125785	0.0737533	0.0535647	Ndfip1/C3/Cd55/Fcgr2b/Tfrc	5
GO:0002889	epi0	regulation of immunoglobulin mediated immune response	5/520	76/28564	0.0125785	0.0737533	0.0535647	Ndfip1/C3/Cd55/Fcgr2b/Tfrc	5
GO:0007566	epi0	embryo implantation	5/520	76/28564	0.0125785	0.0737533	0.0535647	Ptgis/Ddr1/Tppp3/Pcsk5/Il11ra1	5
GO:0010822	epi0	positive regulation of mitochondrion organization	5/520	76/28564	0.0125785	0.0737533	0.0535647	Atpif1/Chchd10/Bcl2l11/Ppargc1a/Fis1	5
GO:0032677	epi0	regulation of interleukin-8 production	5/520	76/28564	0.0125785	0.0737533	0.0535647	Cd74/Il18/Wnt5a/Nod1/Mavs	5
GO:0003338	epi0	metanephros morphogenesis	3/520	27/28564	0.0126836	0.0737771	0.0535819	Wt1/Wnt4/Fras1	3
GO:0006883	epi0	intracellular sodium ion homeostasis	3/520	27/28564	0.0126836	0.0737771	0.0535819	Atp1b1/Atp1b2/Scnn1a	3
GO:0016082	epi0	synaptic vesicle priming	3/520	27/28564	0.0126836	0.0737771	0.0535819	Unc13b/Sv2a/Unc13c	3
GO:0072567	epi0	chemokine (C-X-C motif) ligand 2 production	3/520	27/28564	0.0126836	0.0737771	0.0535819	Cd74/Lpl/Mbp	3
GO:0099558	epi0	maintenance of synapse structure	3/520	27/28564	0.0126836	0.0737771	0.0535819	Plxna4/Chchd10/Sort1	3
GO:2000341	epi0	regulation of chemokine (C-X-C motif) ligand 2 production	3/520	27/28564	0.0126836	0.0737771	0.0535819	Cd74/Lpl/Mbp	3
GO:0019221	epi0	cytokine-mediated signaling pathway	15/520	429/28564	0.0127954	0.0743289	0.0539827	Cd74/Krt18/Ptprf/Il18/Stk39/Irf5/Tut4/Krt8/Traf1/Ptk2b/Ttll12/Wnt5a/Rbm47/Il11ra1/Mavs	15
GO:0002695	epi0	negative regulation of leukocyte activation	9/520	204/28564	0.012833	0.0744484	0.0540694	Cd74/Prdx2/H2-Aa/Ndfip1/Fcgr2b/Hspb1/Sdc4/Vtcn1/Twsg1	9
GO:0007157	epi0	heterophilic cell-cell adhesion via plasma membrane cell adhesion molecules	4/520	50/28564	0.0129204	0.0744841	0.0540954	Lgals1/Crb2/Cxadr/Lgals7	4
GO:0045214	epi0	sarcomere organization	4/520	50/28564	0.0129204	0.0744841	0.0540954	Krt19/Mylk3/Krt8/Csrp2	4
GO:0045429	epi0	positive regulation of nitric oxide biosynthetic process	4/520	50/28564	0.0129204	0.0744841	0.0540954	Smpd3/Clu/Akt2/Ptk2b	4
GO:1901021	epi0	positive regulation of calcium ion transmembrane transporter activity	4/520	50/28564	0.0129204	0.0744841	0.0540954	S100a1/Atp1b1/Akap5/Cacnb3	4
GO:0008277	epi0	regulation of G protein-coupled receptor signaling pathway	7/520	137/28564	0.0129242	0.0744841	0.0540954	Aplp1/Rgs10/C3/Rgs11/Plce1/Pde4b/Bicd1	7
GO:0006635	epi0	fatty acid beta-oxidation	5/520	77/28564	0.0132564	0.0758755	0.0551059	Akt2/Crot/Echs1/Acaa2/Etfbkmt	5
GO:0032637	epi0	interleukin-8 production	5/520	77/28564	0.0132564	0.0758755	0.0551059	Cd74/Il18/Wnt5a/Nod1/Mavs	5
GO:0048645	epi0	animal organ formation	5/520	77/28564	0.0132564	0.0758755	0.0551059	Wt1/Sulf1/Gata6/Rdh10/Wnt5a	5
GO:0080164	epi0	regulation of nitric oxide metabolic process	5/520	77/28564	0.0132564	0.0758755	0.0551059	Ptgis/Smpd3/Clu/Akt2/Ptk2b	5
GO:0070371	epi0	ERK1 and ERK2 cascade	13/520	353/28564	0.0133543	0.0758755	0.0551059	Ezr/Trf/Cd74/C3/Ptk2b/Gstp2/Dab2/Gstp3/Ctsh/Gata4/Nod1/Flt4/Gcnt2	13
GO:0048015	epi0	phosphatidylinositol-mediated signaling	8/520	171/28564	0.0133771	0.0758755	0.0551059	Ezr/Ddr1/Il18/Pik3ip1/Plce1/Ptpn13/Plch1/Plxnb1	8
GO:0002604	epi0	regulation of dendritic cell antigen processing and presentation	2/520	10/28564	0.0135121	0.0758755	0.0551059	Cd74/Nod1	2
GO:0002934	epi0	desmosome organization	2/520	10/28564	0.0135121	0.0758755	0.0551059	Dsg2/Pkp2	2
GO:0032836	epi0	glomerular basement membrane development	2/520	10/28564	0.0135121	0.0758755	0.0551059	Wt1/Sulf1	2
GO:0046884	epi0	follicle-stimulating hormone secretion	2/520	10/28564	0.0135121	0.0758755	0.0551059	Foxl2/Inha	2
GO:0060312	epi0	regulation of blood vessel remodeling	2/520	10/28564	0.0135121	0.0758755	0.0551059	Il18/Flt4	2
GO:0060513	epi0	prostatic bud formation	2/520	10/28564	0.0135121	0.0758755	0.0551059	Sulf1/Wnt5a	2
GO:0060923	epi0	cardiac muscle cell fate commitment	2/520	10/28564	0.0135121	0.0758755	0.0551059	Wt1/Tbx18	2
GO:0099525	epi0	presynaptic dense core vesicle exocytosis	2/520	10/28564	0.0135121	0.0758755	0.0551059	Unc13b/Unc13c	2
GO:0110095	epi0	cellular detoxification of aldehyde	2/520	10/28564	0.0135121	0.0758755	0.0551059	Aldh1a1/Aldh1a7	2
GO:1901731	epi0	positive regulation of platelet aggregation	2/520	10/28564	0.0135121	0.0758755	0.0551059	F11r/Pdpn	2
GO:1902965	epi0	regulation of protein localization to early endosome	2/520	10/28564	0.0135121	0.0758755	0.0551059	Ezr/Mgat3	2
GO:1902966	epi0	positive regulation of protein localization to early endosome	2/520	10/28564	0.0135121	0.0758755	0.0551059	Ezr/Mgat3	2
GO:1904350	epi0	regulation of protein catabolic process in the vacuole	2/520	10/28564	0.0135121	0.0758755	0.0551059	Mgat3/Laptm4b	2
GO:2000192	epi0	negative regulation of fatty acid transport	2/520	10/28564	0.0135121	0.0758755	0.0551059	Akt2/Fis1	2
GO:1903039	epi0	positive regulation of leukocyte cell-cell adhesion	11/520	278/28564	0.0135305	0.0758818	0.0551105	Lgals1/Cd74/H2-Eb1/H2-Aa/Il18/Cd55/H2-Ab1/Vtcn1/Adk/Tfrc/H2-DMb1	11
GO:0006874	epi0	intracellular calcium ion homeostasis	12/520	316/28564	0.0137059	0.076767	0.0557534	Atp1b1/Sv2a/Tgm2/Ptk2b/Wnt5a/Slc25a23/Plce1/Marcksl1/Plch1/Pacs2/Vdr/Fis1	12
GO:0060047	epi0	heart contraction	10/520	242/28564	0.0137397	0.0768346	0.0558025	S100a1/Atp1b1/Gata6/Dsg2/Cxadr/Gata4/Tbx18/Gch1/Pde4b/Pkp2	10
GO:0014888	epi0	striated muscle adaptation	4/520	51/28564	0.0138232	0.0768346	0.0558025	Igfbp5/Gata6/Actn3/Gata4	4
GO:0046640	epi0	regulation of alpha-beta T cell proliferation	4/520	51/28564	0.0138232	0.0768346	0.0558025	Ndfip1/Il18/Cd55/Twsg1	4
GO:0048806	epi0	genitalia development	4/520	51/28564	0.0138232	0.0768346	0.0558025	Wt1/Stra6/Wnt5a/Bmp6	4
GO:0061462	epi0	protein localization to lysosome	4/520	51/28564	0.0138232	0.0768346	0.0558025	Clu/Sort1/Ncoa4/Szt2	4
GO:1902743	epi0	regulation of lamellipodium organization	4/520	51/28564	0.0138232	0.0768346	0.0558025	Pdpn/Enpp2/Plce1/Kank1	4
GO:0007586	epi0	digestion	7/520	139/28564	0.0139056	0.0768506	0.0558141	Ezr/F11r/Stk39/Aqp5/Lpcat3/Vamp8/Vdr	7
GO:0032496	epi0	response to lipopolysaccharide	14/520	394/28564	0.0139541	0.0768506	0.0558141	Mgst1/Prdx2/Il18/Mapkapk3/Cd55/Prdx3/Tut4/Spon2/Ncf2/Cfh/Gch1/Pde4b/Pdcd4/Bmp6	14
GO:0046847	epi0	filopodium assembly	5/520	78/28564	0.0139585	0.0768506	0.0558141	Gpm6a/Ezr/Espn/Arhgap44/Tgfb3	5
GO:0007033	epi0	vacuole organization	9/520	207/28564	0.0140006	0.0768506	0.0558141	Gabarapl1/Creg1/Laptm4b/Trp53inp2/Synpo2/Man2a1/Lrba/Pacs2/Hexa	9
GO:0002089	epi0	lens morphogenesis in camera-type eye	3/520	28/28564	0.014017	0.0768506	0.0558141	Shroom2/Lctl/Bcar3	3
GO:0016188	epi0	synaptic vesicle maturation	3/520	28/28564	0.014017	0.0768506	0.0558141	Unc13b/Unc13c/Atp6v0a1	3
GO:0032469	epi0	endoplasmic reticulum calcium ion homeostasis	3/520	28/28564	0.014017	0.0768506	0.0558141	Tgm2/Pacs2/Fis1	3
GO:0036010	epi0	protein localization to endosome	3/520	28/28564	0.014017	0.0768506	0.0558141	Ezr/Mgat3/Micall1	3
GO:0045780	epi0	positive regulation of bone resorption	3/520	28/28564	0.014017	0.0768506	0.0558141	Trf/Tfrc/Car2	3
GO:0090314	epi0	positive regulation of protein targeting to membrane	3/520	28/28564	0.014017	0.0768506	0.0558141	Akt2/Cacnb3/Fis1	3
GO:0002366	epi0	leukocyte activation involved in immune response	12/520	317/28564	0.0140191	0.0768506	0.0558141	Lgals1/Tmem98/Cd74/Ndfip1/Il18/Ptk2b/Rorc/Tfrc/Vamp8/St3gal1/H2-DMb1/Stxbp2	12
GO:0006821	epi0	chloride transport	6/520	108/28564	0.0142396	0.0777674	0.05648	Ano1/Pacc1/Pcyox1/Gabra3/Car2/Clcn2	6
GO:0032611	epi0	interleukin-1 beta production	6/520	108/28564	0.0142396	0.0777674	0.05648	Lpl/Hspb1/Gstp2/Gstp3/Wnt5a/Nod1	6
GO:0046849	epi0	bone remodeling	6/520	108/28564	0.0142396	0.0777674	0.05648	Trf/Ptk2b/Dock5/Tfrc/Car2/Rassf2	6
GO:0071219	epi0	cellular response to molecule of bacterial origin	12/520	318/28564	0.0143377	0.0782057	0.0567983	Prdx2/Il18/Cd55/Fcgr2b/Tut4/Spon2/Wnt5a/Cfh/Gch1/Pde4b/Pdcd4/Bmp6	12
GO:0031334	epi0	positive regulation of protein-containing complex assembly	9/520	208/28564	0.0144067	0.0784365	0.0569659	Unc13b/Clu/Tppp3/Ptk2b/Bcl2l11/Baiap2l1/Tfrc/Pcsk5/Mavs	9
GO:0032411	epi0	positive regulation of transporter activity	7/520	140/28564	0.0144158	0.0784365	0.0569659	S100a1/Atp1b1/Akap5/Stk39/Chp1/Atp1b2/Cacnb3	7
GO:0051258	epi0	protein polymerization	11/520	281/28564	0.0145487	0.0790609	0.0574194	Tmsb4x/Kank3/Esam/Add3/Tppp3/Eln/Ptk2b/Clip3/Baiap2l1/Kank1/Eml2	11
GO:0003012	epi0	muscle system process	15/520	436/28564	0.0146192	0.0793458	0.0576263	Atp1b1/Ptgs1/Smpd3/Sulf1/Igfbp5/Gata6/Dsg2/Actn3/Adk/Calcrl/Gata4/Dock5/Sorbs2/Pde4b/Pkp2	15
GO:0046496	epi0	nicotinamide nucleotide metabolic process	5/520	79/28564	0.0146853	0.0795463	0.0577719	Ldhb/Me2/Prdx5/Haao/Ncf2	5
GO:0046661	epi0	male sex differentiation	8/520	174/28564	0.0147195	0.0795463	0.0577719	Wt1/Adgrg1/Bcl2l11/Wnt4/Wnt5a/Gata4/Inha/Bmp6	8
GO:0048017	epi0	inositol lipid-mediated signaling	8/520	174/28564	0.0147195	0.0795463	0.0577719	Ezr/Ddr1/Il18/Pik3ip1/Plce1/Ptpn13/Plch1/Plxnb1	8
GO:0043029	epi0	T cell homeostasis	4/520	52/28564	0.0147651	0.0795463	0.0577719	Lgals2/Prdx2/Spns2/Bcl2l11	4
GO:0097720	epi0	calcineurin-mediated signaling	4/520	52/28564	0.0147651	0.0795463	0.0577719	Akap5/Chp1/Actn3/Rcan2	4
GO:1904407	epi0	positive regulation of nitric oxide metabolic process	4/520	52/28564	0.0147651	0.0795463	0.0577719	Smpd3/Clu/Akt2/Ptk2b	4
GO:0060562	epi0	epithelial tube morphogenesis	14/520	397/28564	0.01481	0.0796542	0.0578503	Ddr1/Wt1/Acvrl1/Rdh10/Sema5a/Foxa2/Sdc4/Ctsh/Celsr1/Wnt4/Wnt5a/Gata4/Lgr5/Vdr	14
GO:0043491	epi0	protein kinase B signaling	9/520	209/28564	0.0148215	0.0796542	0.0578503	Smpd3/Igfbp5/Il18/Akt2/Sema5a/Gata4/Mst1r/C1qtnf12/Gcnt2	9
GO:0007173	epi0	epidermal growth factor receptor signaling pathway	6/520	109/28564	0.014845	0.0796825	0.0578708	Ptprf/Ptk2b/Efemp1/Bcar3/Plce1/Rassf2	6
GO:0008286	epi0	insulin receptor signaling pathway	7/520	141/28564	0.0149393	0.0799927	0.0580961	Ptprf/Akt2/Baiap2l1/Bcar3/Kank1/Sorbs1/C1qtnf12	7
GO:0008360	epi0	regulation of cell shape	7/520	141/28564	0.0149393	0.0799927	0.0580961	Ezr/F11r/Plxna4/Rhou/Ptk2b/Pdpn/Plxnb1	7
GO:0002263	epi0	cell activation involved in immune response	12/520	321/28564	0.0153267	0.0815084	0.0591969	Lgals1/Tmem98/Cd74/Ndfip1/Il18/Ptk2b/Rorc/Tfrc/Vamp8/St3gal1/H2-DMb1/Stxbp2	12
GO:0006622	epi0	protein targeting to lysosome	3/520	29/28564	0.0154271	0.0815084	0.0591969	Clu/Sort1/Ncoa4	3
GO:0010742	epi0	macrophage derived foam cell differentiation	3/520	29/28564	0.0154271	0.0815084	0.0591969	Soat1/Lpl/Il18	3
GO:0031670	epi0	cellular response to nutrient	3/520	29/28564	0.0154271	0.0815084	0.0591969	Lpl/Foxa2/Vdr	3
GO:0042537	epi0	benzene-containing compound metabolic process	3/520	29/28564	0.0154271	0.0815084	0.0591969	Gstm2/Gstm1/Fah	3
GO:0042659	epi0	regulation of cell fate specification	3/520	29/28564	0.0154271	0.0815084	0.0591969	Rbbp7/Wnt5a/Fzd7	3
GO:0051560	epi0	mitochondrial calcium ion homeostasis	3/520	29/28564	0.0154271	0.0815084	0.0591969	Tgm2/Slc25a23/Fis1	3
GO:0060008	epi0	Sertoli cell differentiation	3/520	29/28564	0.0154271	0.0815084	0.0591969	Wt1/Wnt4/Gata4	3
GO:0060571	epi0	morphogenesis of an epithelial fold	3/520	29/28564	0.0154271	0.0815084	0.0591969	Sulf1/Rdh10/Wnt5a	3
GO:1900543	epi0	negative regulation of purine nucleotide metabolic process	3/520	29/28564	0.0154271	0.0815084	0.0591969	Actn3/Ppargc1a/Fis1	3
GO:1901863	epi0	positive regulation of muscle tissue development	3/520	29/28564	0.0154271	0.0815084	0.0591969	Actn3/Cdon/Ppargc1a	3
GO:0072594	epi0	establishment of protein localization to organelle	15/520	439/28564	0.0154598	0.0815278	0.059211	Akap5/Clu/Atpif1/Chp1/Arxes2/Rab11a/Pkia/Txnip/Sort1/Ppp2r2b/Ncoa4/Mavs/Macroh2a2/Zfand6/Fis1	15
GO:0072676	epi0	lymphocyte migration	6/520	110/28564	0.0154679	0.0815278	0.059211	F11r/Stk39/Spns2/Ptk2b/Wnt5a/Stk10	6
GO:0070665	epi0	positive regulation of leukocyte proliferation	8/520	176/28564	0.0156672	0.0823797	0.0598297	Cd74/Il18/Cd55/Vtcn1/Slc39a10/Adk/Tfrc/H2-DMb1	8
GO:0071248	epi0	cellular response to metal ion	8/520	176/28564	0.0156672	0.0823797	0.0598297	Trf/Smpd3/Stk39/Foxa2/Tfrc/Aqp2/Slc25a23/Bmp6	8
GO:0008584	epi0	male gonad development	7/520	143/28564	0.0160265	0.0836893	0.0607809	Wt1/Adgrg1/Bcl2l11/Wnt4/Wnt5a/Gata4/Inha	7
GO:0030278	epi0	regulation of ossification	7/520	143/28564	0.0160265	0.0836893	0.0607809	Actn3/Ptk2b/Dhrs3/Wnt4/Wnt5a/Vdr/Bmp6	7
GO:0055123	epi0	digestive system development	7/520	143/28564	0.0160265	0.0836893	0.0607809	Gata6/Stra6/Cela1/Wnt5a/Gata4/Pcsk5/Epb41l5	7
GO:0061351	epi0	neural precursor cell proliferation	9/520	212/28564	0.0161186	0.0836893	0.0607809	Trf/Adgrg1/Cdon/Nfia/Wnt5a/Slc16a2/Gjc2/Daglb/Btg2	9
GO:0010594	epi0	regulation of endothelial cell migration	8/520	177/28564	0.0161572	0.0836893	0.0607809	Acvrl1/Hspb1/Glul/Sema5a/Ptk2b/Wnt5a/Flt4/Robo4	8
GO:0019362	epi0	pyridine nucleotide metabolic process	5/520	81/28564	0.0162138	0.0836893	0.0607809	Ldhb/Me2/Prdx5/Haao/Ncf2	5
GO:0042130	epi0	negative regulation of T cell proliferation	5/520	81/28564	0.0162138	0.0836893	0.0607809	H2-Aa/Ndfip1/Sdc4/Vtcn1/Twsg1	5
GO:0032908	epi0	regulation of transforming growth factor beta1 production	2/520	11/28564	0.0163175	0.0836893	0.0607809	Gata6/Laptm4b	2
GO:0045602	epi0	negative regulation of endothelial cell differentiation	2/520	11/28564	0.0163175	0.0836893	0.0607809	Acvrl1/Id1	2
GO:0045603	epi0	positive regulation of endothelial cell differentiation	2/520	11/28564	0.0163175	0.0836893	0.0607809	Acvrl1/Bmp6	2
GO:0048617	epi0	embryonic foregut morphogenesis	2/520	11/28564	0.0163175	0.0836893	0.0607809	Gata4/Epb41l5	2
GO:0051709	epi0	regulation of killing of cells of another organism	2/520	11/28564	0.0163175	0.0836893	0.0607809	C3/Bcl2l11	2
GO:0060056	epi0	mammary gland involution	2/520	11/28564	0.0163175	0.0836893	0.0607809	Igfbp5/Vdr	2
GO:0060600	epi0	dichotomous subdivision of an epithelial terminal unit	2/520	11/28564	0.0163175	0.0836893	0.0607809	Ctsh/Celsr1	2
GO:0060900	epi0	embryonic camera-type eye formation	2/520	11/28564	0.0163175	0.0836893	0.0607809	Aldh1a1/Stra6	2
GO:0071372	epi0	cellular response to follicle-stimulating hormone stimulus	2/520	11/28564	0.0163175	0.0836893	0.0607809	Ppargc1a/Gata4	2
GO:0072075	epi0	metanephric mesenchyme development	2/520	11/28564	0.0163175	0.0836893	0.0607809	Wt1/Wnt4	2
GO:0086100	epi0	endothelin receptor signaling pathway	2/520	11/28564	0.0163175	0.0836893	0.0607809	Ptk2b/Bcar3	2
GO:0090037	epi0	positive regulation of protein kinase C signaling	2/520	11/28564	0.0163175	0.0836893	0.0607809	Wnt5a/Flt4	2
GO:0090091	epi0	positive regulation of extracellular matrix disassembly	2/520	11/28564	0.0163175	0.0836893	0.0607809	Sema5a/Pdpn	2
GO:0098887	epi0	neurotransmitter receptor transport, endosome to postsynaptic membrane	2/520	11/28564	0.0163175	0.0836893	0.0607809	Arhgap44/Rab11a	2
GO:0046546	epi0	development of primary male sexual characteristics	7/520	144/28564	0.0165906	0.0849906	0.0617259	Wt1/Adgrg1/Bcl2l11/Wnt4/Wnt5a/Gata4/Inha	7
GO:0051961	epi0	negative regulation of nervous system development	8/520	178/28564	0.0166583	0.0852373	0.0619051	Tmem98/Sema5a/Mbp/Wnt5a/Id1/Casz1/Ptpn13/Btg2	8
GO:0051235	epi0	maintenance of location	13/520	364/28564	0.0167903	0.0857449	0.0622737	Soat1/Tmsb4x/Gm2a/Lpl/Rnf213/C3/Chchd10/Tmem135/Ptk2b/Slc25a23/Plce1/Plch1/Hexa	13
GO:0022010	epi0	central nervous system myelination	3/520	30/28564	0.0169141	0.0857449	0.0622737	Myrf/Clu/B4galt6	3
GO:0032291	epi0	axon ensheathment in central nervous system	3/520	30/28564	0.0169141	0.0857449	0.0622737	Myrf/Clu/B4galt6	3
GO:0042744	epi0	hydrogen peroxide catabolic process	3/520	30/28564	0.0169141	0.0857449	0.0622737	Prdx2/Prdx3/Prdx5	3
GO:0045980	epi0	negative regulation of nucleotide metabolic process	3/520	30/28564	0.0169141	0.0857449	0.0622737	Actn3/Ppargc1a/Fis1	3
GO:0086019	epi0	cell-cell signaling involved in cardiac conduction	3/520	30/28564	0.0169141	0.0857449	0.0622737	Cxadr/Tbx18/Pkp2	3
GO:1902932	epi0	positive regulation of alcohol biosynthetic process	3/520	30/28564	0.0169141	0.0857449	0.0622737	Dab2/Wnt4/Bmp6	3
GO:1903649	epi0	regulation of cytoplasmic transport	3/520	30/28564	0.0169141	0.0857449	0.0622737	Ezr/Dab2/Atp9a	3
GO:0008543	epi0	fibroblast growth factor receptor signaling pathway	5/520	82/28564	0.0170163	0.0860638	0.0625054	Sulf1/Flrt1/Wnt4/Wnt5a/Churc1	5
GO:0060042	epi0	retina morphogenesis in camera-type eye	5/520	82/28564	0.0170163	0.0860638	0.0625054	Crb2/Cdon/Casz1/Cfh/Man2a1	5
GO:0010970	epi0	transport along microtubule	8/520	179/28564	0.0171704	0.0865434	0.0628537	Dync1i1/Hspb1/Clip3/Syne2/Bicdl1/Bicd1/Tmem108/Borcs7	8
GO:0035107	epi0	appendage morphogenesis	8/520	179/28564	0.0171704	0.0865434	0.0628537	Rdh10/Wnt9a/Gas1/Bcl2l11/Nfia/Wnt5a/Pcsk5/Fras1	8
GO:0035108	epi0	limb morphogenesis	8/520	179/28564	0.0171704	0.0865434	0.0628537	Rdh10/Wnt9a/Gas1/Bcl2l11/Nfia/Wnt5a/Pcsk5/Fras1	8
GO:0099173	epi0	postsynapse organization	10/520	251/28564	0.0172946	0.0870694	0.0632357	Ezr/Ptprf/Arhgap44/Fcgr2b/Ptk2b/Wnt5a/Myo5b/Sorbs2/Sorbs1/Tmem108	10
GO:0034614	epi0	cellular response to reactive oxygen species	7/520	146/28564	0.0177608	0.0893136	0.0648656	Stk26/Smpd3/Prdx2/Mapk13/Prdx3/Prdx5/Gch1	7
GO:1903533	epi0	regulation of protein targeting	4/520	55/28564	0.0178301	0.0895298	0.0650226	Atpif1/Akt2/Cacnb3/Fis1	4
GO:0032088	epi0	negative regulation of NF-kappaB transcription factor activity	5/520	83/28564	0.0178446	0.0895298	0.0650226	Ptgis/Prdx2/Dap/Chp1/Tut4	5
GO:0042102	epi0	positive regulation of T cell proliferation	6/520	114/28564	0.0181409	0.0907046	0.0658759	Il18/Cd55/Vtcn1/Adk/Tfrc/H2-DMb1	6
GO:0048661	epi0	positive regulation of smooth muscle cell proliferation	6/520	114/28564	0.0181409	0.0907046	0.0658759	Smpd3/Igfbp5/Il18/Tgm2/Calcrl/Ppargc1a	6
GO:0050886	epi0	endocrine process	6/520	114/28564	0.0181409	0.0907046	0.0658759	Fzd4/Dab2/Foxl2/Inha/Vdr/Bmp6	6
GO:0052548	epi0	regulation of endopeptidase activity	13/520	368/28564	0.0181934	0.0908631	0.065991	Serpinb6b/Dap/Wnt9a/Akt2/Crb2/Bcl2l11/Casp6/Mbp/Serping1/Nod1/Foxl2/Serpinb9/Fis1	13
GO:0006688	epi0	glycosphingolipid biosynthetic process	3/520	31/28564	0.0184784	0.0916596	0.0665694	B4galt4/B4galt6/St3gal1	3
GO:0032509	epi0	endosome transport via multivesicular body sorting pathway	3/520	31/28564	0.0184784	0.0916596	0.0665694	Laptm4b/Sort1/Tmem50b	3
GO:0035767	epi0	endothelial cell chemotaxis	3/520	31/28564	0.0184784	0.0916596	0.0665694	Hspb1/Sema5a/Plekhg5	3
GO:0048535	epi0	lymph node development	3/520	31/28564	0.0184784	0.0916596	0.0665694	Spns2/Pdpn/Rorc	3
GO:0070233	epi0	negative regulation of T cell apoptotic process	3/520	31/28564	0.0184784	0.0916596	0.0665694	Rorc/St3gal1/Serpinb9	3
GO:0090077	epi0	foam cell differentiation	3/520	31/28564	0.0184784	0.0916596	0.0665694	Soat1/Lpl/Il18	3
GO:0051924	epi0	regulation of calcium ion transport	11/520	292/28564	0.018781	0.0929189	0.067484	S100a1/Atp1b1/Akap5/1810037I17Rik/Ptk2b/Cacnb3/Aqp2/Gjc2/Pde4b/Cracr2b/Vdr	11
GO:0051346	epi0	negative regulation of hydrolase activity	13/520	370/28564	0.0189273	0.0929189	0.067484	F11r/Serpinb6b/Cst12/Atpif1/Chp1/Wnt9a/Akt2/Crb2/Sort1/Papln/Serping1/Serpinb9/Bicd1	13
GO:0046633	epi0	alpha-beta T cell proliferation	4/520	56/28564	0.0189331	0.0929189	0.067484	Ndfip1/Il18/Cd55/Twsg1	4
GO:0048546	epi0	digestive tract morphogenesis	4/520	56/28564	0.0189331	0.0929189	0.067484	Stra6/Wnt5a/Gata4/Epb41l5	4
GO:1901861	epi0	regulation of muscle tissue development	4/520	56/28564	0.0189331	0.0929189	0.067484	Igfbp5/Actn3/Cdon/Ppargc1a	4
GO:1902476	epi0	chloride transmembrane transport	4/520	56/28564	0.0189331	0.0929189	0.067484	Ano1/Pcyox1/Gabra3/Clcn2	4
GO:0048706	epi0	embryonic skeletal system development	7/520	148/28564	0.0189878	0.0929189	0.067484	Sulf1/Tgfb3/Rdh10/Wnt9a/Gas1/Wnt5a/Pcsk5	7
GO:0003015	epi0	heart process	10/520	255/28564	0.0190758	0.0929189	0.067484	S100a1/Atp1b1/Gata6/Dsg2/Cxadr/Gata4/Tbx18/Gch1/Pde4b/Pkp2	10
GO:0034765	epi0	regulation of monoatomic ion transmembrane transport	16/520	492/28564	0.019224	0.0929189	0.067484	Fxyd3/Kcnd2/S100a1/Atp1b1/Kcnab1/Akap5/Stk39/1810037I17Rik/Chp1/Atp1b2/Ptk2b/Cacnb3/Clcn2/Gjc2/Pde4b/Slc31a2	16
GO:0001781	epi0	neutrophil apoptotic process	2/520	12/28564	0.0193475	0.0929189	0.067484	Il18/Fcgr2b	2
GO:0002176	epi0	male germ cell proliferation	2/520	12/28564	0.0193475	0.0929189	0.067484	Rspo1/Il18	2
GO:0002468	epi0	dendritic cell antigen processing and presentation	2/520	12/28564	0.0193475	0.0929189	0.067484	Cd74/Nod1	2
GO:0007440	epi0	foregut morphogenesis	2/520	12/28564	0.0193475	0.0929189	0.067484	Gata4/Epb41l5	2
GO:0009415	epi0	response to water	2/520	12/28564	0.0193475	0.0929189	0.067484	Krt8/Aqp2	2
GO:0032354	epi0	response to follicle-stimulating hormone	2/520	12/28564	0.0193475	0.0929189	0.067484	Ppargc1a/Gata4	2
GO:0042559	epi0	pteridine-containing compound biosynthetic process	2/520	12/28564	0.0193475	0.0929189	0.067484	Pts/Gch1	2
GO:0043653	epi0	mitochondrial fragmentation involved in apoptotic process	2/520	12/28564	0.0193475	0.0929189	0.067484	Ppp2r2b/Fis1	2
GO:0061684	epi0	chaperone-mediated autophagy	2/520	12/28564	0.0193475	0.0929189	0.067484	Clu/Synpo2	2
GO:0070444	epi0	oligodendrocyte progenitor proliferation	2/520	12/28564	0.0193475	0.0929189	0.067484	Trf/Gjc2	2
GO:0070445	epi0	regulation of oligodendrocyte progenitor proliferation	2/520	12/28564	0.0193475	0.0929189	0.067484	Trf/Gjc2	2
GO:0071073	epi0	positive regulation of phospholipid biosynthetic process	2/520	12/28564	0.0193475	0.0929189	0.067484	Chp1/Fabp3	2
GO:0071635	epi0	negative regulation of transforming growth factor beta production	2/520	12/28564	0.0193475	0.0929189	0.067484	Gata6/Laptm4b	2
GO:0090009	epi0	primitive streak formation	2/520	12/28564	0.0193475	0.0929189	0.067484	Foxa2/Wnt5a	2
GO:0098911	epi0	regulation of ventricular cardiac muscle cell action potential	2/520	12/28564	0.0193475	0.0929189	0.067484	Dsg2/Pkp2	2
GO:0099011	epi0	neuronal dense core vesicle exocytosis	2/520	12/28564	0.0193475	0.0929189	0.067484	Unc13b/Unc13c	2
GO:1901030	epi0	positive regulation of mitochondrial outer membrane permeabilization involved in apoptotic signaling pathway	2/520	12/28564	0.0193475	0.0929189	0.067484	Atpif1/Chchd10	2
GO:2000018	epi0	regulation of male gonad development	2/520	12/28564	0.0193475	0.0929189	0.067484	Wt1/Wnt4	2
GO:2000303	epi0	regulation of ceramide biosynthetic process	2/520	12/28564	0.0193475	0.0929189	0.067484	Smpd3/Ormdl2	2
GO:2000562	epi0	negative regulation of CD4-positive, alpha-beta T cell proliferation	2/520	12/28564	0.0193475	0.0929189	0.067484	Ndfip1/Twsg1	2
GO:0051216	epi0	cartilage development	9/520	219/28564	0.0194662	0.0933867	0.0678238	Smpd3/Sulf1/Wnt9a/Efemp1/Nfia/Twsg1/Wnt5a/Cfh/Bmp6	9
GO:0043266	epi0	regulation of potassium ion transport	6/520	116/28564	0.0195892	0.0937711	0.0681029	Atp1b1/Kcnab1/Akap5/Stk39/Atp1b2/Ptk2b	6
GO:0044272	epi0	sulfur compound biosynthetic process	6/520	116/28564	0.0195892	0.0937711	0.0681029	Gstm2/Mat2b/Gstm1/B4galt4/Gstp2/Gstp3	6
GO:0007219	epi0	Notch signaling pathway	8/520	184/28564	0.0199019	0.0951639	0.0691145	Krt19/Foxa2/Tspan15/Hp/Tspan5/Sorbs2/Rcan2/Nr0b2	8
GO:0009395	epi0	phospholipid catabolic process	4/520	57/28564	0.0200774	0.0953757	0.0692683	Smpd3/Gpcpd1/Smpdl3b/Enpp2	4
GO:0043507	epi0	positive regulation of JUN kinase activity	4/520	57/28564	0.0200774	0.0953757	0.0692683	Fzd4/Ptk2b/Wnt5a/Map4k2	4
GO:0048016	epi0	inositol phosphate-mediated signaling	4/520	57/28564	0.0200774	0.0953757	0.0692683	Akap5/Chp1/Actn3/Rcan2	4
GO:0070169	epi0	positive regulation of biomineral tissue development	4/520	57/28564	0.0200774	0.0953757	0.0692683	Actn3/Wnt4/Vdr/Bmp6	4
GO:2001222	epi0	regulation of neuron migration	4/520	57/28564	0.0200774	0.0953757	0.0692683	Adgrg1/Shtn1/Ctnna2/Phactr1	4
GO:0045454	epi0	cell redox homeostasis	3/520	32/28564	0.0201204	0.0953757	0.0692683	Prdx2/Prdx3/Prdx5	3
GO:0048011	epi0	neurotrophin TRK receptor signaling pathway	3/520	32/28564	0.0201204	0.0953757	0.0692683	Ptprf/Sort1/Tmem108	3
GO:2000178	epi0	negative regulation of neural precursor cell proliferation	3/520	32/28564	0.0201204	0.0953757	0.0692683	Wnt5a/Slc16a2/Btg2	3
GO:0048562	epi0	embryonic organ morphogenesis	12/520	334/28564	0.0202197	0.095743	0.069535	Aldh1a1/Tgfb3/Rdh10/Wnt9a/Stra6/Crb2/Gas1/Celsr1/Wnt5a/Gata4/Tbx18/Foxl2	12
GO:0002067	epi0	glandular epithelial cell differentiation	5/520	86/28564	0.0204882	0.0965898	0.0701501	Gata6/Wnt4/Wnt5a/Clcn2/Bmp6	5
GO:0003407	epi0	neural retina development	5/520	86/28564	0.0204882	0.0965898	0.0701501	Gpm6a/Crb2/Casz1/Cfh/Tgif2	5
GO:0006809	epi0	nitric oxide biosynthetic process	5/520	86/28564	0.0204882	0.0965898	0.0701501	Ptgis/Smpd3/Clu/Akt2/Ptk2b	5
GO:0046626	epi0	regulation of insulin receptor signaling pathway	5/520	86/28564	0.0204882	0.0965898	0.0701501	Ptprf/Baiap2l1/Kank1/Sorbs1/C1qtnf12	5
GO:0032869	epi0	cellular response to insulin stimulus	9/520	221/28564	0.0205088	0.0965898	0.0701501	Ptprf/Lpl/Akt2/Baiap2l1/Bcar3/Dennd4c/Kank1/Sorbs1/C1qtnf12	9
GO:0031623	epi0	receptor internalization	7/520	151/28564	0.0209379	0.0985047	0.0715408	Ezr/Rspo1/Akap5/Dab2/Calcrl/Tfrc/Sh3glb2	7
GO:0006814	epi0	sodium ion transport	10/520	259/28564	0.020988	0.0985287	0.0715582	Fxyd3/Atp1b1/Nkain4/Stk39/Chp1/Atp1b2/Akt2/Scnn1a/Maged2/Slc4a11	10
GO:0043547	epi0	positive regulation of GTPase activity	10/520	259/28564	0.020988	0.0985287	0.0715582	Rgs10/F11r/Rgs11/Akt2/Ptk2b/Wnt4/Wnt5a/Bcar3/Tax1bp3/Plxnb1	10
GO:0006111	epi0	regulation of gluconeogenesis	4/520	58/28564	0.0212634	0.0992899	0.072111	Gpt/Fam3c/Nnmt/C1qtnf12	4
GO:0032941	epi0	secretion by tissue	4/520	58/28564	0.0212634	0.0992899	0.072111	Ano1/Stk39/Aqp5/Vamp8	4
GO:0034332	epi0	adherens junction organization	4/520	58/28564	0.0212634	0.0992899	0.072111	Kifc3/Plekha7/Pkp2/Bmp6	4
GO:0060337	epi0	type I interferon-mediated signaling pathway	4/520	58/28564	0.0212634	0.0992899	0.072111	Ttll12/Wnt5a/Rbm47/Mavs	4
GO:0071357	epi0	cellular response to type I interferon	4/520	58/28564	0.0212634	0.0992899	0.072111	Ttll12/Wnt5a/Rbm47/Mavs	4
GO:0046323	epi0	glucose import	5/520	87/28564	0.0214231	0.0999289	0.0725751	Upk3b/Akt2/Sort1/Sorbs1/C1qtnf12	5
GO:0090150	epi0	establishment of protein localization to membrane	10/520	260/28564	0.0214871	0.100063	0.0726725	Krt18/Akap5/Arhgap44/Akt2/Micall1/Rab11a/Cacnb3/Myo5b/Fis1/Zdhhc24	10
GO:0046883	epi0	regulation of hormone secretion	12/520	337/28564	0.0214976	0.100063	0.0726725	Ano1/Glul/Foxa2/Dab2/Foxl2/Vamp8/Inha/Nr0b2/C1qtnf12/Vdr/Bmp6/Slc25a22	12
GO:0045598	epi0	regulation of fat cell differentiation	7/520	152/28564	0.0216177	0.100377	0.0729006	Lpl/Zbtb7c/Wnt5b/Sort1/Aamdc/Wnt5a/Rorc	7
GO:0002053	epi0	positive regulation of mesenchymal cell proliferation	3/520	33/28564	0.02184	0.100377	0.0729006	Gas1/Wnt5a/Tbx18	3
GO:0002828	epi0	regulation of type 2 immune response	3/520	33/28564	0.02184	0.100377	0.0729006	Cd74/Ndfip1/Il18	3
GO:0018345	epi0	protein palmitoylation	3/520	33/28564	0.02184	0.100377	0.0729006	Glul/Clip3/Zdhhc24	3
GO:0042572	epi0	retinol metabolic process	3/520	33/28564	0.02184	0.100377	0.0729006	Aldh1a1/Rdh10/Dhrs3	3
GO:0042573	epi0	retinoic acid metabolic process	3/520	33/28564	0.02184	0.100377	0.0729006	Aldh1a1/Cyp2s1/Rdh10	3
GO:0048566	epi0	embryonic digestive tract development	3/520	33/28564	0.02184	0.100377	0.0729006	Stra6/Gata4/Pcsk5	3
GO:0048841	epi0	regulation of axon extension involved in axon guidance	3/520	33/28564	0.02184	0.100377	0.0729006	Plxna4/Sema5a/Wnt5a	3
GO:0060390	epi0	regulation of SMAD protein signal transduction	3/520	33/28564	0.02184	0.100377	0.0729006	Tgfb3/Dab2/Bmp6	3
GO:0140058	epi0	neuron projection arborization	3/520	33/28564	0.02184	0.100377	0.0729006	Fzd4/Wnt5a/Phactr1	3
GO:1901889	epi0	negative regulation of cell junction assembly	3/520	33/28564	0.02184	0.100377	0.0729006	Acvrl1/Wnt5a/Ptpn13	3
GO:1904752	epi0	regulation of vascular associated smooth muscle cell migration	3/520	33/28564	0.02184	0.100377	0.0729006	Igfbp5/Dock5/Pcsk5	3
GO:0038061	epi0	NIK/NF-kappaB signaling	6/520	119/28564	0.021906	0.100469	0.0729676	Smpd3/Il18/Nod1/Rassf2/Pdcd4/Terf2ip	6
GO:0055006	epi0	cardiac cell development	6/520	119/28564	0.021906	0.100469	0.0729676	Mylk3/Cxadr/Gata4/Tbx18/Sorbs2/Pdcd4	6
GO:0050728	epi0	negative regulation of inflammatory response	7/520	153/28564	0.0223127	0.101391	0.0736367	Ptgis/Ndfip1/Fcgr2b/Smpdl3b/Calcrl/Lpcat3/C1qtnf12	7
GO:0050921	epi0	positive regulation of chemotaxis	7/520	153/28564	0.0223127	0.101391	0.0736367	Cd74/Stk39/Hspb1/Akt2/Sema5a/Ptk2b/Wnt5a	7
GO:0070588	epi0	calcium ion transmembrane transport	12/520	339/28564	0.0223821	0.101391	0.0736367	S100a1/Atp1b1/Akap5/1810037I17Rik/Ptk2b/Cacnb3/Slc25a23/Trpm6/Plce1/Gjc2/Pde4b/Plch1	12
GO:0003151	epi0	outflow tract morphogenesis	5/520	88/28564	0.0223854	0.101391	0.0736367	Gata6/Eln/Dhrs3/Wnt5a/Gata4	5
GO:0030500	epi0	regulation of bone mineralization	5/520	88/28564	0.0223854	0.101391	0.0736367	Actn3/Ptk2b/Wnt4/Vdr/Bmp6	5
GO:0051881	epi0	regulation of mitochondrial membrane potential	5/520	88/28564	0.0223854	0.101391	0.0736367	Atpif1/Prdx3/Akt2/Tmem135/Slc4a11	5
GO:0001961	epi0	positive regulation of cytokine-mediated signaling pathway	4/520	59/28564	0.0224915	0.101391	0.0736367	Cd74/Wnt5a/Rbm47/Mavs	4
GO:0030042	epi0	actin filament depolymerization	4/520	59/28564	0.0224915	0.101391	0.0736367	Add3/Shroom2/Sema5a/Aqp2	4
GO:0051489	epi0	regulation of filopodium assembly	4/520	59/28564	0.0224915	0.101391	0.0736367	Gpm6a/Espn/Arhgap44/Tgfb3	4
GO:0032868	epi0	response to insulin	10/520	262/28564	0.0225111	0.101391	0.0736367	Ptprf/Lpl/Akt2/Sort1/Baiap2l1/Bcar3/Dennd4c/Kank1/Sorbs1/C1qtnf12	10
GO:0002759	epi0	regulation of antimicrobial humoral response	2/520	13/28564	0.022593	0.101391	0.0736367	Gata6/Ppl	2
GO:0030953	epi0	astral microtubule organization	2/520	13/28564	0.022593	0.101391	0.0736367	Ezr/Rab11a	2
GO:0032276	epi0	regulation of gonadotropin secretion	2/520	13/28564	0.022593	0.101391	0.0736367	Foxl2/Inha	2
GO:0032905	epi0	transforming growth factor beta1 production	2/520	13/28564	0.022593	0.101391	0.0736367	Gata6/Laptm4b	2
GO:0042761	epi0	very long-chain fatty acid biosynthetic process	2/520	13/28564	0.022593	0.101391	0.0736367	Hacd3/Hacd4	2
GO:0045136	epi0	development of secondary sexual characteristics	2/520	13/28564	0.022593	0.101391	0.0736367	B4galt1/Wnt5a	2
GO:0045618	epi0	positive regulation of keratinocyte differentiation	2/520	13/28564	0.022593	0.101391	0.0736367	Macroh2a2/Vdr	2
GO:0048570	epi0	notochord morphogenesis	2/520	13/28564	0.022593	0.101391	0.0736367	Crb2/Wnt5a	2
GO:0051036	epi0	regulation of endosome size	2/520	13/28564	0.022593	0.101391	0.0736367	Rab11a/Borcs7	2
GO:0060430	epi0	lung saccule development	2/520	13/28564	0.022593	0.101391	0.0736367	Gata6/Stra6	2
GO:1902946	epi0	protein localization to early endosome	2/520	13/28564	0.022593	0.101391	0.0736367	Ezr/Mgat3	2
GO:0002062	epi0	chondrocyte differentiation	6/520	120/28564	0.0227176	0.101637	0.0738159	Smpd3/Sulf1/Wnt9a/Efemp1/Twsg1/Bmp6	6
GO:0042542	epi0	response to hydrogen peroxide	6/520	120/28564	0.0227176	0.101637	0.0738159	Stk26/Smpd3/Mapk13/Prdx3/Ptk2b/Casp6	6
GO:0051897	epi0	positive regulation of protein kinase B signaling	6/520	120/28564	0.0227176	0.101637	0.0738159	Igfbp5/Il18/Sema5a/Mst1r/C1qtnf12/Gcnt2	6
GO:0001508	epi0	action potential	7/520	154/28564	0.023023	0.102585	0.074504	Kcnd2/Dsg2/Cxadr/Cacnb3/Usp53/Tbx18/Pkp2	7
GO:0001936	epi0	regulation of endothelial cell proliferation	7/520	154/28564	0.023023	0.102585	0.074504	Sulf1/Acvrl1/Atpif1/Sema5a/Wnt5a/Flt4/Bmp6	7
GO:0031333	epi0	negative regulation of protein-containing complex assembly	7/520	154/28564	0.023023	0.102585	0.074504	Tmsb4x/Kank3/Clu/Add3/Clip3/Kank1/Eml2	7
GO:0060759	epi0	regulation of response to cytokine stimulus	7/520	154/28564	0.023023	0.102585	0.074504	Cd74/Ptprf/Tle5/Ttll12/Wnt5a/Rbm47/Mavs	7
GO:0072384	epi0	organelle transport along microtubule	5/520	89/28564	0.0233752	0.104048	0.0755669	Dync1i1/Syne2/Bicdl1/Bicd1/Borcs7	5
GO:0007589	epi0	body fluid secretion	6/520	121/28564	0.0235491	0.104157	0.0756459	Ano1/Ddr1/Stk39/Aqp5/Vamp8/Vdr	6
GO:0002313	epi0	mature B cell differentiation involved in immune response	3/520	34/28564	0.0236375	0.104157	0.0756459	Lgals1/Ptk2b/St3gal1	3
GO:0002438	epi0	acute inflammatory response to antigenic stimulus	3/520	34/28564	0.0236375	0.104157	0.0756459	C3/Fcgr2b/Serpinb9	3
GO:0003156	epi0	regulation of animal organ formation	3/520	34/28564	0.0236375	0.104157	0.0756459	Wt1/Sulf1/Wnt5a	3
GO:0035929	epi0	steroid hormone secretion	3/520	34/28564	0.0236375	0.104157	0.0756459	Fzd4/Dab2/Bmp6	3
GO:0040036	epi0	regulation of fibroblast growth factor receptor signaling pathway	3/520	34/28564	0.0236375	0.104157	0.0756459	Sulf1/Wnt4/Wnt5a	3
GO:0044319	epi0	wound healing, spreading of cells	3/520	34/28564	0.0236375	0.104157	0.0756459	Ddr1/Acvrl1/Pdpn	3
GO:0051497	epi0	negative regulation of stress fiber assembly	3/520	34/28564	0.0236375	0.104157	0.0756459	F11r/Kank3/Rhpn2	3
GO:0090505	epi0	epiboly involved in wound healing	3/520	34/28564	0.0236375	0.104157	0.0756459	Ddr1/Acvrl1/Pdpn	3
GO:1904706	epi0	negative regulation of vascular associated smooth muscle cell proliferation	3/520	34/28564	0.0236375	0.104157	0.0756459	Tgfb3/Gstp2/Pdcd4	3
GO:0046660	epi0	female sex differentiation	7/520	155/28564	0.0237488	0.104391	0.0758155	Wt1/Fzd4/Stra6/Wnt4/Wnt5a/Foxl2/Inha	7
GO:0051251	epi0	positive regulation of lymphocyte activation	12/520	342/28564	0.023759	0.104391	0.0758155	Lgals1/Cd74/H2-Eb1/H2-Aa/Il18/Cd55/H2-Ab1/Vtcn1/Slc39a10/Adk/Tfrc/H2-DMb1	12
GO:2000649	epi0	regulation of sodium ion transmembrane transporter activity	4/520	60/28564	0.023762	0.104391	0.0758155	Fxyd3/Atp1b1/Stk39/Chp1	4
GO:0006887	epi0	exocytosis	13/520	382/28564	0.0238075	0.104486	0.0758848	Smpd3/Unc13b/Syngr1/Sv2a/Prss12/Sdc4/Rab11a/Vamp8/Myo5b/Unc13c/Atp9a/Stxbp2/Rab9	13
GO:0001666	epi0	response to hypoxia	9/520	227/28564	0.0238775	0.104584	0.0759557	Kcnd2/Atp1b1/Ptgis/Il18/Gata6/Fzd4/Tgfb3/Ppargc1a/Acaa2	9
GO:0033157	epi0	regulation of intracellular protein transport	9/520	227/28564	0.0238775	0.104584	0.0759557	Akap5/Arhgap44/Atpif1/Chp1/Akt2/Cacnb3/Pkia/Mavs/Fis1	9
GO:0002260	epi0	lymphocyte homeostasis	5/520	90/28564	0.0243929	0.106344	0.0772343	Lgals2/Cd74/Prdx2/Spns2/Bcl2l11	5
GO:0045995	epi0	regulation of embryonic development	5/520	90/28564	0.0243929	0.106344	0.0772343	Crb2/Foxa2/Wnt4/Tbx18/Tgif2	5
GO:1900076	epi0	regulation of cellular response to insulin stimulus	5/520	90/28564	0.0243929	0.106344	0.0772343	Ptprf/Lpl/Kank1/Sorbs1/C1qtnf12	5
GO:0007498	epi0	mesoderm development	6/520	122/28564	0.0244009	0.106344	0.0772343	Crb2/Foxa2/Twsg1/Wnt5a/Epb41l5/Churc1	6
GO:0032652	epi0	regulation of interleukin-1 production	6/520	122/28564	0.0244009	0.106344	0.0772343	Lpl/Hspb1/Gstp2/Gstp3/Wnt5a/Nod1	6
GO:1900180	epi0	regulation of protein localization to nucleus	7/520	156/28564	0.0244901	0.106627	0.0774397	Tmem98/Akap5/Chp1/Glul/Pkia/Tfrc/Mavs	7
GO:0045862	epi0	positive regulation of proteolysis	13/520	384/28564	0.0247039	0.107451	0.0780383	Dap/Clu/Atpif1/Ptk2b/Dab2/Bcl2l11/Casp6/Ctsh/Mbp/Lpcat3/Nod1/Foxl2/Fis1	13
GO:0071695	epi0	anatomical structure maturation	11/520	305/28564	0.0248877	0.108143	0.0785407	Akap5/Bnc1/C3/Tfcp2l1/Actn3/Tut4/Ptk2b/B4galt6/Wnt5a/Fam210b/Plxnb1	11
GO:1903053	epi0	regulation of extracellular matrix organization	4/520	61/28564	0.0250751	0.108749	0.0789808	Angptl7/Ddr1/Sema5a/Pdpn	4
GO:0006839	epi0	mitochondrial transport	7/520	157/28564	0.0252472	0.108749	0.0789808	Atpif1/Chchd10/Bcl2l11/Casp6/Ppp2r2b/Acaa2/Fis1	7
GO:0038127	epi0	ERBB signaling pathway	6/520	123/28564	0.025273	0.108749	0.0789808	Ptprf/Ptk2b/Efemp1/Bcar3/Plce1/Rassf2	6
GO:0001656	epi0	metanephros development	5/520	91/28564	0.0254387	0.108749	0.0789808	Wt1/Rdh10/Wnt4/Aqp2/Fras1	5
GO:0050766	epi0	positive regulation of phagocytosis	5/520	91/28564	0.0254387	0.108749	0.0789808	C3/Fcgr2b/C2/Myo18a/C4b	5
GO:0003209	epi0	cardiac atrium morphogenesis	3/520	35/28564	0.0255127	0.108749	0.0789808	Wnt5a/Gata4/Heg1	3
GO:0008299	epi0	isoprenoid biosynthetic process	3/520	35/28564	0.0255127	0.108749	0.0789808	Aldh1a1/Rdh10/Hmgcs2	3
GO:0010043	epi0	response to zinc ion	3/520	35/28564	0.0255127	0.108749	0.0789808	Crip1/Alad/Haao	3
GO:0090140	epi0	regulation of mitochondrial fission	3/520	35/28564	0.0255127	0.108749	0.0789808	Tmem135/Ppargc1a/Fis1	3
GO:0090313	epi0	regulation of protein targeting to membrane	3/520	35/28564	0.0255127	0.108749	0.0789808	Akt2/Cacnb3/Fis1	3
GO:0090504	epi0	epiboly	3/520	35/28564	0.0255127	0.108749	0.0789808	Ddr1/Acvrl1/Pdpn	3
GO:0043434	epi0	response to peptide hormone	13/520	386/28564	0.025625	0.108749	0.0789808	Ptprf/Lpl/Il18/Akt2/Scnn1a/Sort1/Baiap2l1/Bcar3/Car2/Dennd4c/Kank1/Sorbs1/C1qtnf12	13
GO:0033673	epi0	negative regulation of kinase activity	9/520	230/28564	0.0257021	0.108749	0.0789808	Chp1/Prdx3/Hspb1/Foxa2/Gstp2/Gstp3/Pkia/Pik3ip1/Heg1	9
GO:0043542	epi0	endothelial cell migration	9/520	230/28564	0.0257021	0.108749	0.0789808	Acvrl1/Hspb1/Glul/Sema5a/Plekhg5/Ptk2b/Wnt5a/Flt4/Robo4	9
GO:0001886	epi0	endothelial cell morphogenesis	2/520	14/28564	0.0260451	0.108749	0.0789808	Id1/Heg1	2
GO:0002138	epi0	retinoic acid biosynthetic process	2/520	14/28564	0.0260451	0.108749	0.0789808	Aldh1a1/Rdh10	2
GO:0007351	epi0	tripartite regional subdivision	2/520	14/28564	0.0260451	0.108749	0.0789808	Wt1/Wnt5a	2
GO:0008595	epi0	anterior/posterior axis specification, embryo	2/520	14/28564	0.0260451	0.108749	0.0789808	Wt1/Wnt5a	2
GO:0010820	epi0	positive regulation of T cell chemotaxis	2/520	14/28564	0.0260451	0.108749	0.0789808	Stk39/Wnt5a	2
GO:0016081	epi0	synaptic vesicle docking	2/520	14/28564	0.0260451	0.108749	0.0789808	Unc13b/Unc13c	2
GO:0016102	epi0	diterpenoid biosynthetic process	2/520	14/28564	0.0260451	0.108749	0.0789808	Aldh1a1/Rdh10	2
GO:0030497	epi0	fatty acid elongation	2/520	14/28564	0.0260451	0.108749	0.0789808	Hacd3/Hacd4	2
GO:0032525	epi0	somite rostral/caudal axis specification	2/520	14/28564	0.0260451	0.108749	0.0789808	Foxa2/Epb41l5	2
GO:0036093	epi0	germ cell proliferation	2/520	14/28564	0.0260451	0.108749	0.0789808	Rspo1/Il18	2
GO:0045176	epi0	apical protein localization	2/520	14/28564	0.0260451	0.108749	0.0789808	Shroom2/Celsr1	2
GO:0046598	epi0	positive regulation of viral entry into host cell	2/520	14/28564	0.0260451	0.108749	0.0789808	Lgals1/Cd74	2
GO:0048070	epi0	regulation of developmental pigmentation	2/520	14/28564	0.0260451	0.108749	0.0789808	Spns2/Bcl2l11	2
GO:0051610	epi0	serotonin uptake	2/520	14/28564	0.0260451	0.108749	0.0789808	Slc18b1/Slc18a1	2
GO:0071340	epi0	skeletal muscle acetylcholine-gated channel clustering	2/520	14/28564	0.0260451	0.108749	0.0789808	Sorbs2/Sorbs1	2
GO:0075294	epi0	positive regulation by symbiont of entry into host	2/520	14/28564	0.0260451	0.108749	0.0789808	Lgals1/Cd74	2
GO:0086069	epi0	bundle of His cell to Purkinje myocyte communication	2/520	14/28564	0.0260451	0.108749	0.0789808	Dsg2/Pkp2	2
GO:0090153	epi0	regulation of sphingolipid biosynthetic process	2/520	14/28564	0.0260451	0.108749	0.0789808	Smpd3/Ormdl2	2
GO:0090179	epi0	planar cell polarity pathway involved in neural tube closure	2/520	14/28564	0.0260451	0.108749	0.0789808	Celsr1/Wnt5a	2
GO:0098792	epi0	xenophagy	2/520	14/28564	0.0260451	0.108749	0.0789808	Rnf213/Nod1	2
GO:0106072	epi0	negative regulation of adenylate cyclase-activating G protein-coupled receptor signaling pathway	2/520	14/28564	0.0260451	0.108749	0.0789808	Aplp1/Pde4b	2
GO:0120305	epi0	regulation of pigmentation	2/520	14/28564	0.0260451	0.108749	0.0789808	Spns2/Bcl2l11	2
GO:0150011	epi0	regulation of neuron projection arborization	2/520	14/28564	0.0260451	0.108749	0.0789808	Fzd4/Wnt5a	2
GO:1901841	epi0	regulation of high voltage-gated calcium channel activity	2/520	14/28564	0.0260451	0.108749	0.0789808	Cacnb3/Pde4b	2
GO:1903651	epi0	positive regulation of cytoplasmic transport	2/520	14/28564	0.0260451	0.108749	0.0789808	Ezr/Dab2	2
GO:1905038	epi0	regulation of membrane lipid metabolic process	2/520	14/28564	0.0260451	0.108749	0.0789808	Smpd3/Ormdl2	2
GO:1905668	epi0	positive regulation of protein localization to endosome	2/520	14/28564	0.0260451	0.108749	0.0789808	Ezr/Mgat3	2
GO:0060419	epi0	heart growth	6/520	124/28564	0.0261656	0.109148	0.0792706	Wt1/Gata6/Cxadr/Gata4/Sorbs2/Heg1	6
GO:0055074	epi0	calcium ion homeostasis	12/520	347/28564	0.0261907	0.109149	0.0792712	Atp1b1/Sv2a/Tgm2/Ptk2b/Wnt5a/Slc25a23/Plce1/Marcksl1/Plch1/Pacs2/Vdr/Fis1	12
GO:0002011	epi0	morphogenesis of an epithelial sheet	4/520	62/28564	0.0264311	0.109941	0.0798468	Ddr1/Acvrl1/Pdpn/Wnt5a	4
GO:0048599	epi0	oocyte development	4/520	62/28564	0.0264311	0.109941	0.0798468	Bnc1/Tut4/Ptk2b/Wnt4	4
GO:0060326	epi0	cell chemotaxis	11/520	308/28564	0.0264808	0.109968	0.0798661	Cd74/Stk39/Hspb1/Sema5a/Cxadr/Plekhg5/Ptk2b/Gstp2/Wnt5a/Enpp2/Pde4b	11
GO:0045913	epi0	positive regulation of carbohydrate metabolic process	5/520	92/28564	0.0265128	0.109968	0.0798661	Akt2/Actn3/Gpt/Nnmt/Sorbs1	5
GO:0046209	epi0	nitric oxide metabolic process	5/520	92/28564	0.0265128	0.109968	0.0798661	Ptgis/Smpd3/Clu/Akt2/Ptk2b	5
GO:0008544	epi0	epidermis development	13/520	388/28564	0.0265712	0.110106	0.0799663	Lsr/Ptgs1/Igfbp5/Il18/Gata6/Ppl/Scel/Txnip/Celsr1/Wnt5a/Lgr5/Macroh2a2/Vdr	13
GO:0006820	epi0	monoatomic anion transport	7/520	159/28564	0.0268091	0.110882	0.0805299	Ano1/Pacc1/Pcyox1/Slc4a11/Gabra3/Car2/Clcn2	7
GO:0098773	epi0	skin epidermis development	7/520	159/28564	0.0268091	0.110882	0.0805299	Lsr/Igfbp5/Il18/Gata6/Celsr1/Wnt5a/Lgr5	7
GO:0050920	epi0	regulation of chemotaxis	9/520	232/28564	0.026972	0.11145	0.0809427	Cd74/Plxna4/Stk39/Hspb1/Akt2/Sema5a/Ptk2b/Gstp2/Wnt5a	9
GO:0050764	epi0	regulation of phagocytosis	6/520	125/28564	0.0270789	0.111787	0.081187	C3/Tgm2/Fcgr2b/C2/Myo18a/C4b	6
GO:0009112	epi0	nucleobase metabolic process	3/520	36/28564	0.0274654	0.112956	0.0820366	Aldh6a1/Adk/Gmpr	3
GO:0046686	epi0	response to cadmium ion	3/520	36/28564	0.0274654	0.112956	0.0820366	Alad/Foxa2/Haao	3
GO:0048048	epi0	embryonic eye morphogenesis	3/520	36/28564	0.0274654	0.112956	0.0820366	Aldh1a1/Stra6/Foxl2	3
GO:0071985	epi0	multivesicular body sorting pathway	3/520	36/28564	0.0274654	0.112956	0.0820366	Laptm4b/Sort1/Tmem50b	3
GO:0099003	epi0	vesicle-mediated transport in synapse	10/520	271/28564	0.0275602	0.11324	0.0822424	Unc13b/Akap5/Sv2a/Rab11a/Myo5b/Unc13c/Atp6v0a1/Slc18a1/Ston2/Sh3glb2	10
GO:0045667	epi0	regulation of osteoblast differentiation	7/520	160/28564	0.0276142	0.113286	0.0822761	Igfbp5/Twsg1/Wnt4/Id1/Rassf2/Bmp6/Gdpd2	7
GO:0006164	epi0	purine nucleotide biosynthetic process	9/520	233/28564	0.0276232	0.113286	0.0822761	Ndufa1/Npr1/Atp5h/Haao/Ndufa3/Adk/Ppargc1a/Pank3/Gmpr	9
GO:0006805	epi0	xenobiotic metabolic process	6/520	126/28564	0.0280131	0.114778	0.0833593	Gstm2/Cyp2s1/Gstm1/Gstp2/Gstp3/Rorc	6
GO:0031647	epi0	regulation of protein stability	11/520	311/28564	0.0281463	0.115216	0.0836775	Atp1b1/Cd74/Clu/Ccdc88c/Chp1/Atp1b2/Rnf149/Rnf128/Ctsh/Id1/Rassf2	11
GO:0008202	epi0	steroid metabolic process	12/520	351/28564	0.0282632	0.115586	0.0839465	Soat1/Star/Foxa2/Dab2/Lpcat3/Wnt4/Ppargc1a/Rorc/Akr1c14/Hmgcs2/Clcn2/Bmp6	12
GO:0032410	epi0	negative regulation of transporter activity	5/520	94/28564	0.0287467	0.116966	0.0849483	Kcnab1/Ndfip1/Stk39/1810037I17Rik/Cacnb3	5
GO:0006520	epi0	amino acid metabolic process	10/520	273/28564	0.0287836	0.116966	0.0849483	Aldh1a1/Hdc/Ilvbl/Aldh6a1/Glul/Haao/Aldh4a1/Ddo/Fah/Slc16a2	10
GO:0035710	epi0	CD4-positive, alpha-beta T cell activation	6/520	127/28564	0.0289683	0.116966	0.0849483	Tmem98/Ndfip1/Il18/Cd55/Twsg1/Rorc	6
GO:0019646	epi0	aerobic electron transport chain	4/520	64/28564	0.0292728	0.116966	0.0849483	Cox8a/Cox7a1/Cox6c/Uqcrh	4
GO:0034340	epi0	response to type I interferon	4/520	64/28564	0.0292728	0.116966	0.0849483	Ttll12/Wnt5a/Rbm47/Mavs	4
GO:0046173	epi0	polyol biosynthetic process	4/520	64/28564	0.0292728	0.116966	0.0849483	Ptk2b/Isyna1/Pts/Gch1	4
GO:0043087	epi0	regulation of GTPase activity	12/520	353/28564	0.0293429	0.116966	0.0849483	Rgs10/F11r/Plxna4/Arhgap44/Rgs11/Akt2/Ptk2b/Wnt4/Wnt5a/Bcar3/Tax1bp3/Plxnb1	12
GO:0043270	epi0	positive regulation of monoatomic ion transport	10/520	274/28564	0.0294096	0.116966	0.0849483	S100a1/Atp1b1/Akap5/Stk39/Chp1/Atp1b2/Akt2/Cacnb3/Aqp2/Gjc2	10
GO:0003309	epi0	type B pancreatic cell differentiation	3/520	37/28564	0.0294956	0.116966	0.0849483	Gata6/Wnt5a/Bmp6	3
GO:0014912	epi0	negative regulation of smooth muscle cell migration	3/520	37/28564	0.0294956	0.116966	0.0849483	Igfbp5/Gstp2/Ppargc1a	3
GO:0048169	epi0	regulation of long-term neuronal synaptic plasticity	3/520	37/28564	0.0294956	0.116966	0.0849483	Syngr1/Fcgr2b/Rab11a	3
GO:0048846	epi0	axon extension involved in axon guidance	3/520	37/28564	0.0294956	0.116966	0.0849483	Plxna4/Sema5a/Wnt5a	3
GO:0090075	epi0	relaxation of muscle	3/520	37/28564	0.0294956	0.116966	0.0849483	Atp1b1/Actn3/Pde4b	3
GO:0097242	epi0	amyloid-beta clearance	3/520	37/28564	0.0294956	0.116966	0.0849483	C3/Clu/Rab11a	3
GO:1902284	epi0	neuron projection extension involved in neuron projection guidance	3/520	37/28564	0.0294956	0.116966	0.0849483	Plxna4/Sema5a/Wnt5a	3
GO:0002638	epi0	negative regulation of immunoglobulin production	2/520	15/28564	0.0296954	0.116966	0.0849483	Ndfip1/Fcgr2b	2
GO:0002713	epi0	negative regulation of B cell mediated immunity	2/520	15/28564	0.0296954	0.116966	0.0849483	Ndfip1/Fcgr2b	2
GO:0002890	epi0	negative regulation of immunoglobulin mediated immune response	2/520	15/28564	0.0296954	0.116966	0.0849483	Ndfip1/Fcgr2b	2
GO:0006465	epi0	signal peptide processing	2/520	15/28564	0.0296954	0.116966	0.0849483	Arxes2/Pcsk5	2
GO:0006957	epi0	complement activation, alternative pathway	2/520	15/28564	0.0296954	0.116966	0.0849483	C3/Cfh	2
GO:0010744	epi0	positive regulation of macrophage derived foam cell differentiation	2/520	15/28564	0.0296954	0.116966	0.0849483	Lpl/Il18	2
GO:0010819	epi0	regulation of T cell chemotaxis	2/520	15/28564	0.0296954	0.116966	0.0849483	Stk39/Wnt5a	2
GO:0014733	epi0	regulation of skeletal muscle adaptation	2/520	15/28564	0.0296954	0.116966	0.0849483	Igfbp5/Actn3	2
GO:0015670	epi0	carbon dioxide transport	2/520	15/28564	0.0296954	0.116966	0.0849483	Aqp5/Car2	2
GO:0015936	epi0	coenzyme A metabolic process	2/520	15/28564	0.0296954	0.116966	0.0849483	Crot/Pank3	2
GO:0021932	epi0	hindbrain radial glia guided cell migration	2/520	15/28564	0.0296954	0.116966	0.0849483	Atp1b2/Ctnna2	2
GO:0030007	epi0	intracellular potassium ion homeostasis	2/520	15/28564	0.0296954	0.116966	0.0849483	Atp1b1/Atp1b2	2
GO:0030157	epi0	pancreatic juice secretion	2/520	15/28564	0.0296954	0.116966	0.0849483	Stk39/Vamp8	2
GO:0031115	epi0	negative regulation of microtubule polymerization	2/520	15/28564	0.0296954	0.116966	0.0849483	Clip3/Eml2	2
GO:0032530	epi0	regulation of microvillus organization	2/520	15/28564	0.0296954	0.116966	0.0849483	Ezr/Podxl	2
[truncated: 17,322 more rows]

## Sheet: Supplementary Data 5
Supplementary Data 5. Gene set enrichment analysis of the human ovarian cancer dataset
[truncated: 51 more rows]

## Sheet: Supplementary Data 6
Supplementary Data 6. The first-round drug screening result
[truncated: 1,652 more rows]

[truncated: 3 more sheets: Supplementary Data 7, Supplementary Data 8, Supplementary Data 9]
